# Supplementary material for: Dissecting the subcellular membrane proteome reveals enrichment of H+ (co-)transporters and vesicle trafficking proteins in acidic zones of Chara internodal cells
Source: PLoS One. 2018 Aug 29;13(8):e0201480. doi: 10.1371/journal.pone.0201480 (PMC6114288; doi:10.1371/journal.pone.0201480)
Supplement: S3 Table — (XLSX) [file pone.0201480.s003.xlsx]

## Sheet: evidence
Leading razor protein	Sequence	Protein decription	BIN class	Name	Raw file	MS/MS m/z	Charge	m/z	Mass	Intensity
Unigene6988_All	HLDEALKR	(at5g38660 : 266.0) mutant has Altered acclimation responses;; ACCLIMATION OF PHOTOSYNTHESIS TO ENVIRONMENT (APE1); CONTAINS InterPro DOMAIN/s: Protein of unknown function DUF2854 (InterPro:IPR021275), Proteasome maturation factor UMP1 (InterPro:IPR008012); BEST Arabidopsis thaliana protein match is: Proteasome maturation factor UMP1 (TAIR:AT5G38650.1). & (ipr021275 : 114.064545) Protein of unkno…	1	PS	Chara_Exp4_MF_WK_light_1	327.854	3	327.854	980.54	1229200
Unigene6988_All	HLDEALKR	(at5g38660 : 266.0) mutant has Altered acclimation responses;; ACCLIMATION OF PHOTOSYNTHESIS TO ENVIRONMENT (APE1); CONTAINS InterPro DOMAIN/s: Protein of unknown function DUF2854 (InterPro:IPR021275), Proteasome maturation factor UMP1 (InterPro:IPR008012); BEST Arabidopsis thaliana protein match is: Proteasome maturation factor UMP1 (TAIR:AT5G38650.1). & (ipr021275 : 114.064545) Protein of unkno…	1	PS	Chara_Exp4_MF_WK_light_2		3	327.854	980.54	431240
Unigene6988_All	HLDEALKR	(at5g38660 : 266.0) mutant has Altered acclimation responses;; ACCLIMATION OF PHOTOSYNTHESIS TO ENVIRONMENT (APE1); CONTAINS InterPro DOMAIN/s: Protein of unknown function DUF2854 (InterPro:IPR021275), Proteasome maturation factor UMP1 (InterPro:IPR008012); BEST Arabidopsis thaliana protein match is: Proteasome maturation factor UMP1 (TAIR:AT5G38650.1). & (ipr021275 : 114.064545) Protein of unkno…	1	PS	Chara_Exp4_MF_WK_light_3		3	327.854	980.54	1548000
Unigene6988_All	LIADGDGGKPPAG	(at5g38660 : 266.0) mutant has Altered acclimation responses;; ACCLIMATION OF PHOTOSYNTHESIS TO ENVIRONMENT (APE1); CONTAINS InterPro DOMAIN/s: Protein of unknown function DUF2854 (InterPro:IPR021275), Proteasome maturation factor UMP1 (InterPro:IPR008012); BEST Arabidopsis thaliana protein match is: Proteasome maturation factor UMP1 (TAIR:AT5G38650.1). & (ipr021275 : 114.064545) Protein of unkno…	1	PS	Chara_Exp2_MF_light_1	584.304	2	584.304	1166.59	31031000
Unigene6988_All	LIADGDGGKPPAG	(at5g38660 : 266.0) mutant has Altered acclimation responses;; ACCLIMATION OF PHOTOSYNTHESIS TO ENVIRONMENT (APE1); CONTAINS InterPro DOMAIN/s: Protein of unknown function DUF2854 (InterPro:IPR021275), Proteasome maturation factor UMP1 (InterPro:IPR008012); BEST Arabidopsis thaliana protein match is: Proteasome maturation factor UMP1 (TAIR:AT5G38650.1). & (ipr021275 : 114.064545) Protein of unkno…	1	PS	Chara_Exp3_MF_WL_light_2	584.305	2	584.304	1166.59	44700000
Unigene6988_All	LIADGDGGKPPAG	(at5g38660 : 266.0) mutant has Altered acclimation responses;; ACCLIMATION OF PHOTOSYNTHESIS TO ENVIRONMENT (APE1); CONTAINS InterPro DOMAIN/s: Protein of unknown function DUF2854 (InterPro:IPR021275), Proteasome maturation factor UMP1 (InterPro:IPR008012); BEST Arabidopsis thaliana protein match is: Proteasome maturation factor UMP1 (TAIR:AT5G38650.1). & (ipr021275 : 114.064545) Protein of unkno…	1	PS	Chara_Exp2_MF_light_2		2	584.304	1166.59	25887000
Unigene6988_All	LIADGDGGKPPAG	(at5g38660 : 266.0) mutant has Altered acclimation responses;; ACCLIMATION OF PHOTOSYNTHESIS TO ENVIRONMENT (APE1); CONTAINS InterPro DOMAIN/s: Protein of unknown function DUF2854 (InterPro:IPR021275), Proteasome maturation factor UMP1 (InterPro:IPR008012); BEST Arabidopsis thaliana protein match is: Proteasome maturation factor UMP1 (TAIR:AT5G38650.1). & (ipr021275 : 114.064545) Protein of unkno…	1	PS	Chara_Exp2_MF_light_3		2	584.304	1166.59	21105000
Unigene6988_All	LIADGDGGKPPAG	(at5g38660 : 266.0) mutant has Altered acclimation responses;; ACCLIMATION OF PHOTOSYNTHESIS TO ENVIRONMENT (APE1); CONTAINS InterPro DOMAIN/s: Protein of unknown function DUF2854 (InterPro:IPR021275), Proteasome maturation factor UMP1 (InterPro:IPR008012); BEST Arabidopsis thaliana protein match is: Proteasome maturation factor UMP1 (TAIR:AT5G38650.1). & (ipr021275 : 114.064545) Protein of unkno…	1	PS	Chara_Exp3_MF_WL_light_1		2	584.304	1166.59	48214000
Unigene6988_All	SLETVPDTEFTITK	(at5g38660 : 266.0) mutant has Altered acclimation responses;; ACCLIMATION OF PHOTOSYNTHESIS TO ENVIRONMENT (APE1); CONTAINS InterPro DOMAIN/s: Protein of unknown function DUF2854 (InterPro:IPR021275), Proteasome maturation factor UMP1 (InterPro:IPR008012); BEST Arabidopsis thaliana protein match is: Proteasome maturation factor UMP1 (TAIR:AT5G38650.1). & (ipr021275 : 114.064545) Protein of unkno…	1	PS	Chara_Exp2_MF_light_1	790.904	2	790.906	1579.8	42179000
Unigene6988_All	SLETVPDTEFTITK	(at5g38660 : 266.0) mutant has Altered acclimation responses;; ACCLIMATION OF PHOTOSYNTHESIS TO ENVIRONMENT (APE1); CONTAINS InterPro DOMAIN/s: Protein of unknown function DUF2854 (InterPro:IPR021275), Proteasome maturation factor UMP1 (InterPro:IPR008012); BEST Arabidopsis thaliana protein match is: Proteasome maturation factor UMP1 (TAIR:AT5G38650.1). & (ipr021275 : 114.064545) Protein of unkno…	1	PS	Chara_Exp2_MF_light_2	790.903	2	790.906	1579.8	33614000
Unigene6988_All	SLETVPDTEFTITK	(at5g38660 : 266.0) mutant has Altered acclimation responses;; ACCLIMATION OF PHOTOSYNTHESIS TO ENVIRONMENT (APE1); CONTAINS InterPro DOMAIN/s: Protein of unknown function DUF2854 (InterPro:IPR021275), Proteasome maturation factor UMP1 (InterPro:IPR008012); BEST Arabidopsis thaliana protein match is: Proteasome maturation factor UMP1 (TAIR:AT5G38650.1). & (ipr021275 : 114.064545) Protein of unkno…	1	PS	Chara_Exp2_MF_light_3	790.906	2	790.906	1579.8	75168000
Unigene6988_All	YGQAGGIQR	(at5g38660 : 266.0) mutant has Altered acclimation responses;; ACCLIMATION OF PHOTOSYNTHESIS TO ENVIRONMENT (APE1); CONTAINS InterPro DOMAIN/s: Protein of unknown function DUF2854 (InterPro:IPR021275), Proteasome maturation factor UMP1 (InterPro:IPR008012); BEST Arabidopsis thaliana protein match is: Proteasome maturation factor UMP1 (TAIR:AT5G38650.1). & (ipr021275 : 114.064545) Protein of unkno…	1	PS	Chara_Exp2_MF_light_1	475.247	2	475.246	948.478	6025700
Unigene6988_All	YGQAGGIQR	(at5g38660 : 266.0) mutant has Altered acclimation responses;; ACCLIMATION OF PHOTOSYNTHESIS TO ENVIRONMENT (APE1); CONTAINS InterPro DOMAIN/s: Protein of unknown function DUF2854 (InterPro:IPR021275), Proteasome maturation factor UMP1 (InterPro:IPR008012); BEST Arabidopsis thaliana protein match is: Proteasome maturation factor UMP1 (TAIR:AT5G38650.1). & (ipr021275 : 114.064545) Protein of unkno…	1	PS	Chara_Exp3_MF_WL_light_1	475.246	2	475.246	948.478	6473800
Unigene6988_All	YGQAGGIQR	(at5g38660 : 266.0) mutant has Altered acclimation responses;; ACCLIMATION OF PHOTOSYNTHESIS TO ENVIRONMENT (APE1); CONTAINS InterPro DOMAIN/s: Protein of unknown function DUF2854 (InterPro:IPR021275), Proteasome maturation factor UMP1 (InterPro:IPR008012); BEST Arabidopsis thaliana protein match is: Proteasome maturation factor UMP1 (TAIR:AT5G38650.1). & (ipr021275 : 114.064545) Protein of unkno…	1	PS	Chara_Exp3_MF_WL_light_3	475.246	2	475.246	948.478	5457400
Unigene6988_All	YGQAGGIQR	(at5g38660 : 266.0) mutant has Altered acclimation responses;; ACCLIMATION OF PHOTOSYNTHESIS TO ENVIRONMENT (APE1); CONTAINS InterPro DOMAIN/s: Protein of unknown function DUF2854 (InterPro:IPR021275), Proteasome maturation factor UMP1 (InterPro:IPR008012); BEST Arabidopsis thaliana protein match is: Proteasome maturation factor UMP1 (TAIR:AT5G38650.1). & (ipr021275 : 114.064545) Protein of unkno…	1	PS	Chara_Exp4_MF_WK_light_2	475.247	2	475.246	948.478	2807200
Unigene6988_All	YGQAGGIQR	(at5g38660 : 266.0) mutant has Altered acclimation responses;; ACCLIMATION OF PHOTOSYNTHESIS TO ENVIRONMENT (APE1); CONTAINS InterPro DOMAIN/s: Protein of unknown function DUF2854 (InterPro:IPR021275), Proteasome maturation factor UMP1 (InterPro:IPR008012); BEST Arabidopsis thaliana protein match is: Proteasome maturation factor UMP1 (TAIR:AT5G38650.1). & (ipr021275 : 114.064545) Protein of unkno…	1	PS	Chara_Exp4_MF_WK_light_3	475.246	2	475.246	948.478	12324000
Unigene6988_All	YGQAGGIQR	(at5g38660 : 266.0) mutant has Altered acclimation responses;; ACCLIMATION OF PHOTOSYNTHESIS TO ENVIRONMENT (APE1); CONTAINS InterPro DOMAIN/s: Protein of unknown function DUF2854 (InterPro:IPR021275), Proteasome maturation factor UMP1 (InterPro:IPR008012); BEST Arabidopsis thaliana protein match is: Proteasome maturation factor UMP1 (TAIR:AT5G38650.1). & (ipr021275 : 114.064545) Protein of unkno…	1	PS	Chara_Exp2_MF_light_2		2	475.246	948.478	4698700
Unigene6988_All	YGQAGGIQR	(at5g38660 : 266.0) mutant has Altered acclimation responses;; ACCLIMATION OF PHOTOSYNTHESIS TO ENVIRONMENT (APE1); CONTAINS InterPro DOMAIN/s: Protein of unknown function DUF2854 (InterPro:IPR021275), Proteasome maturation factor UMP1 (InterPro:IPR008012); BEST Arabidopsis thaliana protein match is: Proteasome maturation factor UMP1 (TAIR:AT5G38650.1). & (ipr021275 : 114.064545) Protein of unkno…	1	PS	Chara_Exp2_MF_light_3		2	475.246	948.478	7887000
Unigene6988_All	YGQAGGIQR	(at5g38660 : 266.0) mutant has Altered acclimation responses;; ACCLIMATION OF PHOTOSYNTHESIS TO ENVIRONMENT (APE1); CONTAINS InterPro DOMAIN/s: Protein of unknown function DUF2854 (InterPro:IPR021275), Proteasome maturation factor UMP1 (InterPro:IPR008012); BEST Arabidopsis thaliana protein match is: Proteasome maturation factor UMP1 (TAIR:AT5G38650.1). & (ipr021275 : 114.064545) Protein of unkno…	1	PS	Chara_Exp3_MF_WL_light_2		2	475.246	948.478	2917000
Unigene6988_All	YGQAGGIQR	(at5g38660 : 266.0) mutant has Altered acclimation responses;; ACCLIMATION OF PHOTOSYNTHESIS TO ENVIRONMENT (APE1); CONTAINS InterPro DOMAIN/s: Protein of unknown function DUF2854 (InterPro:IPR021275), Proteasome maturation factor UMP1 (InterPro:IPR008012); BEST Arabidopsis thaliana protein match is: Proteasome maturation factor UMP1 (TAIR:AT5G38650.1). & (ipr021275 : 114.064545) Protein of unkno…	1	PS	Chara_Exp4_MF_WK_light_1		2	475.246	948.478	10177000
Unigene3868_All	DDLRIEPYIPLPEELGPHDVR	(at5g51970 : 399.0) Encodes a putative sorbitol dehydrogenase that can be thiolated in vitro.; GroES-like zinc-binding alcohol dehydrogenase family protein; FUNCTIONS IN: oxidoreductase activity, zinc ion binding; INVOLVED IN: oxidation reduction; EXPRESSED IN: 24 plant structures; EXPRESSED DURING: 15 growth stages; CONTAINS InterPro DOMAIN/s: GroES-like (InterPro:IPR011032), Alcohol dehydrogena…	3.3	minor CHO metabolism.sugar alcohols	Chara_Exp2_MF_light_3	619.325	4	619.073	2472.26	9406600
Unigene3868_All	DDLRIEPYIPLPEELGPHDVR	(at5g51970 : 399.0) Encodes a putative sorbitol dehydrogenase that can be thiolated in vitro.; GroES-like zinc-binding alcohol dehydrogenase family protein; FUNCTIONS IN: oxidoreductase activity, zinc ion binding; INVOLVED IN: oxidation reduction; EXPRESSED IN: 24 plant structures; EXPRESSED DURING: 15 growth stages; CONTAINS InterPro DOMAIN/s: GroES-like (InterPro:IPR011032), Alcohol dehydrogena…	3.3	minor CHO metabolism.sugar alcohols	Chara_Exp2_MF_light_3	825.43	3	825.096	2472.26	3976300
Unigene3868_All	DDLRIEPYIPLPEELGPHDVR	(at5g51970 : 399.0) Encodes a putative sorbitol dehydrogenase that can be thiolated in vitro.; GroES-like zinc-binding alcohol dehydrogenase family protein; FUNCTIONS IN: oxidoreductase activity, zinc ion binding; INVOLVED IN: oxidation reduction; EXPRESSED IN: 24 plant structures; EXPRESSED DURING: 15 growth stages; CONTAINS InterPro DOMAIN/s: GroES-like (InterPro:IPR011032), Alcohol dehydrogena…	3.3	minor CHO metabolism.sugar alcohols	Chara_Exp2_MF_light_1		4	619.073	2472.26	911870
Unigene3868_All	DDLRIEPYIPLPEELGPHDVR	(at5g51970 : 399.0) Encodes a putative sorbitol dehydrogenase that can be thiolated in vitro.; GroES-like zinc-binding alcohol dehydrogenase family protein; FUNCTIONS IN: oxidoreductase activity, zinc ion binding; INVOLVED IN: oxidation reduction; EXPRESSED IN: 24 plant structures; EXPRESSED DURING: 15 growth stages; CONTAINS InterPro DOMAIN/s: GroES-like (InterPro:IPR011032), Alcohol dehydrogena…	3.3	minor CHO metabolism.sugar alcohols	Chara_Exp2_MF_light_2		4	619.073	2472.26	1255000
Unigene3868_All	DDLRIEPYIPLPEELGPHDVR	(at5g51970 : 399.0) Encodes a putative sorbitol dehydrogenase that can be thiolated in vitro.; GroES-like zinc-binding alcohol dehydrogenase family protein; FUNCTIONS IN: oxidoreductase activity, zinc ion binding; INVOLVED IN: oxidation reduction; EXPRESSED IN: 24 plant structures; EXPRESSED DURING: 15 growth stages; CONTAINS InterPro DOMAIN/s: GroES-like (InterPro:IPR011032), Alcohol dehydrogena…	3.3	minor CHO metabolism.sugar alcohols	Chara_Exp3_MF_WL_light_1		4	619.073	2472.26	551500
Unigene3868_All	DDLRIEPYIPLPEELGPHDVR	(at5g51970 : 399.0) Encodes a putative sorbitol dehydrogenase that can be thiolated in vitro.; GroES-like zinc-binding alcohol dehydrogenase family protein; FUNCTIONS IN: oxidoreductase activity, zinc ion binding; INVOLVED IN: oxidation reduction; EXPRESSED IN: 24 plant structures; EXPRESSED DURING: 15 growth stages; CONTAINS InterPro DOMAIN/s: GroES-like (InterPro:IPR011032), Alcohol dehydrogena…	3.3	minor CHO metabolism.sugar alcohols	Chara_Exp3_MF_WL_light_2		4	619.073	2472.26	332390
Unigene3868_All	DDLRIEPYIPLPEELGPHDVR	(at5g51970 : 399.0) Encodes a putative sorbitol dehydrogenase that can be thiolated in vitro.; GroES-like zinc-binding alcohol dehydrogenase family protein; FUNCTIONS IN: oxidoreductase activity, zinc ion binding; INVOLVED IN: oxidation reduction; EXPRESSED IN: 24 plant structures; EXPRESSED DURING: 15 growth stages; CONTAINS InterPro DOMAIN/s: GroES-like (InterPro:IPR011032), Alcohol dehydrogena…	3.3	minor CHO metabolism.sugar alcohols	Chara_Exp3_MF_WL_light_3		4	619.073	2472.26	1158100
Unigene3868_All	EDLIEAFETSAR	(at5g51970 : 399.0) Encodes a putative sorbitol dehydrogenase that can be thiolated in vitro.; GroES-like zinc-binding alcohol dehydrogenase family protein; FUNCTIONS IN: oxidoreductase activity, zinc ion binding; INVOLVED IN: oxidation reduction; EXPRESSED IN: 24 plant structures; EXPRESSED DURING: 15 growth stages; CONTAINS InterPro DOMAIN/s: GroES-like (InterPro:IPR011032), Alcohol dehydrogena…	3.3	minor CHO metabolism.sugar alcohols	Chara_Exp2_MF_light_1	690.834	2	690.836	1379.66	4627800
Unigene3868_All	EDLIEAFETSAR	(at5g51970 : 399.0) Encodes a putative sorbitol dehydrogenase that can be thiolated in vitro.; GroES-like zinc-binding alcohol dehydrogenase family protein; FUNCTIONS IN: oxidoreductase activity, zinc ion binding; INVOLVED IN: oxidation reduction; EXPRESSED IN: 24 plant structures; EXPRESSED DURING: 15 growth stages; CONTAINS InterPro DOMAIN/s: GroES-like (InterPro:IPR011032), Alcohol dehydrogena…	3.3	minor CHO metabolism.sugar alcohols	Chara_Exp2_MF_light_2	690.837	2	690.836	1379.66	1585300
Unigene3868_All	EDLIEAFETSAR	(at5g51970 : 399.0) Encodes a putative sorbitol dehydrogenase that can be thiolated in vitro.; GroES-like zinc-binding alcohol dehydrogenase family protein; FUNCTIONS IN: oxidoreductase activity, zinc ion binding; INVOLVED IN: oxidation reduction; EXPRESSED IN: 24 plant structures; EXPRESSED DURING: 15 growth stages; CONTAINS InterPro DOMAIN/s: GroES-like (InterPro:IPR011032), Alcohol dehydrogena…	3.3	minor CHO metabolism.sugar alcohols	Chara_Exp2_MF_light_3	690.836	2	690.836	1379.66	4698500
Unigene3868_All	EDLIEAFETSAR	(at5g51970 : 399.0) Encodes a putative sorbitol dehydrogenase that can be thiolated in vitro.; GroES-like zinc-binding alcohol dehydrogenase family protein; FUNCTIONS IN: oxidoreductase activity, zinc ion binding; INVOLVED IN: oxidation reduction; EXPRESSED IN: 24 plant structures; EXPRESSED DURING: 15 growth stages; CONTAINS InterPro DOMAIN/s: GroES-like (InterPro:IPR011032), Alcohol dehydrogena…	3.3	minor CHO metabolism.sugar alcohols	Chara_Exp3_MF_WL_light_2		2	690.836	1379.66	866360
Unigene3868_All	EDLIEAFETSAR	(at5g51970 : 399.0) Encodes a putative sorbitol dehydrogenase that can be thiolated in vitro.; GroES-like zinc-binding alcohol dehydrogenase family protein; FUNCTIONS IN: oxidoreductase activity, zinc ion binding; INVOLVED IN: oxidation reduction; EXPRESSED IN: 24 plant structures; EXPRESSED DURING: 15 growth stages; CONTAINS InterPro DOMAIN/s: GroES-like (InterPro:IPR011032), Alcohol dehydrogena…	3.3	minor CHO metabolism.sugar alcohols	Chara_Exp3_MF_WL_light_3		2	690.836	1379.66	397960
Unigene3868_All	EDLIEAFETSAR	(at5g51970 : 399.0) Encodes a putative sorbitol dehydrogenase that can be thiolated in vitro.; GroES-like zinc-binding alcohol dehydrogenase family protein; FUNCTIONS IN: oxidoreductase activity, zinc ion binding; INVOLVED IN: oxidation reduction; EXPRESSED IN: 24 plant structures; EXPRESSED DURING: 15 growth stages; CONTAINS InterPro DOMAIN/s: GroES-like (InterPro:IPR011032), Alcohol dehydrogena…	3.3	minor CHO metabolism.sugar alcohols	Chara_Exp4_MF_WK_light_1		2	690.836	1379.66	1981900
Unigene3868_All	EDLIEAFETSAR	(at5g51970 : 399.0) Encodes a putative sorbitol dehydrogenase that can be thiolated in vitro.; GroES-like zinc-binding alcohol dehydrogenase family protein; FUNCTIONS IN: oxidoreductase activity, zinc ion binding; INVOLVED IN: oxidation reduction; EXPRESSED IN: 24 plant structures; EXPRESSED DURING: 15 growth stages; CONTAINS InterPro DOMAIN/s: GroES-like (InterPro:IPR011032), Alcohol dehydrogena…	3.3	minor CHO metabolism.sugar alcohols	Chara_Exp4_MF_WK_light_2		2	690.836	1379.66	968720
Unigene3868_All	EDLIEAFETSAR	(at5g51970 : 399.0) Encodes a putative sorbitol dehydrogenase that can be thiolated in vitro.; GroES-like zinc-binding alcohol dehydrogenase family protein; FUNCTIONS IN: oxidoreductase activity, zinc ion binding; INVOLVED IN: oxidation reduction; EXPRESSED IN: 24 plant structures; EXPRESSED DURING: 15 growth stages; CONTAINS InterPro DOMAIN/s: GroES-like (InterPro:IPR011032), Alcohol dehydrogena…	3.3	minor CHO metabolism.sugar alcohols	Chara_Exp4_MF_WK_light_3		2	690.836	1379.66	2402200
Unigene3868_All	EVDIVGVFR	(at5g51970 : 399.0) Encodes a putative sorbitol dehydrogenase that can be thiolated in vitro.; GroES-like zinc-binding alcohol dehydrogenase family protein; FUNCTIONS IN: oxidoreductase activity, zinc ion binding; INVOLVED IN: oxidation reduction; EXPRESSED IN: 24 plant structures; EXPRESSED DURING: 15 growth stages; CONTAINS InterPro DOMAIN/s: GroES-like (InterPro:IPR011032), Alcohol dehydrogena…	3.3	minor CHO metabolism.sugar alcohols	Chara_Exp2_MF_light_1	517.287	2	517.287	1032.56	2805100
Unigene3868_All	EVDIVGVFR	(at5g51970 : 399.0) Encodes a putative sorbitol dehydrogenase that can be thiolated in vitro.; GroES-like zinc-binding alcohol dehydrogenase family protein; FUNCTIONS IN: oxidoreductase activity, zinc ion binding; INVOLVED IN: oxidation reduction; EXPRESSED IN: 24 plant structures; EXPRESSED DURING: 15 growth stages; CONTAINS InterPro DOMAIN/s: GroES-like (InterPro:IPR011032), Alcohol dehydrogena…	3.3	minor CHO metabolism.sugar alcohols	Chara_Exp2_MF_light_2	517.287	2	517.287	1032.56	2280600
Unigene3868_All	EVDIVGVFR	(at5g51970 : 399.0) Encodes a putative sorbitol dehydrogenase that can be thiolated in vitro.; GroES-like zinc-binding alcohol dehydrogenase family protein; FUNCTIONS IN: oxidoreductase activity, zinc ion binding; INVOLVED IN: oxidation reduction; EXPRESSED IN: 24 plant structures; EXPRESSED DURING: 15 growth stages; CONTAINS InterPro DOMAIN/s: GroES-like (InterPro:IPR011032), Alcohol dehydrogena…	3.3	minor CHO metabolism.sugar alcohols	Chara_Exp2_MF_light_3	517.287	2	517.287	1032.56	10716000
Unigene3868_All	EVDIVGVFR	(at5g51970 : 399.0) Encodes a putative sorbitol dehydrogenase that can be thiolated in vitro.; GroES-like zinc-binding alcohol dehydrogenase family protein; FUNCTIONS IN: oxidoreductase activity, zinc ion binding; INVOLVED IN: oxidation reduction; EXPRESSED IN: 24 plant structures; EXPRESSED DURING: 15 growth stages; CONTAINS InterPro DOMAIN/s: GroES-like (InterPro:IPR011032), Alcohol dehydrogena…	3.3	minor CHO metabolism.sugar alcohols	Chara_Exp3_MF_WL_light_1		2	517.287	1032.56	1066700
Unigene3868_All	EVDIVGVFR	(at5g51970 : 399.0) Encodes a putative sorbitol dehydrogenase that can be thiolated in vitro.; GroES-like zinc-binding alcohol dehydrogenase family protein; FUNCTIONS IN: oxidoreductase activity, zinc ion binding; INVOLVED IN: oxidation reduction; EXPRESSED IN: 24 plant structures; EXPRESSED DURING: 15 growth stages; CONTAINS InterPro DOMAIN/s: GroES-like (InterPro:IPR011032), Alcohol dehydrogena…	3.3	minor CHO metabolism.sugar alcohols	Chara_Exp3_MF_WL_light_2		2	517.287	1032.56	818710
Unigene3868_All	RVDVKPLITHR	(at5g51970 : 399.0) Encodes a putative sorbitol dehydrogenase that can be thiolated in vitro.; GroES-like zinc-binding alcohol dehydrogenase family protein; FUNCTIONS IN: oxidoreductase activity, zinc ion binding; INVOLVED IN: oxidation reduction; EXPRESSED IN: 24 plant structures; EXPRESSED DURING: 15 growth stages; CONTAINS InterPro DOMAIN/s: GroES-like (InterPro:IPR011032), Alcohol dehydrogena…	3.3	minor CHO metabolism.sugar alcohols	Chara_Exp2_MF_light_1	334.207	4	334.207	1332.8	24346000
Unigene3868_All	RVDVKPLITHR	(at5g51970 : 399.0) Encodes a putative sorbitol dehydrogenase that can be thiolated in vitro.; GroES-like zinc-binding alcohol dehydrogenase family protein; FUNCTIONS IN: oxidoreductase activity, zinc ion binding; INVOLVED IN: oxidation reduction; EXPRESSED IN: 24 plant structures; EXPRESSED DURING: 15 growth stages; CONTAINS InterPro DOMAIN/s: GroES-like (InterPro:IPR011032), Alcohol dehydrogena…	3.3	minor CHO metabolism.sugar alcohols	Chara_Exp2_MF_light_2	334.207	4	334.207	1332.8	7564700
Unigene3868_All	RVDVKPLITHR	(at5g51970 : 399.0) Encodes a putative sorbitol dehydrogenase that can be thiolated in vitro.; GroES-like zinc-binding alcohol dehydrogenase family protein; FUNCTIONS IN: oxidoreductase activity, zinc ion binding; INVOLVED IN: oxidation reduction; EXPRESSED IN: 24 plant structures; EXPRESSED DURING: 15 growth stages; CONTAINS InterPro DOMAIN/s: GroES-like (InterPro:IPR011032), Alcohol dehydrogena…	3.3	minor CHO metabolism.sugar alcohols	Chara_Exp2_MF_light_3	334.207	4	334.207	1332.8	14722000
Unigene3868_All	RVDVKPLITHR	(at5g51970 : 399.0) Encodes a putative sorbitol dehydrogenase that can be thiolated in vitro.; GroES-like zinc-binding alcohol dehydrogenase family protein; FUNCTIONS IN: oxidoreductase activity, zinc ion binding; INVOLVED IN: oxidation reduction; EXPRESSED IN: 24 plant structures; EXPRESSED DURING: 15 growth stages; CONTAINS InterPro DOMAIN/s: GroES-like (InterPro:IPR011032), Alcohol dehydrogena…	3.3	minor CHO metabolism.sugar alcohols	Chara_Exp3_MF_WL_light_1	334.206	4	334.207	1332.8	10448000
Unigene3868_All	RVDVKPLITHR	(at5g51970 : 399.0) Encodes a putative sorbitol dehydrogenase that can be thiolated in vitro.; GroES-like zinc-binding alcohol dehydrogenase family protein; FUNCTIONS IN: oxidoreductase activity, zinc ion binding; INVOLVED IN: oxidation reduction; EXPRESSED IN: 24 plant structures; EXPRESSED DURING: 15 growth stages; CONTAINS InterPro DOMAIN/s: GroES-like (InterPro:IPR011032), Alcohol dehydrogena…	3.3	minor CHO metabolism.sugar alcohols	Chara_Exp3_MF_WL_light_3	334.207	4	334.207	1332.8	3202900
Unigene3868_All	RVDVKPLITHR	(at5g51970 : 399.0) Encodes a putative sorbitol dehydrogenase that can be thiolated in vitro.; GroES-like zinc-binding alcohol dehydrogenase family protein; FUNCTIONS IN: oxidoreductase activity, zinc ion binding; INVOLVED IN: oxidation reduction; EXPRESSED IN: 24 plant structures; EXPRESSED DURING: 15 growth stages; CONTAINS InterPro DOMAIN/s: GroES-like (InterPro:IPR011032), Alcohol dehydrogena…	3.3	minor CHO metabolism.sugar alcohols	Chara_Exp4_MF_WK_light_1	334.21	4	334.207	1332.8	22097000
Unigene3868_All	RVDVKPLITHR	(at5g51970 : 399.0) Encodes a putative sorbitol dehydrogenase that can be thiolated in vitro.; GroES-like zinc-binding alcohol dehydrogenase family protein; FUNCTIONS IN: oxidoreductase activity, zinc ion binding; INVOLVED IN: oxidation reduction; EXPRESSED IN: 24 plant structures; EXPRESSED DURING: 15 growth stages; CONTAINS InterPro DOMAIN/s: GroES-like (InterPro:IPR011032), Alcohol dehydrogena…	3.3	minor CHO metabolism.sugar alcohols	Chara_Exp4_MF_WK_light_2	334.207	4	334.207	1332.8	10270000
Unigene3868_All	RVDVKPLITHR	(at5g51970 : 399.0) Encodes a putative sorbitol dehydrogenase that can be thiolated in vitro.; GroES-like zinc-binding alcohol dehydrogenase family protein; FUNCTIONS IN: oxidoreductase activity, zinc ion binding; INVOLVED IN: oxidation reduction; EXPRESSED IN: 24 plant structures; EXPRESSED DURING: 15 growth stages; CONTAINS InterPro DOMAIN/s: GroES-like (InterPro:IPR011032), Alcohol dehydrogena…	3.3	minor CHO metabolism.sugar alcohols	Chara_Exp4_MF_WK_light_3	333.841	4	334.207	1332.8	14615000
Unigene3868_All	RVDVKPLITHR	(at5g51970 : 399.0) Encodes a putative sorbitol dehydrogenase that can be thiolated in vitro.; GroES-like zinc-binding alcohol dehydrogenase family protein; FUNCTIONS IN: oxidoreductase activity, zinc ion binding; INVOLVED IN: oxidation reduction; EXPRESSED IN: 24 plant structures; EXPRESSED DURING: 15 growth stages; CONTAINS InterPro DOMAIN/s: GroES-like (InterPro:IPR011032), Alcohol dehydrogena…	3.3	minor CHO metabolism.sugar alcohols	Chara_Exp3_MF_WL_light_2		4	334.207	1332.8	3735100
Unigene3868_All	TMAAAIAITRPAGR	(at5g51970 : 399.0) Encodes a putative sorbitol dehydrogenase that can be thiolated in vitro.; GroES-like zinc-binding alcohol dehydrogenase family protein; FUNCTIONS IN: oxidoreductase activity, zinc ion binding; INVOLVED IN: oxidation reduction; EXPRESSED IN: 24 plant structures; EXPRESSED DURING: 15 growth stages; CONTAINS InterPro DOMAIN/s: GroES-like (InterPro:IPR011032), Alcohol dehydrogena…	3.3	minor CHO metabolism.sugar alcohols	Chara_Exp2_MF_light_2	467.266	3	467.266	1398.78	21176000
Unigene3868_All	TMAAAIAITRPAGR	(at5g51970 : 399.0) Encodes a putative sorbitol dehydrogenase that can be thiolated in vitro.; GroES-like zinc-binding alcohol dehydrogenase family protein; FUNCTIONS IN: oxidoreductase activity, zinc ion binding; INVOLVED IN: oxidation reduction; EXPRESSED IN: 24 plant structures; EXPRESSED DURING: 15 growth stages; CONTAINS InterPro DOMAIN/s: GroES-like (InterPro:IPR011032), Alcohol dehydrogena…	3.3	minor CHO metabolism.sugar alcohols	Chara_Exp2_MF_light_1		3	467.266	1398.78	19031000
Unigene3868_All	TMAAAIAITRPAGR	(at5g51970 : 399.0) Encodes a putative sorbitol dehydrogenase that can be thiolated in vitro.; GroES-like zinc-binding alcohol dehydrogenase family protein; FUNCTIONS IN: oxidoreductase activity, zinc ion binding; INVOLVED IN: oxidation reduction; EXPRESSED IN: 24 plant structures; EXPRESSED DURING: 15 growth stages; CONTAINS InterPro DOMAIN/s: GroES-like (InterPro:IPR011032), Alcohol dehydrogena…	3.3	minor CHO metabolism.sugar alcohols	Chara_Exp2_MF_light_3		3	467.266	1398.78	42517000
Unigene3868_All	VVVADLQASR	(at5g51970 : 399.0) Encodes a putative sorbitol dehydrogenase that can be thiolated in vitro.; GroES-like zinc-binding alcohol dehydrogenase family protein; FUNCTIONS IN: oxidoreductase activity, zinc ion binding; INVOLVED IN: oxidation reduction; EXPRESSED IN: 24 plant structures; EXPRESSED DURING: 15 growth stages; CONTAINS InterPro DOMAIN/s: GroES-like (InterPro:IPR011032), Alcohol dehydrogena…	3.3	minor CHO metabolism.sugar alcohols	Chara_Exp2_MF_light_1	529.06	2	529.304	1056.59	31713000
Unigene3868_All	VVVADLQASR	(at5g51970 : 399.0) Encodes a putative sorbitol dehydrogenase that can be thiolated in vitro.; GroES-like zinc-binding alcohol dehydrogenase family protein; FUNCTIONS IN: oxidoreductase activity, zinc ion binding; INVOLVED IN: oxidation reduction; EXPRESSED IN: 24 plant structures; EXPRESSED DURING: 15 growth stages; CONTAINS InterPro DOMAIN/s: GroES-like (InterPro:IPR011032), Alcohol dehydrogena…	3.3	minor CHO metabolism.sugar alcohols	Chara_Exp3_MF_WL_light_1	529.062	2	529.304	1056.59	8476400
Unigene3868_All	VVVADLQASR	(at5g51970 : 399.0) Encodes a putative sorbitol dehydrogenase that can be thiolated in vitro.; GroES-like zinc-binding alcohol dehydrogenase family protein; FUNCTIONS IN: oxidoreductase activity, zinc ion binding; INVOLVED IN: oxidation reduction; EXPRESSED IN: 24 plant structures; EXPRESSED DURING: 15 growth stages; CONTAINS InterPro DOMAIN/s: GroES-like (InterPro:IPR011032), Alcohol dehydrogena…	3.3	minor CHO metabolism.sugar alcohols	Chara_Exp3_MF_WL_light_2	529.06	2	529.304	1056.59	11385000
Unigene3868_All	VVVADLQASR	(at5g51970 : 399.0) Encodes a putative sorbitol dehydrogenase that can be thiolated in vitro.; GroES-like zinc-binding alcohol dehydrogenase family protein; FUNCTIONS IN: oxidoreductase activity, zinc ion binding; INVOLVED IN: oxidation reduction; EXPRESSED IN: 24 plant structures; EXPRESSED DURING: 15 growth stages; CONTAINS InterPro DOMAIN/s: GroES-like (InterPro:IPR011032), Alcohol dehydrogena…	3.3	minor CHO metabolism.sugar alcohols	Chara_Exp2_MF_light_2		2	529.304	1056.59	33410000
Unigene3868_All	VVVADLQASR	(at5g51970 : 399.0) Encodes a putative sorbitol dehydrogenase that can be thiolated in vitro.; GroES-like zinc-binding alcohol dehydrogenase family protein; FUNCTIONS IN: oxidoreductase activity, zinc ion binding; INVOLVED IN: oxidation reduction; EXPRESSED IN: 24 plant structures; EXPRESSED DURING: 15 growth stages; CONTAINS InterPro DOMAIN/s: GroES-like (InterPro:IPR011032), Alcohol dehydrogena…	3.3	minor CHO metabolism.sugar alcohols	Chara_Exp2_MF_light_3		2	529.304	1056.59	53137000
CL4928.Contig2_All	AMEALVR	(at3g53880 : 278.0) NAD(P)-linked oxidoreductase superfamily protein; FUNCTIONS IN: oxidoreductase activity; INVOLVED IN: response to cadmium ion; EXPRESSED IN: 25 plant structures; EXPRESSED DURING: 13 growth stages; CONTAINS InterPro DOMAIN/s: Aldo/keto reductase (InterPro:IPR001395), Aldo/keto reductase subgroup (InterPro:IPR020471), Aldo/keto reductase, conserved site (InterPro:IPR018170); BE…	3.5	minor CHO metabolism.others	Chara_Exp2_MF_light_2	395.218	2	395.218	788.421	40423000
CL4928.Contig2_All	AMEALVR	(at3g53880 : 278.0) NAD(P)-linked oxidoreductase superfamily protein; FUNCTIONS IN: oxidoreductase activity; INVOLVED IN: response to cadmium ion; EXPRESSED IN: 25 plant structures; EXPRESSED DURING: 13 growth stages; CONTAINS InterPro DOMAIN/s: Aldo/keto reductase (InterPro:IPR001395), Aldo/keto reductase subgroup (InterPro:IPR020471), Aldo/keto reductase, conserved site (InterPro:IPR018170); BE…	3.5	minor CHO metabolism.others	Chara_Exp2_MF_light_3	395.218	2	395.218	788.421	54427000
CL4928.Contig2_All	AMEALVR	(at3g53880 : 278.0) NAD(P)-linked oxidoreductase superfamily protein; FUNCTIONS IN: oxidoreductase activity; INVOLVED IN: response to cadmium ion; EXPRESSED IN: 25 plant structures; EXPRESSED DURING: 13 growth stages; CONTAINS InterPro DOMAIN/s: Aldo/keto reductase (InterPro:IPR001395), Aldo/keto reductase subgroup (InterPro:IPR020471), Aldo/keto reductase, conserved site (InterPro:IPR018170); BE…	3.5	minor CHO metabolism.others	Chara_Exp2_MF_light_1		2	395.218	788.421	46779000
CL4928.Contig2_All	AMEALVR	(at3g53880 : 278.0) NAD(P)-linked oxidoreductase superfamily protein; FUNCTIONS IN: oxidoreductase activity; INVOLVED IN: response to cadmium ion; EXPRESSED IN: 25 plant structures; EXPRESSED DURING: 13 growth stages; CONTAINS InterPro DOMAIN/s: Aldo/keto reductase (InterPro:IPR001395), Aldo/keto reductase subgroup (InterPro:IPR020471), Aldo/keto reductase, conserved site (InterPro:IPR018170); BE…	3.5	minor CHO metabolism.others	Chara_Exp3_MF_WL_light_1		2	395.218	788.421	9349800
CL4928.Contig2_All	AMEALVR	(at3g53880 : 278.0) NAD(P)-linked oxidoreductase superfamily protein; FUNCTIONS IN: oxidoreductase activity; INVOLVED IN: response to cadmium ion; EXPRESSED IN: 25 plant structures; EXPRESSED DURING: 13 growth stages; CONTAINS InterPro DOMAIN/s: Aldo/keto reductase (InterPro:IPR001395), Aldo/keto reductase subgroup (InterPro:IPR020471), Aldo/keto reductase, conserved site (InterPro:IPR018170); BE…	3.5	minor CHO metabolism.others	Chara_Exp3_MF_WL_light_2		2	395.218	788.421	24269000
CL4928.Contig2_All	DIGVSNFSAK	(at3g53880 : 278.0) NAD(P)-linked oxidoreductase superfamily protein; FUNCTIONS IN: oxidoreductase activity; INVOLVED IN: response to cadmium ion; EXPRESSED IN: 25 plant structures; EXPRESSED DURING: 13 growth stages; CONTAINS InterPro DOMAIN/s: Aldo/keto reductase (InterPro:IPR001395), Aldo/keto reductase subgroup (InterPro:IPR020471), Aldo/keto reductase, conserved site (InterPro:IPR018170); BE…	3.5	minor CHO metabolism.others	Chara_Exp2_MF_light_1	519.266	2	519.267	1036.52	42744000
CL4928.Contig2_All	DIGVSNFSAK	(at3g53880 : 278.0) NAD(P)-linked oxidoreductase superfamily protein; FUNCTIONS IN: oxidoreductase activity; INVOLVED IN: response to cadmium ion; EXPRESSED IN: 25 plant structures; EXPRESSED DURING: 13 growth stages; CONTAINS InterPro DOMAIN/s: Aldo/keto reductase (InterPro:IPR001395), Aldo/keto reductase subgroup (InterPro:IPR020471), Aldo/keto reductase, conserved site (InterPro:IPR018170); BE…	3.5	minor CHO metabolism.others	Chara_Exp2_MF_light_2	519.267	2	519.267	1036.52	41130000
CL4928.Contig2_All	DIGVSNFSAK	(at3g53880 : 278.0) NAD(P)-linked oxidoreductase superfamily protein; FUNCTIONS IN: oxidoreductase activity; INVOLVED IN: response to cadmium ion; EXPRESSED IN: 25 plant structures; EXPRESSED DURING: 13 growth stages; CONTAINS InterPro DOMAIN/s: Aldo/keto reductase (InterPro:IPR001395), Aldo/keto reductase subgroup (InterPro:IPR020471), Aldo/keto reductase, conserved site (InterPro:IPR018170); BE…	3.5	minor CHO metabolism.others	Chara_Exp2_MF_light_3	519.267	2	519.267	1036.52	39797000
CL4928.Contig2_All	DIGVSNFSAK	(at3g53880 : 278.0) NAD(P)-linked oxidoreductase superfamily protein; FUNCTIONS IN: oxidoreductase activity; INVOLVED IN: response to cadmium ion; EXPRESSED IN: 25 plant structures; EXPRESSED DURING: 13 growth stages; CONTAINS InterPro DOMAIN/s: Aldo/keto reductase (InterPro:IPR001395), Aldo/keto reductase subgroup (InterPro:IPR020471), Aldo/keto reductase, conserved site (InterPro:IPR018170); BE…	3.5	minor CHO metabolism.others	Chara_Exp3_MF_WL_light_1	519.267	2	519.267	1036.52	52045000
CL4928.Contig2_All	DIGVSNFSAK	(at3g53880 : 278.0) NAD(P)-linked oxidoreductase superfamily protein; FUNCTIONS IN: oxidoreductase activity; INVOLVED IN: response to cadmium ion; EXPRESSED IN: 25 plant structures; EXPRESSED DURING: 13 growth stages; CONTAINS InterPro DOMAIN/s: Aldo/keto reductase (InterPro:IPR001395), Aldo/keto reductase subgroup (InterPro:IPR020471), Aldo/keto reductase, conserved site (InterPro:IPR018170); BE…	3.5	minor CHO metabolism.others	Chara_Exp3_MF_WL_light_3		2	519.267	1036.52	2880300
CL4928.Contig2_All	EELFITSK	(at3g53880 : 278.0) NAD(P)-linked oxidoreductase superfamily protein; FUNCTIONS IN: oxidoreductase activity; INVOLVED IN: response to cadmium ion; EXPRESSED IN: 25 plant structures; EXPRESSED DURING: 13 growth stages; CONTAINS InterPro DOMAIN/s: Aldo/keto reductase (InterPro:IPR001395), Aldo/keto reductase subgroup (InterPro:IPR020471), Aldo/keto reductase, conserved site (InterPro:IPR018170); BE…	3.5	minor CHO metabolism.others	Chara_Exp2_MF_light_1	483.76	2	483.761	965.507	20081000
CL4928.Contig2_All	EELFITSK	(at3g53880 : 278.0) NAD(P)-linked oxidoreductase superfamily protein; FUNCTIONS IN: oxidoreductase activity; INVOLVED IN: response to cadmium ion; EXPRESSED IN: 25 plant structures; EXPRESSED DURING: 13 growth stages; CONTAINS InterPro DOMAIN/s: Aldo/keto reductase (InterPro:IPR001395), Aldo/keto reductase subgroup (InterPro:IPR020471), Aldo/keto reductase, conserved site (InterPro:IPR018170); BE…	3.5	minor CHO metabolism.others	Chara_Exp2_MF_light_2	483.761	2	483.761	965.507	16989000
CL4928.Contig2_All	EELFITSK	(at3g53880 : 278.0) NAD(P)-linked oxidoreductase superfamily protein; FUNCTIONS IN: oxidoreductase activity; INVOLVED IN: response to cadmium ion; EXPRESSED IN: 25 plant structures; EXPRESSED DURING: 13 growth stages; CONTAINS InterPro DOMAIN/s: Aldo/keto reductase (InterPro:IPR001395), Aldo/keto reductase subgroup (InterPro:IPR020471), Aldo/keto reductase, conserved site (InterPro:IPR018170); BE…	3.5	minor CHO metabolism.others	Chara_Exp2_MF_light_3	483.761	2	483.761	965.507	18252000
CL4928.Contig2_All	EELFITSK	(at3g53880 : 278.0) NAD(P)-linked oxidoreductase superfamily protein; FUNCTIONS IN: oxidoreductase activity; INVOLVED IN: response to cadmium ion; EXPRESSED IN: 25 plant structures; EXPRESSED DURING: 13 growth stages; CONTAINS InterPro DOMAIN/s: Aldo/keto reductase (InterPro:IPR001395), Aldo/keto reductase subgroup (InterPro:IPR020471), Aldo/keto reductase, conserved site (InterPro:IPR018170); BE…	3.5	minor CHO metabolism.others	Chara_Exp3_MF_WL_light_1		2	483.761	965.507	12546000
CL4928.Contig2_All	EELFITSK	(at3g53880 : 278.0) NAD(P)-linked oxidoreductase superfamily protein; FUNCTIONS IN: oxidoreductase activity; INVOLVED IN: response to cadmium ion; EXPRESSED IN: 25 plant structures; EXPRESSED DURING: 13 growth stages; CONTAINS InterPro DOMAIN/s: Aldo/keto reductase (InterPro:IPR001395), Aldo/keto reductase subgroup (InterPro:IPR020471), Aldo/keto reductase, conserved site (InterPro:IPR018170); BE…	3.5	minor CHO metabolism.others	Chara_Exp3_MF_WL_light_2		2	483.761	965.507	10810000
CL4928.Contig2_All	FIPAIALGTWK	(at3g53880 : 278.0) NAD(P)-linked oxidoreductase superfamily protein; FUNCTIONS IN: oxidoreductase activity; INVOLVED IN: response to cadmium ion; EXPRESSED IN: 25 plant structures; EXPRESSED DURING: 13 growth stages; CONTAINS InterPro DOMAIN/s: Aldo/keto reductase (InterPro:IPR001395), Aldo/keto reductase subgroup (InterPro:IPR020471), Aldo/keto reductase, conserved site (InterPro:IPR018170); BE…	3.5	minor CHO metabolism.others	Chara_Exp2_MF_light_1	608.859	2	608.858	1215.7	7864600
CL4928.Contig2_All	FIPAIALGTWK	(at3g53880 : 278.0) NAD(P)-linked oxidoreductase superfamily protein; FUNCTIONS IN: oxidoreductase activity; INVOLVED IN: response to cadmium ion; EXPRESSED IN: 25 plant structures; EXPRESSED DURING: 13 growth stages; CONTAINS InterPro DOMAIN/s: Aldo/keto reductase (InterPro:IPR001395), Aldo/keto reductase subgroup (InterPro:IPR020471), Aldo/keto reductase, conserved site (InterPro:IPR018170); BE…	3.5	minor CHO metabolism.others	Chara_Exp2_MF_light_2	608.858	2	608.858	1215.7	7356400
CL4928.Contig2_All	FIPAIALGTWK	(at3g53880 : 278.0) NAD(P)-linked oxidoreductase superfamily protein; FUNCTIONS IN: oxidoreductase activity; INVOLVED IN: response to cadmium ion; EXPRESSED IN: 25 plant structures; EXPRESSED DURING: 13 growth stages; CONTAINS InterPro DOMAIN/s: Aldo/keto reductase (InterPro:IPR001395), Aldo/keto reductase subgroup (InterPro:IPR020471), Aldo/keto reductase, conserved site (InterPro:IPR018170); BE…	3.5	minor CHO metabolism.others	Chara_Exp2_MF_light_3	608.858	2	608.858	1215.7	27068000
CL4928.Contig2_All	FIPAIALGTWK	(at3g53880 : 278.0) NAD(P)-linked oxidoreductase superfamily protein; FUNCTIONS IN: oxidoreductase activity; INVOLVED IN: response to cadmium ion; EXPRESSED IN: 25 plant structures; EXPRESSED DURING: 13 growth stages; CONTAINS InterPro DOMAIN/s: Aldo/keto reductase (InterPro:IPR001395), Aldo/keto reductase subgroup (InterPro:IPR020471), Aldo/keto reductase, conserved site (InterPro:IPR018170); BE…	3.5	minor CHO metabolism.others	Chara_Exp3_MF_WL_light_1		2	608.858	1215.7	3315100
CL4928.Contig2_All	FIPAIALGTWK	(at3g53880 : 278.0) NAD(P)-linked oxidoreductase superfamily protein; FUNCTIONS IN: oxidoreductase activity; INVOLVED IN: response to cadmium ion; EXPRESSED IN: 25 plant structures; EXPRESSED DURING: 13 growth stages; CONTAINS InterPro DOMAIN/s: Aldo/keto reductase (InterPro:IPR001395), Aldo/keto reductase subgroup (InterPro:IPR020471), Aldo/keto reductase, conserved site (InterPro:IPR018170); BE…	3.5	minor CHO metabolism.others	Chara_Exp3_MF_WL_light_2		2	608.858	1215.7	2917500
CL4928.Contig2_All	FIPAIALGTWK	(at3g53880 : 278.0) NAD(P)-linked oxidoreductase superfamily protein; FUNCTIONS IN: oxidoreductase activity; INVOLVED IN: response to cadmium ion; EXPRESSED IN: 25 plant structures; EXPRESSED DURING: 13 growth stages; CONTAINS InterPro DOMAIN/s: Aldo/keto reductase (InterPro:IPR001395), Aldo/keto reductase subgroup (InterPro:IPR020471), Aldo/keto reductase, conserved site (InterPro:IPR018170); BE…	3.5	minor CHO metabolism.others	Chara_Exp3_MF_WL_light_3		2	608.858	1215.7	3496000
CL4928.Contig2_All	LGQTAEIPPAVNQVEMHPLWR	(at3g53880 : 278.0) NAD(P)-linked oxidoreductase superfamily protein; FUNCTIONS IN: oxidoreductase activity; INVOLVED IN: response to cadmium ion; EXPRESSED IN: 25 plant structures; EXPRESSED DURING: 13 growth stages; CONTAINS InterPro DOMAIN/s: Aldo/keto reductase (InterPro:IPR001395), Aldo/keto reductase subgroup (InterPro:IPR020471), Aldo/keto reductase, conserved site (InterPro:IPR018170); BE…	3.5	minor CHO metabolism.others	Chara_Exp2_MF_light_1	796.083	3	796.083	2385.23	8297600
CL4928.Contig2_All	LGQTAEIPPAVNQVEMHPLWR	(at3g53880 : 278.0) NAD(P)-linked oxidoreductase superfamily protein; FUNCTIONS IN: oxidoreductase activity; INVOLVED IN: response to cadmium ion; EXPRESSED IN: 25 plant structures; EXPRESSED DURING: 13 growth stages; CONTAINS InterPro DOMAIN/s: Aldo/keto reductase (InterPro:IPR001395), Aldo/keto reductase subgroup (InterPro:IPR020471), Aldo/keto reductase, conserved site (InterPro:IPR018170); BE…	3.5	minor CHO metabolism.others	Chara_Exp2_MF_light_3	796.418	3	796.083	2385.23	34507000
CL4928.Contig2_All	LGQTAEIPPAVNQVEMHPLWR	(at3g53880 : 278.0) NAD(P)-linked oxidoreductase superfamily protein; FUNCTIONS IN: oxidoreductase activity; INVOLVED IN: response to cadmium ion; EXPRESSED IN: 25 plant structures; EXPRESSED DURING: 13 growth stages; CONTAINS InterPro DOMAIN/s: Aldo/keto reductase (InterPro:IPR001395), Aldo/keto reductase subgroup (InterPro:IPR020471), Aldo/keto reductase, conserved site (InterPro:IPR018170); BE…	3.5	minor CHO metabolism.others	Chara_Exp2_MF_light_2		3	796.083	2385.23	6663600
CL4928.Contig2_All	LGQTAEIPPAVNQVEMHPLWR	(at3g53880 : 278.0) NAD(P)-linked oxidoreductase superfamily protein; FUNCTIONS IN: oxidoreductase activity; INVOLVED IN: response to cadmium ion; EXPRESSED IN: 25 plant structures; EXPRESSED DURING: 13 growth stages; CONTAINS InterPro DOMAIN/s: Aldo/keto reductase (InterPro:IPR001395), Aldo/keto reductase subgroup (InterPro:IPR020471), Aldo/keto reductase, conserved site (InterPro:IPR018170); BE…	3.5	minor CHO metabolism.others	Chara_Exp3_MF_WL_light_1		3	796.083	2385.23	3586000
CL4928.Contig2_All	LGQTAEIPPAVNQVEMHPLWR	(at3g53880 : 278.0) NAD(P)-linked oxidoreductase superfamily protein; FUNCTIONS IN: oxidoreductase activity; INVOLVED IN: response to cadmium ion; EXPRESSED IN: 25 plant structures; EXPRESSED DURING: 13 growth stages; CONTAINS InterPro DOMAIN/s: Aldo/keto reductase (InterPro:IPR001395), Aldo/keto reductase subgroup (InterPro:IPR020471), Aldo/keto reductase, conserved site (InterPro:IPR018170); BE…	3.5	minor CHO metabolism.others	Chara_Exp3_MF_WL_light_2		3	796.083	2385.23	2288500
CL4928.Contig2_All	LGQTAEIPPAVNQVEMHPLWR	(at3g53880 : 278.0) NAD(P)-linked oxidoreductase superfamily protein; FUNCTIONS IN: oxidoreductase activity; INVOLVED IN: response to cadmium ion; EXPRESSED IN: 25 plant structures; EXPRESSED DURING: 13 growth stages; CONTAINS InterPro DOMAIN/s: Aldo/keto reductase (InterPro:IPR001395), Aldo/keto reductase subgroup (InterPro:IPR020471), Aldo/keto reductase, conserved site (InterPro:IPR018170); BE…	3.5	minor CHO metabolism.others	Chara_Exp3_MF_WL_light_3		3	796.083	2385.23	2236300
CL4928.Contig2_All	LGQTAEIPPAVNQVEMHPLWR	(at3g53880 : 278.0) NAD(P)-linked oxidoreductase superfamily protein; FUNCTIONS IN: oxidoreductase activity; INVOLVED IN: response to cadmium ion; EXPRESSED IN: 25 plant structures; EXPRESSED DURING: 13 growth stages; CONTAINS InterPro DOMAIN/s: Aldo/keto reductase (InterPro:IPR001395), Aldo/keto reductase subgroup (InterPro:IPR020471), Aldo/keto reductase, conserved site (InterPro:IPR018170); BE…	3.5	minor CHO metabolism.others	Chara_Exp4_MF_WK_light_2		3	796.083	2385.23	582750
CL4928.Contig2_All	LGQTAEIPPAVNQVEMHPLWR	(at3g53880 : 278.0) NAD(P)-linked oxidoreductase superfamily protein; FUNCTIONS IN: oxidoreductase activity; INVOLVED IN: response to cadmium ion; EXPRESSED IN: 25 plant structures; EXPRESSED DURING: 13 growth stages; CONTAINS InterPro DOMAIN/s: Aldo/keto reductase (InterPro:IPR001395), Aldo/keto reductase subgroup (InterPro:IPR020471), Aldo/keto reductase, conserved site (InterPro:IPR018170); BE…	3.5	minor CHO metabolism.others	Chara_Exp4_MF_WK_light_3		3	796.083	2385.23	1021800
CL4928.Contig2_All	LLDGVIFIR	(at3g53880 : 278.0) NAD(P)-linked oxidoreductase superfamily protein; FUNCTIONS IN: oxidoreductase activity; INVOLVED IN: response to cadmium ion; EXPRESSED IN: 25 plant structures; EXPRESSED DURING: 13 growth stages; CONTAINS InterPro DOMAIN/s: Aldo/keto reductase (InterPro:IPR001395), Aldo/keto reductase subgroup (InterPro:IPR020471), Aldo/keto reductase, conserved site (InterPro:IPR018170); BE…	3.5	minor CHO metabolism.others	Chara_Exp2_MF_light_1	523.324	2	523.324	1044.63	4952400
CL4928.Contig2_All	LLDGVIFIR	(at3g53880 : 278.0) NAD(P)-linked oxidoreductase superfamily protein; FUNCTIONS IN: oxidoreductase activity; INVOLVED IN: response to cadmium ion; EXPRESSED IN: 25 plant structures; EXPRESSED DURING: 13 growth stages; CONTAINS InterPro DOMAIN/s: Aldo/keto reductase (InterPro:IPR001395), Aldo/keto reductase subgroup (InterPro:IPR020471), Aldo/keto reductase, conserved site (InterPro:IPR018170); BE…	3.5	minor CHO metabolism.others	Chara_Exp2_MF_light_2	523.324	2	523.324	1044.63	3509400
CL4928.Contig2_All	LLDGVIFIR	(at3g53880 : 278.0) NAD(P)-linked oxidoreductase superfamily protein; FUNCTIONS IN: oxidoreductase activity; INVOLVED IN: response to cadmium ion; EXPRESSED IN: 25 plant structures; EXPRESSED DURING: 13 growth stages; CONTAINS InterPro DOMAIN/s: Aldo/keto reductase (InterPro:IPR001395), Aldo/keto reductase subgroup (InterPro:IPR020471), Aldo/keto reductase, conserved site (InterPro:IPR018170); BE…	3.5	minor CHO metabolism.others	Chara_Exp2_MF_light_3	523.323	2	523.324	1044.63	29047000
CL4928.Contig2_All	LLDGVIFIR	(at3g53880 : 278.0) NAD(P)-linked oxidoreductase superfamily protein; FUNCTIONS IN: oxidoreductase activity; INVOLVED IN: response to cadmium ion; EXPRESSED IN: 25 plant structures; EXPRESSED DURING: 13 growth stages; CONTAINS InterPro DOMAIN/s: Aldo/keto reductase (InterPro:IPR001395), Aldo/keto reductase subgroup (InterPro:IPR020471), Aldo/keto reductase, conserved site (InterPro:IPR018170); BE…	3.5	minor CHO metabolism.others	Chara_Exp3_MF_WL_light_1		2	523.324	1044.63	1709800
CL4928.Contig2_All	LLDGVIFIR	(at3g53880 : 278.0) NAD(P)-linked oxidoreductase superfamily protein; FUNCTIONS IN: oxidoreductase activity; INVOLVED IN: response to cadmium ion; EXPRESSED IN: 25 plant structures; EXPRESSED DURING: 13 growth stages; CONTAINS InterPro DOMAIN/s: Aldo/keto reductase (InterPro:IPR001395), Aldo/keto reductase subgroup (InterPro:IPR020471), Aldo/keto reductase, conserved site (InterPro:IPR018170); BE…	3.5	minor CHO metabolism.others	Chara_Exp3_MF_WL_light_2		2	523.324	1044.63	1376100
CL4928.Contig2_All	LLDGVIFIR	(at3g53880 : 278.0) NAD(P)-linked oxidoreductase superfamily protein; FUNCTIONS IN: oxidoreductase activity; INVOLVED IN: response to cadmium ion; EXPRESSED IN: 25 plant structures; EXPRESSED DURING: 13 growth stages; CONTAINS InterPro DOMAIN/s: Aldo/keto reductase (InterPro:IPR001395), Aldo/keto reductase subgroup (InterPro:IPR020471), Aldo/keto reductase, conserved site (InterPro:IPR018170); BE…	3.5	minor CHO metabolism.others	Chara_Exp3_MF_WL_light_3		2	523.324	1044.63	847360
CL4928.Contig2_All	LQENIDVLDWELPQEDFER	(at3g53880 : 278.0) NAD(P)-linked oxidoreductase superfamily protein; FUNCTIONS IN: oxidoreductase activity; INVOLVED IN: response to cadmium ion; EXPRESSED IN: 25 plant structures; EXPRESSED DURING: 13 growth stages; CONTAINS InterPro DOMAIN/s: Aldo/keto reductase (InterPro:IPR001395), Aldo/keto reductase subgroup (InterPro:IPR020471), Aldo/keto reductase, conserved site (InterPro:IPR018170); BE…	3.5	minor CHO metabolism.others	Chara_Exp2_MF_light_1	797.053	3	796.717	2387.13	26342000
CL4928.Contig2_All	LQENIDVLDWELPQEDFER	(at3g53880 : 278.0) NAD(P)-linked oxidoreductase superfamily protein; FUNCTIONS IN: oxidoreductase activity; INVOLVED IN: response to cadmium ion; EXPRESSED IN: 25 plant structures; EXPRESSED DURING: 13 growth stages; CONTAINS InterPro DOMAIN/s: Aldo/keto reductase (InterPro:IPR001395), Aldo/keto reductase subgroup (InterPro:IPR020471), Aldo/keto reductase, conserved site (InterPro:IPR018170); BE…	3.5	minor CHO metabolism.others	Chara_Exp2_MF_light_1	1194.57	2	1194.57	2387.13
CL4928.Contig2_All	LQENIDVLDWELPQEDFER	(at3g53880 : 278.0) NAD(P)-linked oxidoreductase superfamily protein; FUNCTIONS IN: oxidoreductase activity; INVOLVED IN: response to cadmium ion; EXPRESSED IN: 25 plant structures; EXPRESSED DURING: 13 growth stages; CONTAINS InterPro DOMAIN/s: Aldo/keto reductase (InterPro:IPR001395), Aldo/keto reductase subgroup (InterPro:IPR020471), Aldo/keto reductase, conserved site (InterPro:IPR018170); BE…	3.5	minor CHO metabolism.others	Chara_Exp2_MF_light_2	797.051	3	796.717	2387.13	12940000
CL4928.Contig2_All	LQENIDVLDWELPQEDFER	(at3g53880 : 278.0) NAD(P)-linked oxidoreductase superfamily protein; FUNCTIONS IN: oxidoreductase activity; INVOLVED IN: response to cadmium ion; EXPRESSED IN: 25 plant structures; EXPRESSED DURING: 13 growth stages; CONTAINS InterPro DOMAIN/s: Aldo/keto reductase (InterPro:IPR001395), Aldo/keto reductase subgroup (InterPro:IPR020471), Aldo/keto reductase, conserved site (InterPro:IPR018170); BE…	3.5	minor CHO metabolism.others	Chara_Exp2_MF_light_3	797.052	3	796.717	2387.13	16345000
CL4928.Contig2_All	LQENIDVLDWELPQEDFER	(at3g53880 : 278.0) NAD(P)-linked oxidoreductase superfamily protein; FUNCTIONS IN: oxidoreductase activity; INVOLVED IN: response to cadmium ion; EXPRESSED IN: 25 plant structures; EXPRESSED DURING: 13 growth stages; CONTAINS InterPro DOMAIN/s: Aldo/keto reductase (InterPro:IPR001395), Aldo/keto reductase subgroup (InterPro:IPR020471), Aldo/keto reductase, conserved site (InterPro:IPR018170); BE…	3.5	minor CHO metabolism.others	Chara_Exp2_MF_light_2		3	796.717	2387.13	4250700
CL4928.Contig2_All	LQENIDVLDWELPQEDFER	(at3g53880 : 278.0) NAD(P)-linked oxidoreductase superfamily protein; FUNCTIONS IN: oxidoreductase activity; INVOLVED IN: response to cadmium ion; EXPRESSED IN: 25 plant structures; EXPRESSED DURING: 13 growth stages; CONTAINS InterPro DOMAIN/s: Aldo/keto reductase (InterPro:IPR001395), Aldo/keto reductase subgroup (InterPro:IPR020471), Aldo/keto reductase, conserved site (InterPro:IPR018170); BE…	3.5	minor CHO metabolism.others	Chara_Exp3_MF_WL_light_1		3	796.717	2387.13	1075900
CL4928.Contig2_All	LQENIDVLDWELPQEDFER	(at3g53880 : 278.0) NAD(P)-linked oxidoreductase superfamily protein; FUNCTIONS IN: oxidoreductase activity; INVOLVED IN: response to cadmium ion; EXPRESSED IN: 25 plant structures; EXPRESSED DURING: 13 growth stages; CONTAINS InterPro DOMAIN/s: Aldo/keto reductase (InterPro:IPR001395), Aldo/keto reductase subgroup (InterPro:IPR020471), Aldo/keto reductase, conserved site (InterPro:IPR018170); BE…	3.5	minor CHO metabolism.others	Chara_Exp3_MF_WL_light_1		3	796.717	2387.13	6007200
CL4928.Contig2_All	LQENIDVLDWELPQEDFER	(at3g53880 : 278.0) NAD(P)-linked oxidoreductase superfamily protein; FUNCTIONS IN: oxidoreductase activity; INVOLVED IN: response to cadmium ion; EXPRESSED IN: 25 plant structures; EXPRESSED DURING: 13 growth stages; CONTAINS InterPro DOMAIN/s: Aldo/keto reductase (InterPro:IPR001395), Aldo/keto reductase subgroup (InterPro:IPR020471), Aldo/keto reductase, conserved site (InterPro:IPR018170); BE…	3.5	minor CHO metabolism.others	Chara_Exp3_MF_WL_light_2		3	796.717	2387.13	1124600
CL4928.Contig2_All	LQENIDVLDWELPQEDFER	(at3g53880 : 278.0) NAD(P)-linked oxidoreductase superfamily protein; FUNCTIONS IN: oxidoreductase activity; INVOLVED IN: response to cadmium ion; EXPRESSED IN: 25 plant structures; EXPRESSED DURING: 13 growth stages; CONTAINS InterPro DOMAIN/s: Aldo/keto reductase (InterPro:IPR001395), Aldo/keto reductase subgroup (InterPro:IPR020471), Aldo/keto reductase, conserved site (InterPro:IPR018170); BE…	3.5	minor CHO metabolism.others	Chara_Exp3_MF_WL_light_2		3	796.717	2387.13	3381300
CL4928.Contig2_All	LQENIDVLDWELPQEDFER	(at3g53880 : 278.0) NAD(P)-linked oxidoreductase superfamily protein; FUNCTIONS IN: oxidoreductase activity; INVOLVED IN: response to cadmium ion; EXPRESSED IN: 25 plant structures; EXPRESSED DURING: 13 growth stages; CONTAINS InterPro DOMAIN/s: Aldo/keto reductase (InterPro:IPR001395), Aldo/keto reductase subgroup (InterPro:IPR020471), Aldo/keto reductase, conserved site (InterPro:IPR018170); BE…	3.5	minor CHO metabolism.others	Chara_Exp3_MF_WL_light_3		3	796.717	2387.13	1619800
CL4928.Contig2_All	LQENIDVLDWELPQEDFER	(at3g53880 : 278.0) NAD(P)-linked oxidoreductase superfamily protein; FUNCTIONS IN: oxidoreductase activity; INVOLVED IN: response to cadmium ion; EXPRESSED IN: 25 plant structures; EXPRESSED DURING: 13 growth stages; CONTAINS InterPro DOMAIN/s: Aldo/keto reductase (InterPro:IPR001395), Aldo/keto reductase subgroup (InterPro:IPR020471), Aldo/keto reductase, conserved site (InterPro:IPR018170); BE…	3.5	minor CHO metabolism.others	Chara_Exp4_MF_WK_light_1		3	796.717	2387.13	1631800
CL4928.Contig2_All	LQENIDVLDWELPQEDFER	(at3g53880 : 278.0) NAD(P)-linked oxidoreductase superfamily protein; FUNCTIONS IN: oxidoreductase activity; INVOLVED IN: response to cadmium ion; EXPRESSED IN: 25 plant structures; EXPRESSED DURING: 13 growth stages; CONTAINS InterPro DOMAIN/s: Aldo/keto reductase (InterPro:IPR001395), Aldo/keto reductase subgroup (InterPro:IPR020471), Aldo/keto reductase, conserved site (InterPro:IPR018170); BE…	3.5	minor CHO metabolism.others	Chara_Exp4_MF_WK_light_2		3	796.717	2387.13	766920
CL4928.Contig2_All	SAVYEAVAHAGYR	(at3g53880 : 278.0) NAD(P)-linked oxidoreductase superfamily protein; FUNCTIONS IN: oxidoreductase activity; INVOLVED IN: response to cadmium ion; EXPRESSED IN: 25 plant structures; EXPRESSED DURING: 13 growth stages; CONTAINS InterPro DOMAIN/s: Aldo/keto reductase (InterPro:IPR001395), Aldo/keto reductase subgroup (InterPro:IPR020471), Aldo/keto reductase, conserved site (InterPro:IPR018170); BE…	3.5	minor CHO metabolism.others	Chara_Exp4_MF_WK_light_2	465.234	3	465.233	1392.68	3570600
CL4928.Contig2_All	SAVYEAVAHAGYR	(at3g53880 : 278.0) NAD(P)-linked oxidoreductase superfamily protein; FUNCTIONS IN: oxidoreductase activity; INVOLVED IN: response to cadmium ion; EXPRESSED IN: 25 plant structures; EXPRESSED DURING: 13 growth stages; CONTAINS InterPro DOMAIN/s: Aldo/keto reductase (InterPro:IPR001395), Aldo/keto reductase subgroup (InterPro:IPR020471), Aldo/keto reductase, conserved site (InterPro:IPR018170); BE…	3.5	minor CHO metabolism.others	Chara_Exp4_MF_WK_light_3	465.233	3	465.233	1392.68	9590200
CL4928.Contig2_All	SAVYEAVAHAGYR	(at3g53880 : 278.0) NAD(P)-linked oxidoreductase superfamily protein; FUNCTIONS IN: oxidoreductase activity; INVOLVED IN: response to cadmium ion; EXPRESSED IN: 25 plant structures; EXPRESSED DURING: 13 growth stages; CONTAINS InterPro DOMAIN/s: Aldo/keto reductase (InterPro:IPR001395), Aldo/keto reductase subgroup (InterPro:IPR020471), Aldo/keto reductase, conserved site (InterPro:IPR018170); BE…	3.5	minor CHO metabolism.others	Chara_Exp2_MF_light_1		3	465.233	1392.68	24302000
CL4928.Contig2_All	SAVYEAVAHAGYR	(at3g53880 : 278.0) NAD(P)-linked oxidoreductase superfamily protein; FUNCTIONS IN: oxidoreductase activity; INVOLVED IN: response to cadmium ion; EXPRESSED IN: 25 plant structures; EXPRESSED DURING: 13 growth stages; CONTAINS InterPro DOMAIN/s: Aldo/keto reductase (InterPro:IPR001395), Aldo/keto reductase subgroup (InterPro:IPR020471), Aldo/keto reductase, conserved site (InterPro:IPR018170); BE…	3.5	minor CHO metabolism.others	Chara_Exp2_MF_light_2		3	465.233	1392.68	10969000
CL4928.Contig2_All	SAVYEAVAHAGYR	(at3g53880 : 278.0) NAD(P)-linked oxidoreductase superfamily protein; FUNCTIONS IN: oxidoreductase activity; INVOLVED IN: response to cadmium ion; EXPRESSED IN: 25 plant structures; EXPRESSED DURING: 13 growth stages; CONTAINS InterPro DOMAIN/s: Aldo/keto reductase (InterPro:IPR001395), Aldo/keto reductase subgroup (InterPro:IPR020471), Aldo/keto reductase, conserved site (InterPro:IPR018170); BE…	3.5	minor CHO metabolism.others	Chara_Exp2_MF_light_3		3	465.233	1392.68	17467000
CL4928.Contig2_All	SAVYEAVAHAGYR	(at3g53880 : 278.0) NAD(P)-linked oxidoreductase superfamily protein; FUNCTIONS IN: oxidoreductase activity; INVOLVED IN: response to cadmium ion; EXPRESSED IN: 25 plant structures; EXPRESSED DURING: 13 growth stages; CONTAINS InterPro DOMAIN/s: Aldo/keto reductase (InterPro:IPR001395), Aldo/keto reductase subgroup (InterPro:IPR020471), Aldo/keto reductase, conserved site (InterPro:IPR018170); BE…	3.5	minor CHO metabolism.others	Chara_Exp3_MF_WL_light_1		3	465.233	1392.68	4258400
CL4928.Contig2_All	SAVYEAVAHAGYR	(at3g53880 : 278.0) NAD(P)-linked oxidoreductase superfamily protein; FUNCTIONS IN: oxidoreductase activity; INVOLVED IN: response to cadmium ion; EXPRESSED IN: 25 plant structures; EXPRESSED DURING: 13 growth stages; CONTAINS InterPro DOMAIN/s: Aldo/keto reductase (InterPro:IPR001395), Aldo/keto reductase subgroup (InterPro:IPR020471), Aldo/keto reductase, conserved site (InterPro:IPR018170); BE…	3.5	minor CHO metabolism.others	Chara_Exp4_MF_WK_light_1		3	465.233	1392.68	4466000
CL4928.Contig2_All	TAAQVLIR	(at3g53880 : 278.0) NAD(P)-linked oxidoreductase superfamily protein; FUNCTIONS IN: oxidoreductase activity; INVOLVED IN: response to cadmium ion; EXPRESSED IN: 25 plant structures; EXPRESSED DURING: 13 growth stages; CONTAINS InterPro DOMAIN/s: Aldo/keto reductase (InterPro:IPR001395), Aldo/keto reductase subgroup (InterPro:IPR020471), Aldo/keto reductase, conserved site (InterPro:IPR018170); BE…	3.5	minor CHO metabolism.others	Chara_Exp2_MF_light_1	436.272	2	436.272	870.529	52384000
CL4928.Contig2_All	TAAQVLIR	(at3g53880 : 278.0) NAD(P)-linked oxidoreductase superfamily protein; FUNCTIONS IN: oxidoreductase activity; INVOLVED IN: response to cadmium ion; EXPRESSED IN: 25 plant structures; EXPRESSED DURING: 13 growth stages; CONTAINS InterPro DOMAIN/s: Aldo/keto reductase (InterPro:IPR001395), Aldo/keto reductase subgroup (InterPro:IPR020471), Aldo/keto reductase, conserved site (InterPro:IPR018170); BE…	3.5	minor CHO metabolism.others	Chara_Exp2_MF_light_2	436.271	2	436.272	870.529	46391000
CL4928.Contig2_All	TAAQVLIR	(at3g53880 : 278.0) NAD(P)-linked oxidoreductase superfamily protein; FUNCTIONS IN: oxidoreductase activity; INVOLVED IN: response to cadmium ion; EXPRESSED IN: 25 plant structures; EXPRESSED DURING: 13 growth stages; CONTAINS InterPro DOMAIN/s: Aldo/keto reductase (InterPro:IPR001395), Aldo/keto reductase subgroup (InterPro:IPR020471), Aldo/keto reductase, conserved site (InterPro:IPR018170); BE…	3.5	minor CHO metabolism.others	Chara_Exp2_MF_light_3	436.271	2	436.272	870.529	59327000
CL4928.Contig2_All	TAAQVLIR	(at3g53880 : 278.0) NAD(P)-linked oxidoreductase superfamily protein; FUNCTIONS IN: oxidoreductase activity; INVOLVED IN: response to cadmium ion; EXPRESSED IN: 25 plant structures; EXPRESSED DURING: 13 growth stages; CONTAINS InterPro DOMAIN/s: Aldo/keto reductase (InterPro:IPR001395), Aldo/keto reductase subgroup (InterPro:IPR020471), Aldo/keto reductase, conserved site (InterPro:IPR018170); BE…	3.5	minor CHO metabolism.others	Chara_Exp3_MF_WL_light_1	436.272	2	436.272	870.529	27095000
CL4928.Contig2_All	TAAQVLIR	(at3g53880 : 278.0) NAD(P)-linked oxidoreductase superfamily protein; FUNCTIONS IN: oxidoreductase activity; INVOLVED IN: response to cadmium ion; EXPRESSED IN: 25 plant structures; EXPRESSED DURING: 13 growth stages; CONTAINS InterPro DOMAIN/s: Aldo/keto reductase (InterPro:IPR001395), Aldo/keto reductase subgroup (InterPro:IPR020471), Aldo/keto reductase, conserved site (InterPro:IPR018170); BE…	3.5	minor CHO metabolism.others	Chara_Exp3_MF_WL_light_2	436.271	2	436.272	870.529	29715000
CL4928.Contig2_All	TAAQVLIR	(at3g53880 : 278.0) NAD(P)-linked oxidoreductase superfamily protein; FUNCTIONS IN: oxidoreductase activity; INVOLVED IN: response to cadmium ion; EXPRESSED IN: 25 plant structures; EXPRESSED DURING: 13 growth stages; CONTAINS InterPro DOMAIN/s: Aldo/keto reductase (InterPro:IPR001395), Aldo/keto reductase subgroup (InterPro:IPR020471), Aldo/keto reductase, conserved site (InterPro:IPR018170); BE…	3.5	minor CHO metabolism.others	Chara_Exp3_MF_WL_light_3	436.271	2	436.272	870.529	9988300
CL4928.Contig2_All	TAAQVLIR	(at3g53880 : 278.0) NAD(P)-linked oxidoreductase superfamily protein; FUNCTIONS IN: oxidoreductase activity; INVOLVED IN: response to cadmium ion; EXPRESSED IN: 25 plant structures; EXPRESSED DURING: 13 growth stages; CONTAINS InterPro DOMAIN/s: Aldo/keto reductase (InterPro:IPR001395), Aldo/keto reductase subgroup (InterPro:IPR020471), Aldo/keto reductase, conserved site (InterPro:IPR018170); BE…	3.5	minor CHO metabolism.others	Chara_Exp4_MF_WK_light_1	436.271	2	436.272	870.529	20480000
CL4928.Contig2_All	TAAQVLIR	(at3g53880 : 278.0) NAD(P)-linked oxidoreductase superfamily protein; FUNCTIONS IN: oxidoreductase activity; INVOLVED IN: response to cadmium ion; EXPRESSED IN: 25 plant structures; EXPRESSED DURING: 13 growth stages; CONTAINS InterPro DOMAIN/s: Aldo/keto reductase (InterPro:IPR001395), Aldo/keto reductase subgroup (InterPro:IPR020471), Aldo/keto reductase, conserved site (InterPro:IPR018170); BE…	3.5	minor CHO metabolism.others	Chara_Exp4_MF_WK_light_2	436.272	2	436.272	870.529	5220200
CL4928.Contig2_All	TAAQVLIR	(at3g53880 : 278.0) NAD(P)-linked oxidoreductase superfamily protein; FUNCTIONS IN: oxidoreductase activity; INVOLVED IN: response to cadmium ion; EXPRESSED IN: 25 plant structures; EXPRESSED DURING: 13 growth stages; CONTAINS InterPro DOMAIN/s: Aldo/keto reductase (InterPro:IPR001395), Aldo/keto reductase subgroup (InterPro:IPR020471), Aldo/keto reductase, conserved site (InterPro:IPR018170); BE…	3.5	minor CHO metabolism.others	Chara_Exp4_MF_WK_light_3	436.271	2	436.272	870.529	17755000
CL4928.Contig2_All	YLNEQGVGQGLQAAFESGVVK	(at3g53880 : 278.0) NAD(P)-linked oxidoreductase superfamily protein; FUNCTIONS IN: oxidoreductase activity; INVOLVED IN: response to cadmium ion; EXPRESSED IN: 25 plant structures; EXPRESSED DURING: 13 growth stages; CONTAINS InterPro DOMAIN/s: Aldo/keto reductase (InterPro:IPR001395), Aldo/keto reductase subgroup (InterPro:IPR020471), Aldo/keto reductase, conserved site (InterPro:IPR018170); BE…	3.5	minor CHO metabolism.others	Chara_Exp2_MF_light_3	732.378	3	732.043	2193.11	13071000
CL4928.Contig2_All	YLNEQGVGQGLQAAFESGVVK	(at3g53880 : 278.0) NAD(P)-linked oxidoreductase superfamily protein; FUNCTIONS IN: oxidoreductase activity; INVOLVED IN: response to cadmium ion; EXPRESSED IN: 25 plant structures; EXPRESSED DURING: 13 growth stages; CONTAINS InterPro DOMAIN/s: Aldo/keto reductase (InterPro:IPR001395), Aldo/keto reductase subgroup (InterPro:IPR020471), Aldo/keto reductase, conserved site (InterPro:IPR018170); BE…	3.5	minor CHO metabolism.others	Chara_Exp2_MF_light_1		3	732.043	2193.11	3944600
CL4928.Contig2_All	YLNEQGVGQGLQAAFESGVVK	(at3g53880 : 278.0) NAD(P)-linked oxidoreductase superfamily protein; FUNCTIONS IN: oxidoreductase activity; INVOLVED IN: response to cadmium ion; EXPRESSED IN: 25 plant structures; EXPRESSED DURING: 13 growth stages; CONTAINS InterPro DOMAIN/s: Aldo/keto reductase (InterPro:IPR001395), Aldo/keto reductase subgroup (InterPro:IPR020471), Aldo/keto reductase, conserved site (InterPro:IPR018170); BE…	3.5	minor CHO metabolism.others	Chara_Exp2_MF_light_2		3	732.043	2193.11	3016700
CL4928.Contig2_All	YLNEQGVGQGLQAAFESGVVK	(at3g53880 : 278.0) NAD(P)-linked oxidoreductase superfamily protein; FUNCTIONS IN: oxidoreductase activity; INVOLVED IN: response to cadmium ion; EXPRESSED IN: 25 plant structures; EXPRESSED DURING: 13 growth stages; CONTAINS InterPro DOMAIN/s: Aldo/keto reductase (InterPro:IPR001395), Aldo/keto reductase subgroup (InterPro:IPR020471), Aldo/keto reductase, conserved site (InterPro:IPR018170); BE…	3.5	minor CHO metabolism.others	Chara_Exp3_MF_WL_light_1		3	732.043	2193.11	2333700
CL4928.Contig2_All	YLNEQGVGQGLQAAFESGVVK	(at3g53880 : 278.0) NAD(P)-linked oxidoreductase superfamily protein; FUNCTIONS IN: oxidoreductase activity; INVOLVED IN: response to cadmium ion; EXPRESSED IN: 25 plant structures; EXPRESSED DURING: 13 growth stages; CONTAINS InterPro DOMAIN/s: Aldo/keto reductase (InterPro:IPR001395), Aldo/keto reductase subgroup (InterPro:IPR020471), Aldo/keto reductase, conserved site (InterPro:IPR018170); BE…	3.5	minor CHO metabolism.others	Chara_Exp3_MF_WL_light_2		3	732.043	2193.11	1110800
CL4928.Contig2_All	YLNEQGVGQGLQAAFESGVVK	(at3g53880 : 278.0) NAD(P)-linked oxidoreductase superfamily protein; FUNCTIONS IN: oxidoreductase activity; INVOLVED IN: response to cadmium ion; EXPRESSED IN: 25 plant structures; EXPRESSED DURING: 13 growth stages; CONTAINS InterPro DOMAIN/s: Aldo/keto reductase (InterPro:IPR001395), Aldo/keto reductase subgroup (InterPro:IPR020471), Aldo/keto reductase, conserved site (InterPro:IPR018170); BE…	3.5	minor CHO metabolism.others	Chara_Exp3_MF_WL_light_3		3	732.043	2193.11	2846600
CL4928.Contig2_All	YLNEQGVGQGLQAAFESGVVKR	(at3g53880 : 278.0) NAD(P)-linked oxidoreductase superfamily protein; FUNCTIONS IN: oxidoreductase activity; INVOLVED IN: response to cadmium ion; EXPRESSED IN: 25 plant structures; EXPRESSED DURING: 13 growth stages; CONTAINS InterPro DOMAIN/s: Aldo/keto reductase (InterPro:IPR001395), Aldo/keto reductase subgroup (InterPro:IPR020471), Aldo/keto reductase, conserved site (InterPro:IPR018170); BE…	3.5	minor CHO metabolism.others	Chara_Exp2_MF_light_3	784.41	3	784.077	2349.21	14604000
CL4928.Contig2_All	YLNEQGVGQGLQAAFESGVVKR	(at3g53880 : 278.0) NAD(P)-linked oxidoreductase superfamily protein; FUNCTIONS IN: oxidoreductase activity; INVOLVED IN: response to cadmium ion; EXPRESSED IN: 25 plant structures; EXPRESSED DURING: 13 growth stages; CONTAINS InterPro DOMAIN/s: Aldo/keto reductase (InterPro:IPR001395), Aldo/keto reductase subgroup (InterPro:IPR020471), Aldo/keto reductase, conserved site (InterPro:IPR018170); BE…	3.5	minor CHO metabolism.others	Chara_Exp2_MF_light_1		3	784.077	2349.21	4462600
CL4928.Contig2_All	YLNEQGVGQGLQAAFESGVVKR	(at3g53880 : 278.0) NAD(P)-linked oxidoreductase superfamily protein; FUNCTIONS IN: oxidoreductase activity; INVOLVED IN: response to cadmium ion; EXPRESSED IN: 25 plant structures; EXPRESSED DURING: 13 growth stages; CONTAINS InterPro DOMAIN/s: Aldo/keto reductase (InterPro:IPR001395), Aldo/keto reductase subgroup (InterPro:IPR020471), Aldo/keto reductase, conserved site (InterPro:IPR018170); BE…	3.5	minor CHO metabolism.others	Chara_Exp2_MF_light_2		3	784.077	2349.21	3138800
CL4928.Contig2_All	YLNEQGVGQGLQAAFESGVVKR	(at3g53880 : 278.0) NAD(P)-linked oxidoreductase superfamily protein; FUNCTIONS IN: oxidoreductase activity; INVOLVED IN: response to cadmium ion; EXPRESSED IN: 25 plant structures; EXPRESSED DURING: 13 growth stages; CONTAINS InterPro DOMAIN/s: Aldo/keto reductase (InterPro:IPR001395), Aldo/keto reductase subgroup (InterPro:IPR020471), Aldo/keto reductase, conserved site (InterPro:IPR018170); BE…	3.5	minor CHO metabolism.others	Chara_Exp3_MF_WL_light_1		3	784.077	2349.21	2470200
CL4928.Contig2_All	YLNEQGVGQGLQAAFESGVVKR	(at3g53880 : 278.0) NAD(P)-linked oxidoreductase superfamily protein; FUNCTIONS IN: oxidoreductase activity; INVOLVED IN: response to cadmium ion; EXPRESSED IN: 25 plant structures; EXPRESSED DURING: 13 growth stages; CONTAINS InterPro DOMAIN/s: Aldo/keto reductase (InterPro:IPR001395), Aldo/keto reductase subgroup (InterPro:IPR020471), Aldo/keto reductase, conserved site (InterPro:IPR018170); BE…	3.5	minor CHO metabolism.others	Chara_Exp3_MF_WL_light_2		3	784.077	2349.21	2131100
CL4928.Contig2_All	YLNEQGVGQGLQAAFESGVVKR	(at3g53880 : 278.0) NAD(P)-linked oxidoreductase superfamily protein; FUNCTIONS IN: oxidoreductase activity; INVOLVED IN: response to cadmium ion; EXPRESSED IN: 25 plant structures; EXPRESSED DURING: 13 growth stages; CONTAINS InterPro DOMAIN/s: Aldo/keto reductase (InterPro:IPR001395), Aldo/keto reductase subgroup (InterPro:IPR020471), Aldo/keto reductase, conserved site (InterPro:IPR018170); BE…	3.5	minor CHO metabolism.others	Chara_Exp3_MF_WL_light_3		3	784.077	2349.21	2309100
CL6835.Contig1_All	LPLVGETIAAR	(at1g17160 : 231.0) pfkB-like carbohydrate kinase family protein; FUNCTIONS IN: kinase activity, ribokinase activity; INVOLVED IN: D-ribose metabolic process; LOCATED IN: chloroplast; EXPRESSED IN: 23 plant structures; EXPRESSED DURING: 13 growth stages; CONTAINS InterPro DOMAIN/s: Carbohydrate/purine kinase (InterPro:IPR011611), Ribokinase (InterPro:IPR002139), Carbohydrate/puine kinase, PfkB, c…	3.5	minor CHO metabolism.others	Chara_Exp2_MF_light_1	570.809	2	570.343	1138.67	2750500
CL6835.Contig1_All	LPLVGETIAAR	(at1g17160 : 231.0) pfkB-like carbohydrate kinase family protein; FUNCTIONS IN: kinase activity, ribokinase activity; INVOLVED IN: D-ribose metabolic process; LOCATED IN: chloroplast; EXPRESSED IN: 23 plant structures; EXPRESSED DURING: 13 growth stages; CONTAINS InterPro DOMAIN/s: Carbohydrate/purine kinase (InterPro:IPR011611), Ribokinase (InterPro:IPR002139), Carbohydrate/puine kinase, PfkB, c…	3.5	minor CHO metabolism.others	Chara_Exp2_MF_light_2		2	570.343	1138.67	2112700
CL6835.Contig1_All	LPLVGETIAAR	(at1g17160 : 231.0) pfkB-like carbohydrate kinase family protein; FUNCTIONS IN: kinase activity, ribokinase activity; INVOLVED IN: D-ribose metabolic process; LOCATED IN: chloroplast; EXPRESSED IN: 23 plant structures; EXPRESSED DURING: 13 growth stages; CONTAINS InterPro DOMAIN/s: Carbohydrate/purine kinase (InterPro:IPR011611), Ribokinase (InterPro:IPR002139), Carbohydrate/puine kinase, PfkB, c…	3.5	minor CHO metabolism.others	Chara_Exp2_MF_light_3		2	570.343	1138.67	2922100
CL6835.Contig1_All	LPLVGETIAAR	(at1g17160 : 231.0) pfkB-like carbohydrate kinase family protein; FUNCTIONS IN: kinase activity, ribokinase activity; INVOLVED IN: D-ribose metabolic process; LOCATED IN: chloroplast; EXPRESSED IN: 23 plant structures; EXPRESSED DURING: 13 growth stages; CONTAINS InterPro DOMAIN/s: Carbohydrate/purine kinase (InterPro:IPR011611), Ribokinase (InterPro:IPR002139), Carbohydrate/puine kinase, PfkB, c…	3.5	minor CHO metabolism.others	Chara_Exp3_MF_WL_light_1		2	570.343	1138.67	1635100
CL6835.Contig1_All	LPLVGETIAAR	(at1g17160 : 231.0) pfkB-like carbohydrate kinase family protein; FUNCTIONS IN: kinase activity, ribokinase activity; INVOLVED IN: D-ribose metabolic process; LOCATED IN: chloroplast; EXPRESSED IN: 23 plant structures; EXPRESSED DURING: 13 growth stages; CONTAINS InterPro DOMAIN/s: Carbohydrate/purine kinase (InterPro:IPR011611), Ribokinase (InterPro:IPR002139), Carbohydrate/puine kinase, PfkB, c…	3.5	minor CHO metabolism.others	Chara_Exp3_MF_WL_light_2		2	570.343	1138.67	1471900
CL6835.Contig1_All	LPLVGETIAAR	(at1g17160 : 231.0) pfkB-like carbohydrate kinase family protein; FUNCTIONS IN: kinase activity, ribokinase activity; INVOLVED IN: D-ribose metabolic process; LOCATED IN: chloroplast; EXPRESSED IN: 23 plant structures; EXPRESSED DURING: 13 growth stages; CONTAINS InterPro DOMAIN/s: Carbohydrate/purine kinase (InterPro:IPR011611), Ribokinase (InterPro:IPR002139), Carbohydrate/puine kinase, PfkB, c…	3.5	minor CHO metabolism.others	Chara_Exp3_MF_WL_light_3		2	570.343	1138.67	1063000
CL6835.Contig1_All	LTNMPTASREEALAAGK	(at1g17160 : 231.0) pfkB-like carbohydrate kinase family protein; FUNCTIONS IN: kinase activity, ribokinase activity; INVOLVED IN: D-ribose metabolic process; LOCATED IN: chloroplast; EXPRESSED IN: 23 plant structures; EXPRESSED DURING: 13 growth stages; CONTAINS InterPro DOMAIN/s: Carbohydrate/purine kinase (InterPro:IPR011611), Ribokinase (InterPro:IPR002139), Carbohydrate/puine kinase, PfkB, c…	3.5	minor CHO metabolism.others	Chara_Exp3_MF_WL_light_1	587.64	3	587.305	1758.89	11240000
Unigene1039_All	LDGFPEVK	(at3g17770 : 530.0) Dihydroxyacetone kinase; FUNCTIONS IN: glycerone kinase activity, ATP binding; INVOLVED IN: glycerol metabolic process; LOCATED IN: cellular_component unknown; EXPRESSED IN: 24 plant structures; EXPRESSED DURING: 15 growth stages; CONTAINS InterPro DOMAIN/s: Dak phosphatase (InterPro:IPR004007), Dihydroxyacetone kinase (InterPro:IPR012734), Dak kinase (InterPro:IPR004006); BES…	3.5	minor CHO metabolism.others	Chara_Exp2_MF_light_1	452.742	2	452.742	903.47	5412900
Unigene1039_All	LDGFPEVK	(at3g17770 : 530.0) Dihydroxyacetone kinase; FUNCTIONS IN: glycerone kinase activity, ATP binding; INVOLVED IN: glycerol metabolic process; LOCATED IN: cellular_component unknown; EXPRESSED IN: 24 plant structures; EXPRESSED DURING: 15 growth stages; CONTAINS InterPro DOMAIN/s: Dak phosphatase (InterPro:IPR004007), Dihydroxyacetone kinase (InterPro:IPR012734), Dak kinase (InterPro:IPR004006); BES…	3.5	minor CHO metabolism.others	Chara_Exp4_MF_WK_light_1	452.742	2	452.742	903.47	4986000
Unigene1039_All	LDGFPEVK	(at3g17770 : 530.0) Dihydroxyacetone kinase; FUNCTIONS IN: glycerone kinase activity, ATP binding; INVOLVED IN: glycerol metabolic process; LOCATED IN: cellular_component unknown; EXPRESSED IN: 24 plant structures; EXPRESSED DURING: 15 growth stages; CONTAINS InterPro DOMAIN/s: Dak phosphatase (InterPro:IPR004007), Dihydroxyacetone kinase (InterPro:IPR012734), Dak kinase (InterPro:IPR004006); BES…	3.5	minor CHO metabolism.others	Chara_Exp2_MF_light_2		2	452.742	903.47	5548000
Unigene1039_All	LDGFPEVK	(at3g17770 : 530.0) Dihydroxyacetone kinase; FUNCTIONS IN: glycerone kinase activity, ATP binding; INVOLVED IN: glycerol metabolic process; LOCATED IN: cellular_component unknown; EXPRESSED IN: 24 plant structures; EXPRESSED DURING: 15 growth stages; CONTAINS InterPro DOMAIN/s: Dak phosphatase (InterPro:IPR004007), Dihydroxyacetone kinase (InterPro:IPR012734), Dak kinase (InterPro:IPR004006); BES…	3.5	minor CHO metabolism.others	Chara_Exp2_MF_light_3		2	452.742	903.47	5926900
Unigene1039_All	LDGFPEVK	(at3g17770 : 530.0) Dihydroxyacetone kinase; FUNCTIONS IN: glycerone kinase activity, ATP binding; INVOLVED IN: glycerol metabolic process; LOCATED IN: cellular_component unknown; EXPRESSED IN: 24 plant structures; EXPRESSED DURING: 15 growth stages; CONTAINS InterPro DOMAIN/s: Dak phosphatase (InterPro:IPR004007), Dihydroxyacetone kinase (InterPro:IPR012734), Dak kinase (InterPro:IPR004006); BES…	3.5	minor CHO metabolism.others	Chara_Exp3_MF_WL_light_1		2	452.742	903.47	8217100
Unigene1039_All	LDGFPEVK	(at3g17770 : 530.0) Dihydroxyacetone kinase; FUNCTIONS IN: glycerone kinase activity, ATP binding; INVOLVED IN: glycerol metabolic process; LOCATED IN: cellular_component unknown; EXPRESSED IN: 24 plant structures; EXPRESSED DURING: 15 growth stages; CONTAINS InterPro DOMAIN/s: Dak phosphatase (InterPro:IPR004007), Dihydroxyacetone kinase (InterPro:IPR012734), Dak kinase (InterPro:IPR004006); BES…	3.5	minor CHO metabolism.others	Chara_Exp3_MF_WL_light_2		2	452.742	903.47	8516100
Unigene1039_All	LDGFPEVK	(at3g17770 : 530.0) Dihydroxyacetone kinase; FUNCTIONS IN: glycerone kinase activity, ATP binding; INVOLVED IN: glycerol metabolic process; LOCATED IN: cellular_component unknown; EXPRESSED IN: 24 plant structures; EXPRESSED DURING: 15 growth stages; CONTAINS InterPro DOMAIN/s: Dak phosphatase (InterPro:IPR004007), Dihydroxyacetone kinase (InterPro:IPR012734), Dak kinase (InterPro:IPR004006); BES…	3.5	minor CHO metabolism.others	Chara_Exp3_MF_WL_light_3		2	452.742	903.47	4021500
Unigene1039_All	LDGFPEVK	(at3g17770 : 530.0) Dihydroxyacetone kinase; FUNCTIONS IN: glycerone kinase activity, ATP binding; INVOLVED IN: glycerol metabolic process; LOCATED IN: cellular_component unknown; EXPRESSED IN: 24 plant structures; EXPRESSED DURING: 15 growth stages; CONTAINS InterPro DOMAIN/s: Dak phosphatase (InterPro:IPR004007), Dihydroxyacetone kinase (InterPro:IPR012734), Dak kinase (InterPro:IPR004006); BES…	3.5	minor CHO metabolism.others	Chara_Exp4_MF_WK_light_2		2	452.742	903.47	2629200
Unigene1039_All	MLETILSK	(at3g17770 : 530.0) Dihydroxyacetone kinase; FUNCTIONS IN: glycerone kinase activity, ATP binding; INVOLVED IN: glycerol metabolic process; LOCATED IN: cellular_component unknown; EXPRESSED IN: 24 plant structures; EXPRESSED DURING: 15 growth stages; CONTAINS InterPro DOMAIN/s: Dak phosphatase (InterPro:IPR004007), Dihydroxyacetone kinase (InterPro:IPR012734), Dak kinase (InterPro:IPR004006); BES…	3.5	minor CHO metabolism.others	Chara_Exp4_MF_WK_light_1	467.768	2	467.768	933.521	6755400
Unigene1039_All	MLETILSK	(at3g17770 : 530.0) Dihydroxyacetone kinase; FUNCTIONS IN: glycerone kinase activity, ATP binding; INVOLVED IN: glycerol metabolic process; LOCATED IN: cellular_component unknown; EXPRESSED IN: 24 plant structures; EXPRESSED DURING: 15 growth stages; CONTAINS InterPro DOMAIN/s: Dak phosphatase (InterPro:IPR004007), Dihydroxyacetone kinase (InterPro:IPR012734), Dak kinase (InterPro:IPR004006); BES…	3.5	minor CHO metabolism.others	Chara_Exp4_MF_WK_light_3	467.768	2	467.768	933.521	6303800
Unigene1039_All	MLETILSK	(at3g17770 : 530.0) Dihydroxyacetone kinase; FUNCTIONS IN: glycerone kinase activity, ATP binding; INVOLVED IN: glycerol metabolic process; LOCATED IN: cellular_component unknown; EXPRESSED IN: 24 plant structures; EXPRESSED DURING: 15 growth stages; CONTAINS InterPro DOMAIN/s: Dak phosphatase (InterPro:IPR004007), Dihydroxyacetone kinase (InterPro:IPR012734), Dak kinase (InterPro:IPR004006); BES…	3.5	minor CHO metabolism.others	Chara_Exp4_MF_WK_light_2		2	467.768	933.521	2713300
Unigene1039_All	NYTGDRLNFGLAAEAAK	(at3g17770 : 530.0) Dihydroxyacetone kinase; FUNCTIONS IN: glycerone kinase activity, ATP binding; INVOLVED IN: glycerol metabolic process; LOCATED IN: cellular_component unknown; EXPRESSED IN: 24 plant structures; EXPRESSED DURING: 15 growth stages; CONTAINS InterPro DOMAIN/s: Dak phosphatase (InterPro:IPR004007), Dihydroxyacetone kinase (InterPro:IPR012734), Dak kinase (InterPro:IPR004006); BES…	3.5	minor CHO metabolism.others	Chara_Exp3_MF_WL_light_1	604.642	3	604.308	1809.9	6492000
Unigene1039_All	NYTGDRLNFGLAAEAAK	(at3g17770 : 530.0) Dihydroxyacetone kinase; FUNCTIONS IN: glycerone kinase activity, ATP binding; INVOLVED IN: glycerol metabolic process; LOCATED IN: cellular_component unknown; EXPRESSED IN: 24 plant structures; EXPRESSED DURING: 15 growth stages; CONTAINS InterPro DOMAIN/s: Dak phosphatase (InterPro:IPR004007), Dihydroxyacetone kinase (InterPro:IPR012734), Dak kinase (InterPro:IPR004006); BES…	3.5	minor CHO metabolism.others	Chara_Exp2_MF_light_2		3	604.308	1809.9	3688800
Unigene1039_All	NYTGDRLNFGLAAEAAK	(at3g17770 : 530.0) Dihydroxyacetone kinase; FUNCTIONS IN: glycerone kinase activity, ATP binding; INVOLVED IN: glycerol metabolic process; LOCATED IN: cellular_component unknown; EXPRESSED IN: 24 plant structures; EXPRESSED DURING: 15 growth stages; CONTAINS InterPro DOMAIN/s: Dak phosphatase (InterPro:IPR004007), Dihydroxyacetone kinase (InterPro:IPR012734), Dak kinase (InterPro:IPR004006); BES…	3.5	minor CHO metabolism.others	Chara_Exp4_MF_WK_light_1		3	604.308	1809.9	6475000
Unigene1039_All	NYTGDRLNFGLAAEAAK	(at3g17770 : 530.0) Dihydroxyacetone kinase; FUNCTIONS IN: glycerone kinase activity, ATP binding; INVOLVED IN: glycerol metabolic process; LOCATED IN: cellular_component unknown; EXPRESSED IN: 24 plant structures; EXPRESSED DURING: 15 growth stages; CONTAINS InterPro DOMAIN/s: Dak phosphatase (InterPro:IPR004007), Dihydroxyacetone kinase (InterPro:IPR012734), Dak kinase (InterPro:IPR004006); BES…	3.5	minor CHO metabolism.others	Chara_Exp4_MF_WK_light_2		3	604.308	1809.9	2095800
Unigene1039_All	NYTGDRLNFGLAAEAAK	(at3g17770 : 530.0) Dihydroxyacetone kinase; FUNCTIONS IN: glycerone kinase activity, ATP binding; INVOLVED IN: glycerol metabolic process; LOCATED IN: cellular_component unknown; EXPRESSED IN: 24 plant structures; EXPRESSED DURING: 15 growth stages; CONTAINS InterPro DOMAIN/s: Dak phosphatase (InterPro:IPR004007), Dihydroxyacetone kinase (InterPro:IPR012734), Dak kinase (InterPro:IPR004006); BES…	3.5	minor CHO metabolism.others	Chara_Exp4_MF_WK_light_3		3	604.308	1809.9	4870500
Unigene1039_All	RGLAGTVFVHK	(at3g17770 : 530.0) Dihydroxyacetone kinase; FUNCTIONS IN: glycerone kinase activity, ATP binding; INVOLVED IN: glycerol metabolic process; LOCATED IN: cellular_component unknown; EXPRESSED IN: 24 plant structures; EXPRESSED DURING: 15 growth stages; CONTAINS InterPro DOMAIN/s: Dak phosphatase (InterPro:IPR004007), Dihydroxyacetone kinase (InterPro:IPR012734), Dak kinase (InterPro:IPR004006); BES…	3.5	minor CHO metabolism.others	Chara_Exp4_MF_WK_light_1	395.568	3	395.568	1183.68
Unigene1039_All	RGLAGTVFVHK	(at3g17770 : 530.0) Dihydroxyacetone kinase; FUNCTIONS IN: glycerone kinase activity, ATP binding; INVOLVED IN: glycerol metabolic process; LOCATED IN: cellular_component unknown; EXPRESSED IN: 24 plant structures; EXPRESSED DURING: 15 growth stages; CONTAINS InterPro DOMAIN/s: Dak phosphatase (InterPro:IPR004007), Dihydroxyacetone kinase (InterPro:IPR012734), Dak kinase (InterPro:IPR004006); BES…	3.5	minor CHO metabolism.others	Chara_Exp4_MF_WK_light_3	395.568	3	395.568	1183.68
Unigene1039_All	SSGYLTLEGGDK	(at3g17770 : 530.0) Dihydroxyacetone kinase; FUNCTIONS IN: glycerone kinase activity, ATP binding; INVOLVED IN: glycerol metabolic process; LOCATED IN: cellular_component unknown; EXPRESSED IN: 24 plant structures; EXPRESSED DURING: 15 growth stages; CONTAINS InterPro DOMAIN/s: Dak phosphatase (InterPro:IPR004007), Dihydroxyacetone kinase (InterPro:IPR012734), Dak kinase (InterPro:IPR004006); BES…	3.5	minor CHO metabolism.others	Chara_Exp2_MF_light_1	614.299	2	613.799	1225.58	9518600
Unigene1039_All	TRYPLNDAATTIR	(at3g17770 : 530.0) Dihydroxyacetone kinase; FUNCTIONS IN: glycerone kinase activity, ATP binding; INVOLVED IN: glycerol metabolic process; LOCATED IN: cellular_component unknown; EXPRESSED IN: 24 plant structures; EXPRESSED DURING: 15 growth stages; CONTAINS InterPro DOMAIN/s: Dak phosphatase (InterPro:IPR004007), Dihydroxyacetone kinase (InterPro:IPR012734), Dak kinase (InterPro:IPR004006); BES…	3.5	minor CHO metabolism.others	Chara_Exp2_MF_light_1	497.936	3	497.935	1490.78	17745000
Unigene1039_All	TRYPLNDAATTIR	(at3g17770 : 530.0) Dihydroxyacetone kinase; FUNCTIONS IN: glycerone kinase activity, ATP binding; INVOLVED IN: glycerol metabolic process; LOCATED IN: cellular_component unknown; EXPRESSED IN: 24 plant structures; EXPRESSED DURING: 15 growth stages; CONTAINS InterPro DOMAIN/s: Dak phosphatase (InterPro:IPR004007), Dihydroxyacetone kinase (InterPro:IPR012734), Dak kinase (InterPro:IPR004006); BES…	3.5	minor CHO metabolism.others	Chara_Exp2_MF_light_2	497.936	3	497.935	1490.78	14222000
Unigene1039_All	TRYPLNDAATTIR	(at3g17770 : 530.0) Dihydroxyacetone kinase; FUNCTIONS IN: glycerone kinase activity, ATP binding; INVOLVED IN: glycerol metabolic process; LOCATED IN: cellular_component unknown; EXPRESSED IN: 24 plant structures; EXPRESSED DURING: 15 growth stages; CONTAINS InterPro DOMAIN/s: Dak phosphatase (InterPro:IPR004007), Dihydroxyacetone kinase (InterPro:IPR012734), Dak kinase (InterPro:IPR004006); BES…	3.5	minor CHO metabolism.others	Chara_Exp2_MF_light_3	497.937	3	497.935	1490.78
Unigene1039_All	TRYPLNDAATTIR	(at3g17770 : 530.0) Dihydroxyacetone kinase; FUNCTIONS IN: glycerone kinase activity, ATP binding; INVOLVED IN: glycerol metabolic process; LOCATED IN: cellular_component unknown; EXPRESSED IN: 24 plant structures; EXPRESSED DURING: 15 growth stages; CONTAINS InterPro DOMAIN/s: Dak phosphatase (InterPro:IPR004007), Dihydroxyacetone kinase (InterPro:IPR012734), Dak kinase (InterPro:IPR004006); BES…	3.5	minor CHO metabolism.others	Chara_Exp3_MF_WL_light_1	497.936	3	497.935	1490.78	23062000
Unigene1039_All	TRYPLNDAATTIR	(at3g17770 : 530.0) Dihydroxyacetone kinase; FUNCTIONS IN: glycerone kinase activity, ATP binding; INVOLVED IN: glycerol metabolic process; LOCATED IN: cellular_component unknown; EXPRESSED IN: 24 plant structures; EXPRESSED DURING: 15 growth stages; CONTAINS InterPro DOMAIN/s: Dak phosphatase (InterPro:IPR004007), Dihydroxyacetone kinase (InterPro:IPR012734), Dak kinase (InterPro:IPR004006); BES…	3.5	minor CHO metabolism.others	Chara_Exp3_MF_WL_light_2	497.936	3	497.935	1490.78	15112000
Unigene1039_All	TRYPLNDAATTIR	(at3g17770 : 530.0) Dihydroxyacetone kinase; FUNCTIONS IN: glycerone kinase activity, ATP binding; INVOLVED IN: glycerol metabolic process; LOCATED IN: cellular_component unknown; EXPRESSED IN: 24 plant structures; EXPRESSED DURING: 15 growth stages; CONTAINS InterPro DOMAIN/s: Dak phosphatase (InterPro:IPR004007), Dihydroxyacetone kinase (InterPro:IPR012734), Dak kinase (InterPro:IPR004006); BES…	3.5	minor CHO metabolism.others	Chara_Exp3_MF_WL_light_3	497.936	3	497.935	1490.78	8759200
Unigene1039_All	TRYPLNDAATTIR	(at3g17770 : 530.0) Dihydroxyacetone kinase; FUNCTIONS IN: glycerone kinase activity, ATP binding; INVOLVED IN: glycerol metabolic process; LOCATED IN: cellular_component unknown; EXPRESSED IN: 24 plant structures; EXPRESSED DURING: 15 growth stages; CONTAINS InterPro DOMAIN/s: Dak phosphatase (InterPro:IPR004007), Dihydroxyacetone kinase (InterPro:IPR012734), Dak kinase (InterPro:IPR004006); BES…	3.5	minor CHO metabolism.others	Chara_Exp4_MF_WK_light_1	498.268	3	497.935	1490.78	19339000
Unigene1039_All	TRYPLNDAATTIR	(at3g17770 : 530.0) Dihydroxyacetone kinase; FUNCTIONS IN: glycerone kinase activity, ATP binding; INVOLVED IN: glycerol metabolic process; LOCATED IN: cellular_component unknown; EXPRESSED IN: 24 plant structures; EXPRESSED DURING: 15 growth stages; CONTAINS InterPro DOMAIN/s: Dak phosphatase (InterPro:IPR004007), Dihydroxyacetone kinase (InterPro:IPR012734), Dak kinase (InterPro:IPR004006); BES…	3.5	minor CHO metabolism.others	Chara_Exp4_MF_WK_light_2	498.269	3	497.935	1490.78	9218300
Unigene1039_All	TRYPLNDAATTIR	(at3g17770 : 530.0) Dihydroxyacetone kinase; FUNCTIONS IN: glycerone kinase activity, ATP binding; INVOLVED IN: glycerol metabolic process; LOCATED IN: cellular_component unknown; EXPRESSED IN: 24 plant structures; EXPRESSED DURING: 15 growth stages; CONTAINS InterPro DOMAIN/s: Dak phosphatase (InterPro:IPR004007), Dihydroxyacetone kinase (InterPro:IPR012734), Dak kinase (InterPro:IPR004006); BES…	3.5	minor CHO metabolism.others	Chara_Exp4_MF_WK_light_3	498.27	3	497.935	1490.78	20668000
Unigene139_All	FTYHSVNDEEGFPGALDAVITYTVLK	(at3g17940 : 291.0) Galactose mutarotase-like superfamily protein; FUNCTIONS IN: isomerase activity, carbohydrate binding, aldose 1-epimerase activity, catalytic activity; INVOLVED IN: galactose metabolic process, hexose metabolic process, carbohydrate metabolic process; LOCATED IN: cellular_component unknown; EXPRESSED IN: 25 plant structures; EXPRESSED DURING: 16 growth stages; CONTAINS InterPr…	3.5	minor CHO metabolism.others	Chara_Exp3_MF_WL_light_2	963.475	3	962.811	2885.41	4487400
Unigene139_All	FTYHSVNDEEGFPGALDAVITYTVLK	(at3g17940 : 291.0) Galactose mutarotase-like superfamily protein; FUNCTIONS IN: isomerase activity, carbohydrate binding, aldose 1-epimerase activity, catalytic activity; INVOLVED IN: galactose metabolic process, hexose metabolic process, carbohydrate metabolic process; LOCATED IN: cellular_component unknown; EXPRESSED IN: 25 plant structures; EXPRESSED DURING: 16 growth stages; CONTAINS InterPr…	3.5	minor CHO metabolism.others	Chara_Exp3_MF_WL_light_3		3	962.811	2885.41	1311200
Unigene139_All	FTYHSVNDEEGFPGALDAVITYTVLK	(at3g17940 : 291.0) Galactose mutarotase-like superfamily protein; FUNCTIONS IN: isomerase activity, carbohydrate binding, aldose 1-epimerase activity, catalytic activity; INVOLVED IN: galactose metabolic process, hexose metabolic process, carbohydrate metabolic process; LOCATED IN: cellular_component unknown; EXPRESSED IN: 25 plant structures; EXPRESSED DURING: 16 growth stages; CONTAINS InterPr…	3.5	minor CHO metabolism.others	Chara_Exp4_MF_WK_light_1		3	962.811	2885.41	546490
Unigene139_All	FTYHSVNDEEGFPGALDAVITYTVLK	(at3g17940 : 291.0) Galactose mutarotase-like superfamily protein; FUNCTIONS IN: isomerase activity, carbohydrate binding, aldose 1-epimerase activity, catalytic activity; INVOLVED IN: galactose metabolic process, hexose metabolic process, carbohydrate metabolic process; LOCATED IN: cellular_component unknown; EXPRESSED IN: 25 plant structures; EXPRESSED DURING: 16 growth stages; CONTAINS InterPr…	3.5	minor CHO metabolism.others	Chara_Exp4_MF_WK_light_2		3	962.811	2885.41	113820
Unigene139_All	FTYHSVNDEEGFPGALDAVITYTVLK	(at3g17940 : 291.0) Galactose mutarotase-like superfamily protein; FUNCTIONS IN: isomerase activity, carbohydrate binding, aldose 1-epimerase activity, catalytic activity; INVOLVED IN: galactose metabolic process, hexose metabolic process, carbohydrate metabolic process; LOCATED IN: cellular_component unknown; EXPRESSED IN: 25 plant structures; EXPRESSED DURING: 16 growth stages; CONTAINS InterPr…	3.5	minor CHO metabolism.others	Chara_Exp4_MF_WK_light_3		3	962.811	2885.41	442130
Unigene20533_All	EAVNFPGFVDR	(at5g66530 : 309.0) Galactose mutarotase-like superfamily protein; FUNCTIONS IN: carbohydrate binding, isomerase activity, aldose 1-epimerase activity, catalytic activity; INVOLVED IN: galactose metabolic process, carbohydrate metabolic process; EXPRESSED IN: 24 plant structures; EXPRESSED DURING: 13 growth stages; CONTAINS InterPro DOMAIN/s: Glycoside hydrolase-type carbohydrate-binding (InterPr…	3.5	minor CHO metabolism.others	Chara_Exp2_MF_light_1	625.812	2	625.812	1249.61	5619400
Unigene20533_All	EAVNFPGFVDR	(at5g66530 : 309.0) Galactose mutarotase-like superfamily protein; FUNCTIONS IN: carbohydrate binding, isomerase activity, aldose 1-epimerase activity, catalytic activity; INVOLVED IN: galactose metabolic process, carbohydrate metabolic process; EXPRESSED IN: 24 plant structures; EXPRESSED DURING: 13 growth stages; CONTAINS InterPro DOMAIN/s: Glycoside hydrolase-type carbohydrate-binding (InterPr…	3.5	minor CHO metabolism.others	Chara_Exp2_MF_light_2	625.811	2	625.812	1249.61	4630800
Unigene20533_All	EAVNFPGFVDR	(at5g66530 : 309.0) Galactose mutarotase-like superfamily protein; FUNCTIONS IN: carbohydrate binding, isomerase activity, aldose 1-epimerase activity, catalytic activity; INVOLVED IN: galactose metabolic process, carbohydrate metabolic process; EXPRESSED IN: 24 plant structures; EXPRESSED DURING: 13 growth stages; CONTAINS InterPro DOMAIN/s: Glycoside hydrolase-type carbohydrate-binding (InterPr…	3.5	minor CHO metabolism.others	Chara_Exp2_MF_light_3	625.811	2	625.812	1249.61	6018300
Unigene20533_All	EAVNFPGFVDR	(at5g66530 : 309.0) Galactose mutarotase-like superfamily protein; FUNCTIONS IN: carbohydrate binding, isomerase activity, aldose 1-epimerase activity, catalytic activity; INVOLVED IN: galactose metabolic process, carbohydrate metabolic process; EXPRESSED IN: 24 plant structures; EXPRESSED DURING: 13 growth stages; CONTAINS InterPro DOMAIN/s: Glycoside hydrolase-type carbohydrate-binding (InterPr…	3.5	minor CHO metabolism.others	Chara_Exp4_MF_WK_light_2		2	625.812	1249.61	6699500
Unigene20533_All	FLDKDPDPVNPRPGVEER	(at5g66530 : 309.0) Galactose mutarotase-like superfamily protein; FUNCTIONS IN: carbohydrate binding, isomerase activity, aldose 1-epimerase activity, catalytic activity; INVOLVED IN: galactose metabolic process, carbohydrate metabolic process; EXPRESSED IN: 24 plant structures; EXPRESSED DURING: 13 growth stages; CONTAINS InterPro DOMAIN/s: Glycoside hydrolase-type carbohydrate-binding (InterPr…	3.5	minor CHO metabolism.others	Chara_Exp2_MF_light_2	521.278	4	520.767	2079.04	16987000
Unigene20533_All	FLDKDPDPVNPRPGVEER	(at5g66530 : 309.0) Galactose mutarotase-like superfamily protein; FUNCTIONS IN: carbohydrate binding, isomerase activity, aldose 1-epimerase activity, catalytic activity; INVOLVED IN: galactose metabolic process, carbohydrate metabolic process; EXPRESSED IN: 24 plant structures; EXPRESSED DURING: 13 growth stages; CONTAINS InterPro DOMAIN/s: Glycoside hydrolase-type carbohydrate-binding (InterPr…	3.5	minor CHO metabolism.others	Chara_Exp4_MF_WK_light_3	520.767	4	520.767	2079.04	9528100
Unigene20533_All	FLDKDPDPVNPRPGVEER	(at5g66530 : 309.0) Galactose mutarotase-like superfamily protein; FUNCTIONS IN: carbohydrate binding, isomerase activity, aldose 1-epimerase activity, catalytic activity; INVOLVED IN: galactose metabolic process, carbohydrate metabolic process; EXPRESSED IN: 24 plant structures; EXPRESSED DURING: 13 growth stages; CONTAINS InterPro DOMAIN/s: Glycoside hydrolase-type carbohydrate-binding (InterPr…	3.5	minor CHO metabolism.others	Chara_Exp2_MF_light_1		4	520.767	2079.04	32778000
Unigene20533_All	FLDKDPDPVNPRPGVEER	(at5g66530 : 309.0) Galactose mutarotase-like superfamily protein; FUNCTIONS IN: carbohydrate binding, isomerase activity, aldose 1-epimerase activity, catalytic activity; INVOLVED IN: galactose metabolic process, carbohydrate metabolic process; EXPRESSED IN: 24 plant structures; EXPRESSED DURING: 13 growth stages; CONTAINS InterPro DOMAIN/s: Glycoside hydrolase-type carbohydrate-binding (InterPr…	3.5	minor CHO metabolism.others	Chara_Exp2_MF_light_3		4	520.767	2079.04	34138000
Unigene20533_All	FLDKDPDPVNPRPGVEER	(at5g66530 : 309.0) Galactose mutarotase-like superfamily protein; FUNCTIONS IN: carbohydrate binding, isomerase activity, aldose 1-epimerase activity, catalytic activity; INVOLVED IN: galactose metabolic process, carbohydrate metabolic process; EXPRESSED IN: 24 plant structures; EXPRESSED DURING: 13 growth stages; CONTAINS InterPro DOMAIN/s: Glycoside hydrolase-type carbohydrate-binding (InterPr…	3.5	minor CHO metabolism.others	Chara_Exp3_MF_WL_light_1		4	520.767	2079.04	1956800
Unigene20533_All	FLDKDPDPVNPRPGVEER	(at5g66530 : 309.0) Galactose mutarotase-like superfamily protein; FUNCTIONS IN: carbohydrate binding, isomerase activity, aldose 1-epimerase activity, catalytic activity; INVOLVED IN: galactose metabolic process, carbohydrate metabolic process; EXPRESSED IN: 24 plant structures; EXPRESSED DURING: 13 growth stages; CONTAINS InterPro DOMAIN/s: Glycoside hydrolase-type carbohydrate-binding (InterPr…	3.5	minor CHO metabolism.others	Chara_Exp3_MF_WL_light_2		4	520.767	2079.04	14403000
Unigene20533_All	FLDKDPDPVNPRPGVEER	(at5g66530 : 309.0) Galactose mutarotase-like superfamily protein; FUNCTIONS IN: carbohydrate binding, isomerase activity, aldose 1-epimerase activity, catalytic activity; INVOLVED IN: galactose metabolic process, carbohydrate metabolic process; EXPRESSED IN: 24 plant structures; EXPRESSED DURING: 13 growth stages; CONTAINS InterPro DOMAIN/s: Glycoside hydrolase-type carbohydrate-binding (InterPr…	3.5	minor CHO metabolism.others	Chara_Exp3_MF_WL_light_3		4	520.767	2079.04	9721700
Unigene20533_All	FLDKDPDPVNPRPGVEER	(at5g66530 : 309.0) Galactose mutarotase-like superfamily protein; FUNCTIONS IN: carbohydrate binding, isomerase activity, aldose 1-epimerase activity, catalytic activity; INVOLVED IN: galactose metabolic process, carbohydrate metabolic process; EXPRESSED IN: 24 plant structures; EXPRESSED DURING: 13 growth stages; CONTAINS InterPro DOMAIN/s: Glycoside hydrolase-type carbohydrate-binding (InterPr…	3.5	minor CHO metabolism.others	Chara_Exp4_MF_WK_light_1		4	520.767	2079.04	9471400
Unigene20533_All	FLDKDPDPVNPRPGVEER	(at5g66530 : 309.0) Galactose mutarotase-like superfamily protein; FUNCTIONS IN: carbohydrate binding, isomerase activity, aldose 1-epimerase activity, catalytic activity; INVOLVED IN: galactose metabolic process, carbohydrate metabolic process; EXPRESSED IN: 24 plant structures; EXPRESSED DURING: 13 growth stages; CONTAINS InterPro DOMAIN/s: Glycoside hydrolase-type carbohydrate-binding (InterPr…	3.5	minor CHO metabolism.others	Chara_Exp4_MF_WK_light_2		4	520.767	2079.04	2247900
Unigene27377_All	AFLAAVNGNSEDR	(at1g06690 : 419.0) NAD(P)-linked oxidoreductase superfamily protein; FUNCTIONS IN: oxidoreductase activity, aldo-keto reductase activity; INVOLVED IN: oxidation reduction; LOCATED IN: chloroplast thylakoid membrane, chloroplast, plastoglobule, chloroplast envelope; EXPRESSED IN: 22 plant structures; EXPRESSED DURING: 14 growth stages; CONTAINS InterPro DOMAIN/s: Aldo/keto reductase (InterPro:IPR…	3.5	minor CHO metabolism.others	Chara_Exp2_MF_light_1	682.334	2	682.334	1362.65	22900000
Unigene27377_All	AFLAAVNGNSEDR	(at1g06690 : 419.0) NAD(P)-linked oxidoreductase superfamily protein; FUNCTIONS IN: oxidoreductase activity, aldo-keto reductase activity; INVOLVED IN: oxidation reduction; LOCATED IN: chloroplast thylakoid membrane, chloroplast, plastoglobule, chloroplast envelope; EXPRESSED IN: 22 plant structures; EXPRESSED DURING: 14 growth stages; CONTAINS InterPro DOMAIN/s: Aldo/keto reductase (InterPro:IPR…	3.5	minor CHO metabolism.others	Chara_Exp2_MF_light_2	682.333	2	682.334	1362.65	20716000
Unigene27377_All	AFLAAVNGNSEDR	(at1g06690 : 419.0) NAD(P)-linked oxidoreductase superfamily protein; FUNCTIONS IN: oxidoreductase activity, aldo-keto reductase activity; INVOLVED IN: oxidation reduction; LOCATED IN: chloroplast thylakoid membrane, chloroplast, plastoglobule, chloroplast envelope; EXPRESSED IN: 22 plant structures; EXPRESSED DURING: 14 growth stages; CONTAINS InterPro DOMAIN/s: Aldo/keto reductase (InterPro:IPR…	3.5	minor CHO metabolism.others	Chara_Exp2_MF_light_3	682.333	2	682.334	1362.65	16821000
Unigene27377_All	AFLAAVNGNSEDR	(at1g06690 : 419.0) NAD(P)-linked oxidoreductase superfamily protein; FUNCTIONS IN: oxidoreductase activity, aldo-keto reductase activity; INVOLVED IN: oxidation reduction; LOCATED IN: chloroplast thylakoid membrane, chloroplast, plastoglobule, chloroplast envelope; EXPRESSED IN: 22 plant structures; EXPRESSED DURING: 14 growth stages; CONTAINS InterPro DOMAIN/s: Aldo/keto reductase (InterPro:IPR…	3.5	minor CHO metabolism.others	Chara_Exp3_MF_WL_light_1	682.332	2	682.334	1362.65	13941000
Unigene27377_All	AIPLASNQVHYNLLYR	(at1g06690 : 419.0) NAD(P)-linked oxidoreductase superfamily protein; FUNCTIONS IN: oxidoreductase activity, aldo-keto reductase activity; INVOLVED IN: oxidation reduction; LOCATED IN: chloroplast thylakoid membrane, chloroplast, plastoglobule, chloroplast envelope; EXPRESSED IN: 22 plant structures; EXPRESSED DURING: 14 growth stages; CONTAINS InterPro DOMAIN/s: Aldo/keto reductase (InterPro:IPR…	3.5	minor CHO metabolism.others	Chara_Exp2_MF_light_1	625.01	3	624.676	1871.01	38935000
Unigene27377_All	AIPLASNQVHYNLLYR	(at1g06690 : 419.0) NAD(P)-linked oxidoreductase superfamily protein; FUNCTIONS IN: oxidoreductase activity, aldo-keto reductase activity; INVOLVED IN: oxidation reduction; LOCATED IN: chloroplast thylakoid membrane, chloroplast, plastoglobule, chloroplast envelope; EXPRESSED IN: 22 plant structures; EXPRESSED DURING: 14 growth stages; CONTAINS InterPro DOMAIN/s: Aldo/keto reductase (InterPro:IPR…	3.5	minor CHO metabolism.others	Chara_Exp2_MF_light_2	624.676	3	624.676	1871.01	19705000
Unigene27377_All	AIPLASNQVHYNLLYR	(at1g06690 : 419.0) NAD(P)-linked oxidoreductase superfamily protein; FUNCTIONS IN: oxidoreductase activity, aldo-keto reductase activity; INVOLVED IN: oxidation reduction; LOCATED IN: chloroplast thylakoid membrane, chloroplast, plastoglobule, chloroplast envelope; EXPRESSED IN: 22 plant structures; EXPRESSED DURING: 14 growth stages; CONTAINS InterPro DOMAIN/s: Aldo/keto reductase (InterPro:IPR…	3.5	minor CHO metabolism.others	Chara_Exp2_MF_light_3	625.01	3	624.676	1871.01	18523000
Unigene27377_All	AIPLASNQVHYNLLYR	(at1g06690 : 419.0) NAD(P)-linked oxidoreductase superfamily protein; FUNCTIONS IN: oxidoreductase activity, aldo-keto reductase activity; INVOLVED IN: oxidation reduction; LOCATED IN: chloroplast thylakoid membrane, chloroplast, plastoglobule, chloroplast envelope; EXPRESSED IN: 22 plant structures; EXPRESSED DURING: 14 growth stages; CONTAINS InterPro DOMAIN/s: Aldo/keto reductase (InterPro:IPR…	3.5	minor CHO metabolism.others	Chara_Exp3_MF_WL_light_1	625.01	3	624.676	1871.01	11369000
Unigene27377_All	AIPLASNQVHYNLLYR	(at1g06690 : 419.0) NAD(P)-linked oxidoreductase superfamily protein; FUNCTIONS IN: oxidoreductase activity, aldo-keto reductase activity; INVOLVED IN: oxidation reduction; LOCATED IN: chloroplast thylakoid membrane, chloroplast, plastoglobule, chloroplast envelope; EXPRESSED IN: 22 plant structures; EXPRESSED DURING: 14 growth stages; CONTAINS InterPro DOMAIN/s: Aldo/keto reductase (InterPro:IPR…	3.5	minor CHO metabolism.others	Chara_Exp3_MF_WL_light_2		3	624.676	1871.01	7430100
Unigene27377_All	AIPLASNQVHYNLLYR	(at1g06690 : 419.0) NAD(P)-linked oxidoreductase superfamily protein; FUNCTIONS IN: oxidoreductase activity, aldo-keto reductase activity; INVOLVED IN: oxidation reduction; LOCATED IN: chloroplast thylakoid membrane, chloroplast, plastoglobule, chloroplast envelope; EXPRESSED IN: 22 plant structures; EXPRESSED DURING: 14 growth stages; CONTAINS InterPro DOMAIN/s: Aldo/keto reductase (InterPro:IPR…	3.5	minor CHO metabolism.others	Chara_Exp3_MF_WL_light_3		3	624.676	1871.01	5784000
Unigene27377_All	AIPLASNQVHYNLLYR	(at1g06690 : 419.0) NAD(P)-linked oxidoreductase superfamily protein; FUNCTIONS IN: oxidoreductase activity, aldo-keto reductase activity; INVOLVED IN: oxidation reduction; LOCATED IN: chloroplast thylakoid membrane, chloroplast, plastoglobule, chloroplast envelope; EXPRESSED IN: 22 plant structures; EXPRESSED DURING: 14 growth stages; CONTAINS InterPro DOMAIN/s: Aldo/keto reductase (InterPro:IPR…	3.5	minor CHO metabolism.others	Chara_Exp4_MF_WK_light_1		3	624.676	1871.01	4366300
Unigene27377_All	AIPLASNQVHYNLLYR	(at1g06690 : 419.0) NAD(P)-linked oxidoreductase superfamily protein; FUNCTIONS IN: oxidoreductase activity, aldo-keto reductase activity; INVOLVED IN: oxidation reduction; LOCATED IN: chloroplast thylakoid membrane, chloroplast, plastoglobule, chloroplast envelope; EXPRESSED IN: 22 plant structures; EXPRESSED DURING: 14 growth stages; CONTAINS InterPro DOMAIN/s: Aldo/keto reductase (InterPro:IPR…	3.5	minor CHO metabolism.others	Chara_Exp4_MF_WK_light_2		3	624.676	1871.01	2254300
Unigene27377_All	AIPLASNQVHYNLLYR	(at1g06690 : 419.0) NAD(P)-linked oxidoreductase superfamily protein; FUNCTIONS IN: oxidoreductase activity, aldo-keto reductase activity; INVOLVED IN: oxidation reduction; LOCATED IN: chloroplast thylakoid membrane, chloroplast, plastoglobule, chloroplast envelope; EXPRESSED IN: 22 plant structures; EXPRESSED DURING: 14 growth stages; CONTAINS InterPro DOMAIN/s: Aldo/keto reductase (InterPro:IPR…	3.5	minor CHO metabolism.others	Chara_Exp4_MF_WK_light_3		3	624.676	1871.01	3890100
Unigene27377_All	AVGVSNYSASR	(at1g06690 : 419.0) NAD(P)-linked oxidoreductase superfamily protein; FUNCTIONS IN: oxidoreductase activity, aldo-keto reductase activity; INVOLVED IN: oxidation reduction; LOCATED IN: chloroplast thylakoid membrane, chloroplast, plastoglobule, chloroplast envelope; EXPRESSED IN: 22 plant structures; EXPRESSED DURING: 14 growth stages; CONTAINS InterPro DOMAIN/s: Aldo/keto reductase (InterPro:IPR…	3.5	minor CHO metabolism.others	Chara_Exp2_MF_light_1	555.78	2	555.781	1109.55	213350000
Unigene27377_All	AVGVSNYSASR	(at1g06690 : 419.0) NAD(P)-linked oxidoreductase superfamily protein; FUNCTIONS IN: oxidoreductase activity, aldo-keto reductase activity; INVOLVED IN: oxidation reduction; LOCATED IN: chloroplast thylakoid membrane, chloroplast, plastoglobule, chloroplast envelope; EXPRESSED IN: 22 plant structures; EXPRESSED DURING: 14 growth stages; CONTAINS InterPro DOMAIN/s: Aldo/keto reductase (InterPro:IPR…	3.5	minor CHO metabolism.others	Chara_Exp2_MF_light_2	555.78	2	555.781	1109.55	131070000
Unigene27377_All	AVGVSNYSASR	(at1g06690 : 419.0) NAD(P)-linked oxidoreductase superfamily protein; FUNCTIONS IN: oxidoreductase activity, aldo-keto reductase activity; INVOLVED IN: oxidation reduction; LOCATED IN: chloroplast thylakoid membrane, chloroplast, plastoglobule, chloroplast envelope; EXPRESSED IN: 22 plant structures; EXPRESSED DURING: 14 growth stages; CONTAINS InterPro DOMAIN/s: Aldo/keto reductase (InterPro:IPR…	3.5	minor CHO metabolism.others	Chara_Exp2_MF_light_3	555.781	2	555.781	1109.55	123360000
Unigene27377_All	AVGVSNYSASR	(at1g06690 : 419.0) NAD(P)-linked oxidoreductase superfamily protein; FUNCTIONS IN: oxidoreductase activity, aldo-keto reductase activity; INVOLVED IN: oxidation reduction; LOCATED IN: chloroplast thylakoid membrane, chloroplast, plastoglobule, chloroplast envelope; EXPRESSED IN: 22 plant structures; EXPRESSED DURING: 14 growth stages; CONTAINS InterPro DOMAIN/s: Aldo/keto reductase (InterPro:IPR…	3.5	minor CHO metabolism.others	Chara_Exp3_MF_WL_light_1	555.78	2	555.781	1109.55	93637000
Unigene27377_All	AVGVSNYSASR	(at1g06690 : 419.0) NAD(P)-linked oxidoreductase superfamily protein; FUNCTIONS IN: oxidoreductase activity, aldo-keto reductase activity; INVOLVED IN: oxidation reduction; LOCATED IN: chloroplast thylakoid membrane, chloroplast, plastoglobule, chloroplast envelope; EXPRESSED IN: 22 plant structures; EXPRESSED DURING: 14 growth stages; CONTAINS InterPro DOMAIN/s: Aldo/keto reductase (InterPro:IPR…	3.5	minor CHO metabolism.others	Chara_Exp3_MF_WL_light_2	555.781	2	555.781	1109.55	72668000
Unigene27377_All	AVGVSNYSASR	(at1g06690 : 419.0) NAD(P)-linked oxidoreductase superfamily protein; FUNCTIONS IN: oxidoreductase activity, aldo-keto reductase activity; INVOLVED IN: oxidation reduction; LOCATED IN: chloroplast thylakoid membrane, chloroplast, plastoglobule, chloroplast envelope; EXPRESSED IN: 22 plant structures; EXPRESSED DURING: 14 growth stages; CONTAINS InterPro DOMAIN/s: Aldo/keto reductase (InterPro:IPR…	3.5	minor CHO metabolism.others	Chara_Exp3_MF_WL_light_3	555.781	2	555.781	1109.55	18803000
Unigene27377_All	AVGVSNYSASR	(at1g06690 : 419.0) NAD(P)-linked oxidoreductase superfamily protein; FUNCTIONS IN: oxidoreductase activity, aldo-keto reductase activity; INVOLVED IN: oxidation reduction; LOCATED IN: chloroplast thylakoid membrane, chloroplast, plastoglobule, chloroplast envelope; EXPRESSED IN: 22 plant structures; EXPRESSED DURING: 14 growth stages; CONTAINS InterPro DOMAIN/s: Aldo/keto reductase (InterPro:IPR…	3.5	minor CHO metabolism.others	Chara_Exp4_MF_WK_light_1	555.779	2	555.781	1109.55	31600000
Unigene27377_All	AVGVSNYSASR	(at1g06690 : 419.0) NAD(P)-linked oxidoreductase superfamily protein; FUNCTIONS IN: oxidoreductase activity, aldo-keto reductase activity; INVOLVED IN: oxidation reduction; LOCATED IN: chloroplast thylakoid membrane, chloroplast, plastoglobule, chloroplast envelope; EXPRESSED IN: 22 plant structures; EXPRESSED DURING: 14 growth stages; CONTAINS InterPro DOMAIN/s: Aldo/keto reductase (InterPro:IPR…	3.5	minor CHO metabolism.others	Chara_Exp4_MF_WK_light_3	555.779	2	555.781	1109.55	33417000
Unigene27377_All	DVPPYTGFPLER	(at1g06690 : 419.0) NAD(P)-linked oxidoreductase superfamily protein; FUNCTIONS IN: oxidoreductase activity, aldo-keto reductase activity; INVOLVED IN: oxidation reduction; LOCATED IN: chloroplast thylakoid membrane, chloroplast, plastoglobule, chloroplast envelope; EXPRESSED IN: 22 plant structures; EXPRESSED DURING: 14 growth stages; CONTAINS InterPro DOMAIN/s: Aldo/keto reductase (InterPro:IPR…	3.5	minor CHO metabolism.others	Chara_Exp2_MF_light_1	695.854	2	695.854	1389.69	9597300
Unigene27377_All	DVPPYTGFPLER	(at1g06690 : 419.0) NAD(P)-linked oxidoreductase superfamily protein; FUNCTIONS IN: oxidoreductase activity, aldo-keto reductase activity; INVOLVED IN: oxidation reduction; LOCATED IN: chloroplast thylakoid membrane, chloroplast, plastoglobule, chloroplast envelope; EXPRESSED IN: 22 plant structures; EXPRESSED DURING: 14 growth stages; CONTAINS InterPro DOMAIN/s: Aldo/keto reductase (InterPro:IPR…	3.5	minor CHO metabolism.others	Chara_Exp2_MF_light_2	695.853	2	695.854	1389.69	11173000
Unigene27377_All	DVPPYTGFPLER	(at1g06690 : 419.0) NAD(P)-linked oxidoreductase superfamily protein; FUNCTIONS IN: oxidoreductase activity, aldo-keto reductase activity; INVOLVED IN: oxidation reduction; LOCATED IN: chloroplast thylakoid membrane, chloroplast, plastoglobule, chloroplast envelope; EXPRESSED IN: 22 plant structures; EXPRESSED DURING: 14 growth stages; CONTAINS InterPro DOMAIN/s: Aldo/keto reductase (InterPro:IPR…	3.5	minor CHO metabolism.others	Chara_Exp2_MF_light_3	695.854	2	695.854	1389.69	29801000
Unigene27377_All	DVPPYTGFPLER	(at1g06690 : 419.0) NAD(P)-linked oxidoreductase superfamily protein; FUNCTIONS IN: oxidoreductase activity, aldo-keto reductase activity; INVOLVED IN: oxidation reduction; LOCATED IN: chloroplast thylakoid membrane, chloroplast, plastoglobule, chloroplast envelope; EXPRESSED IN: 22 plant structures; EXPRESSED DURING: 14 growth stages; CONTAINS InterPro DOMAIN/s: Aldo/keto reductase (InterPro:IPR…	3.5	minor CHO metabolism.others	Chara_Exp3_MF_WL_light_1	695.854	2	695.854	1389.69	6166800
Unigene27377_All	DVPPYTGFPLER	(at1g06690 : 419.0) NAD(P)-linked oxidoreductase superfamily protein; FUNCTIONS IN: oxidoreductase activity, aldo-keto reductase activity; INVOLVED IN: oxidation reduction; LOCATED IN: chloroplast thylakoid membrane, chloroplast, plastoglobule, chloroplast envelope; EXPRESSED IN: 22 plant structures; EXPRESSED DURING: 14 growth stages; CONTAINS InterPro DOMAIN/s: Aldo/keto reductase (InterPro:IPR…	3.5	minor CHO metabolism.others	Chara_Exp3_MF_WL_light_2		2	695.854	1389.69	4240800
Unigene27377_All	DVPPYTGFPLER	(at1g06690 : 419.0) NAD(P)-linked oxidoreductase superfamily protein; FUNCTIONS IN: oxidoreductase activity, aldo-keto reductase activity; INVOLVED IN: oxidation reduction; LOCATED IN: chloroplast thylakoid membrane, chloroplast, plastoglobule, chloroplast envelope; EXPRESSED IN: 22 plant structures; EXPRESSED DURING: 14 growth stages; CONTAINS InterPro DOMAIN/s: Aldo/keto reductase (InterPro:IPR…	3.5	minor CHO metabolism.others	Chara_Exp3_MF_WL_light_3		2	695.854	1389.69	512510
Unigene27377_All	DVPPYTGFPLER	(at1g06690 : 419.0) NAD(P)-linked oxidoreductase superfamily protein; FUNCTIONS IN: oxidoreductase activity, aldo-keto reductase activity; INVOLVED IN: oxidation reduction; LOCATED IN: chloroplast thylakoid membrane, chloroplast, plastoglobule, chloroplast envelope; EXPRESSED IN: 22 plant structures; EXPRESSED DURING: 14 growth stages; CONTAINS InterPro DOMAIN/s: Aldo/keto reductase (InterPro:IPR…	3.5	minor CHO metabolism.others	Chara_Exp4_MF_WK_light_3		2	695.854	1389.69	542450
Unigene27377_All	FAALPWR	(at1g06690 : 419.0) NAD(P)-linked oxidoreductase superfamily protein; FUNCTIONS IN: oxidoreductase activity, aldo-keto reductase activity; INVOLVED IN: oxidation reduction; LOCATED IN: chloroplast thylakoid membrane, chloroplast, plastoglobule, chloroplast envelope; EXPRESSED IN: 22 plant structures; EXPRESSED DURING: 14 growth stages; CONTAINS InterPro DOMAIN/s: Aldo/keto reductase (InterPro:IPR…	3.5	minor CHO metabolism.others	Chara_Exp2_MF_light_1	430.742	2	430.743	859.47	26996000
Unigene27377_All	FAALPWR	(at1g06690 : 419.0) NAD(P)-linked oxidoreductase superfamily protein; FUNCTIONS IN: oxidoreductase activity, aldo-keto reductase activity; INVOLVED IN: oxidation reduction; LOCATED IN: chloroplast thylakoid membrane, chloroplast, plastoglobule, chloroplast envelope; EXPRESSED IN: 22 plant structures; EXPRESSED DURING: 14 growth stages; CONTAINS InterPro DOMAIN/s: Aldo/keto reductase (InterPro:IPR…	3.5	minor CHO metabolism.others	Chara_Exp2_MF_light_2	430.743	2	430.743	859.47	23045000
Unigene27377_All	FAALPWR	(at1g06690 : 419.0) NAD(P)-linked oxidoreductase superfamily protein; FUNCTIONS IN: oxidoreductase activity, aldo-keto reductase activity; INVOLVED IN: oxidation reduction; LOCATED IN: chloroplast thylakoid membrane, chloroplast, plastoglobule, chloroplast envelope; EXPRESSED IN: 22 plant structures; EXPRESSED DURING: 14 growth stages; CONTAINS InterPro DOMAIN/s: Aldo/keto reductase (InterPro:IPR…	3.5	minor CHO metabolism.others	Chara_Exp2_MF_light_3	430.742	2	430.743	859.47	25020000
Unigene27377_All	FAALPWR	(at1g06690 : 419.0) NAD(P)-linked oxidoreductase superfamily protein; FUNCTIONS IN: oxidoreductase activity, aldo-keto reductase activity; INVOLVED IN: oxidation reduction; LOCATED IN: chloroplast thylakoid membrane, chloroplast, plastoglobule, chloroplast envelope; EXPRESSED IN: 22 plant structures; EXPRESSED DURING: 14 growth stages; CONTAINS InterPro DOMAIN/s: Aldo/keto reductase (InterPro:IPR…	3.5	minor CHO metabolism.others	Chara_Exp3_MF_WL_light_1	430.743	2	430.743	859.47	11687000
Unigene27377_All	FAALPWR	(at1g06690 : 419.0) NAD(P)-linked oxidoreductase superfamily protein; FUNCTIONS IN: oxidoreductase activity, aldo-keto reductase activity; INVOLVED IN: oxidation reduction; LOCATED IN: chloroplast thylakoid membrane, chloroplast, plastoglobule, chloroplast envelope; EXPRESSED IN: 22 plant structures; EXPRESSED DURING: 14 growth stages; CONTAINS InterPro DOMAIN/s: Aldo/keto reductase (InterPro:IPR…	3.5	minor CHO metabolism.others	Chara_Exp3_MF_WL_light_2	430.742	2	430.743	859.47	9663700
Unigene27377_All	FAALPWR	(at1g06690 : 419.0) NAD(P)-linked oxidoreductase superfamily protein; FUNCTIONS IN: oxidoreductase activity, aldo-keto reductase activity; INVOLVED IN: oxidation reduction; LOCATED IN: chloroplast thylakoid membrane, chloroplast, plastoglobule, chloroplast envelope; EXPRESSED IN: 22 plant structures; EXPRESSED DURING: 14 growth stages; CONTAINS InterPro DOMAIN/s: Aldo/keto reductase (InterPro:IPR…	3.5	minor CHO metabolism.others	Chara_Exp3_MF_WL_light_3	430.743	2	430.743	859.47	4633000
Unigene27377_All	FAALPWR	(at1g06690 : 419.0) NAD(P)-linked oxidoreductase superfamily protein; FUNCTIONS IN: oxidoreductase activity, aldo-keto reductase activity; INVOLVED IN: oxidation reduction; LOCATED IN: chloroplast thylakoid membrane, chloroplast, plastoglobule, chloroplast envelope; EXPRESSED IN: 22 plant structures; EXPRESSED DURING: 14 growth stages; CONTAINS InterPro DOMAIN/s: Aldo/keto reductase (InterPro:IPR…	3.5	minor CHO metabolism.others	Chara_Exp4_MF_WK_light_1		2	430.743	859.47	5358300
Unigene27377_All	FAALPWR	(at1g06690 : 419.0) NAD(P)-linked oxidoreductase superfamily protein; FUNCTIONS IN: oxidoreductase activity, aldo-keto reductase activity; INVOLVED IN: oxidation reduction; LOCATED IN: chloroplast thylakoid membrane, chloroplast, plastoglobule, chloroplast envelope; EXPRESSED IN: 22 plant structures; EXPRESSED DURING: 14 growth stages; CONTAINS InterPro DOMAIN/s: Aldo/keto reductase (InterPro:IPR…	3.5	minor CHO metabolism.others	Chara_Exp4_MF_WK_light_2		2	430.743	859.47	2140100
Unigene27377_All	FAALPWR	(at1g06690 : 419.0) NAD(P)-linked oxidoreductase superfamily protein; FUNCTIONS IN: oxidoreductase activity, aldo-keto reductase activity; INVOLVED IN: oxidation reduction; LOCATED IN: chloroplast thylakoid membrane, chloroplast, plastoglobule, chloroplast envelope; EXPRESSED IN: 22 plant structures; EXPRESSED DURING: 14 growth stages; CONTAINS InterPro DOMAIN/s: Aldo/keto reductase (InterPro:IPR…	3.5	minor CHO metabolism.others	Chara_Exp4_MF_WK_light_3		2	430.743	859.47	4978600
Unigene27377_All	FFWNEGQWDDR	(at1g06690 : 419.0) NAD(P)-linked oxidoreductase superfamily protein; FUNCTIONS IN: oxidoreductase activity, aldo-keto reductase activity; INVOLVED IN: oxidation reduction; LOCATED IN: chloroplast thylakoid membrane, chloroplast, plastoglobule, chloroplast envelope; EXPRESSED IN: 22 plant structures; EXPRESSED DURING: 14 growth stages; CONTAINS InterPro DOMAIN/s: Aldo/keto reductase (InterPro:IPR…	3.5	minor CHO metabolism.others	Chara_Exp2_MF_light_1	750.32	2	750.321	1498.63	3215000
Unigene27377_All	FFWNEGQWDDR	(at1g06690 : 419.0) NAD(P)-linked oxidoreductase superfamily protein; FUNCTIONS IN: oxidoreductase activity, aldo-keto reductase activity; INVOLVED IN: oxidation reduction; LOCATED IN: chloroplast thylakoid membrane, chloroplast, plastoglobule, chloroplast envelope; EXPRESSED IN: 22 plant structures; EXPRESSED DURING: 14 growth stages; CONTAINS InterPro DOMAIN/s: Aldo/keto reductase (InterPro:IPR…	3.5	minor CHO metabolism.others	Chara_Exp2_MF_light_2	750.319	2	750.321	1498.63	3412600
Unigene27377_All	FFWNEGQWDDR	(at1g06690 : 419.0) NAD(P)-linked oxidoreductase superfamily protein; FUNCTIONS IN: oxidoreductase activity, aldo-keto reductase activity; INVOLVED IN: oxidation reduction; LOCATED IN: chloroplast thylakoid membrane, chloroplast, plastoglobule, chloroplast envelope; EXPRESSED IN: 22 plant structures; EXPRESSED DURING: 14 growth stages; CONTAINS InterPro DOMAIN/s: Aldo/keto reductase (InterPro:IPR…	3.5	minor CHO metabolism.others	Chara_Exp2_MF_light_3	750.319	2	750.321	1498.63	6757500
Unigene27377_All	FFWNEGQWDDR	(at1g06690 : 419.0) NAD(P)-linked oxidoreductase superfamily protein; FUNCTIONS IN: oxidoreductase activity, aldo-keto reductase activity; INVOLVED IN: oxidation reduction; LOCATED IN: chloroplast thylakoid membrane, chloroplast, plastoglobule, chloroplast envelope; EXPRESSED IN: 22 plant structures; EXPRESSED DURING: 14 growth stages; CONTAINS InterPro DOMAIN/s: Aldo/keto reductase (InterPro:IPR…	3.5	minor CHO metabolism.others	Chara_Exp3_MF_WL_light_1		2	750.321	1498.63	1249900
Unigene27377_All	FFWNEGQWDDR	(at1g06690 : 419.0) NAD(P)-linked oxidoreductase superfamily protein; FUNCTIONS IN: oxidoreductase activity, aldo-keto reductase activity; INVOLVED IN: oxidation reduction; LOCATED IN: chloroplast thylakoid membrane, chloroplast, plastoglobule, chloroplast envelope; EXPRESSED IN: 22 plant structures; EXPRESSED DURING: 14 growth stages; CONTAINS InterPro DOMAIN/s: Aldo/keto reductase (InterPro:IPR…	3.5	minor CHO metabolism.others	Chara_Exp3_MF_WL_light_2		2	750.321	1498.63	1476700
Unigene27377_All	FFWNEGQWDDR	(at1g06690 : 419.0) NAD(P)-linked oxidoreductase superfamily protein; FUNCTIONS IN: oxidoreductase activity, aldo-keto reductase activity; INVOLVED IN: oxidation reduction; LOCATED IN: chloroplast thylakoid membrane, chloroplast, plastoglobule, chloroplast envelope; EXPRESSED IN: 22 plant structures; EXPRESSED DURING: 14 growth stages; CONTAINS InterPro DOMAIN/s: Aldo/keto reductase (InterPro:IPR…	3.5	minor CHO metabolism.others	Chara_Exp3_MF_WL_light_3		2	750.321	1498.63	1003800
Unigene27377_All	FFWNEGQWDDR	(at1g06690 : 419.0) NAD(P)-linked oxidoreductase superfamily protein; FUNCTIONS IN: oxidoreductase activity, aldo-keto reductase activity; INVOLVED IN: oxidation reduction; LOCATED IN: chloroplast thylakoid membrane, chloroplast, plastoglobule, chloroplast envelope; EXPRESSED IN: 22 plant structures; EXPRESSED DURING: 14 growth stages; CONTAINS InterPro DOMAIN/s: Aldo/keto reductase (InterPro:IPR…	3.5	minor CHO metabolism.others	Chara_Exp4_MF_WK_light_1		2	750.321	1498.63	855710
Unigene27377_All	FFWNEGQWDDR	(at1g06690 : 419.0) NAD(P)-linked oxidoreductase superfamily protein; FUNCTIONS IN: oxidoreductase activity, aldo-keto reductase activity; INVOLVED IN: oxidation reduction; LOCATED IN: chloroplast thylakoid membrane, chloroplast, plastoglobule, chloroplast envelope; EXPRESSED IN: 22 plant structures; EXPRESSED DURING: 14 growth stages; CONTAINS InterPro DOMAIN/s: Aldo/keto reductase (InterPro:IPR…	3.5	minor CHO metabolism.others	Chara_Exp4_MF_WK_light_2		2	750.321	1498.63	456520
Unigene27377_All	FFWNEGQWDDR	(at1g06690 : 419.0) NAD(P)-linked oxidoreductase superfamily protein; FUNCTIONS IN: oxidoreductase activity, aldo-keto reductase activity; INVOLVED IN: oxidation reduction; LOCATED IN: chloroplast thylakoid membrane, chloroplast, plastoglobule, chloroplast envelope; EXPRESSED IN: 22 plant structures; EXPRESSED DURING: 14 growth stages; CONTAINS InterPro DOMAIN/s: Aldo/keto reductase (InterPro:IPR…	3.5	minor CHO metabolism.others	Chara_Exp4_MF_WK_light_3		2	750.321	1498.63	1123200
Unigene27377_All	LGEEYNKTPTQVALNWLLVQGNVVPIPGAK	(at1g06690 : 419.0) NAD(P)-linked oxidoreductase superfamily protein; FUNCTIONS IN: oxidoreductase activity, aldo-keto reductase activity; INVOLVED IN: oxidation reduction; LOCATED IN: chloroplast thylakoid membrane, chloroplast, plastoglobule, chloroplast envelope; EXPRESSED IN: 22 plant structures; EXPRESSED DURING: 14 growth stages; CONTAINS InterPro DOMAIN/s: Aldo/keto reductase (InterPro:IPR…	3.5	minor CHO metabolism.others	Chara_Exp2_MF_light_3	813.449	4	812.947	3247.76	7783200
Unigene27377_All	LGEEYNKTPTQVALNWLLVQGNVVPIPGAK	(at1g06690 : 419.0) NAD(P)-linked oxidoreductase superfamily protein; FUNCTIONS IN: oxidoreductase activity, aldo-keto reductase activity; INVOLVED IN: oxidation reduction; LOCATED IN: chloroplast thylakoid membrane, chloroplast, plastoglobule, chloroplast envelope; EXPRESSED IN: 22 plant structures; EXPRESSED DURING: 14 growth stages; CONTAINS InterPro DOMAIN/s: Aldo/keto reductase (InterPro:IPR…	3.5	minor CHO metabolism.others	Chara_Exp2_MF_light_1		4	812.947	3247.76	4184600
Unigene27377_All	LGEEYNKTPTQVALNWLLVQGNVVPIPGAK	(at1g06690 : 419.0) NAD(P)-linked oxidoreductase superfamily protein; FUNCTIONS IN: oxidoreductase activity, aldo-keto reductase activity; INVOLVED IN: oxidation reduction; LOCATED IN: chloroplast thylakoid membrane, chloroplast, plastoglobule, chloroplast envelope; EXPRESSED IN: 22 plant structures; EXPRESSED DURING: 14 growth stages; CONTAINS InterPro DOMAIN/s: Aldo/keto reductase (InterPro:IPR…	3.5	minor CHO metabolism.others	Chara_Exp2_MF_light_2		4	812.947	3247.76	268310
Unigene27377_All	LGEEYNKTPTQVALNWLLVQGNVVPIPGAK	(at1g06690 : 419.0) NAD(P)-linked oxidoreductase superfamily protein; FUNCTIONS IN: oxidoreductase activity, aldo-keto reductase activity; INVOLVED IN: oxidation reduction; LOCATED IN: chloroplast thylakoid membrane, chloroplast, plastoglobule, chloroplast envelope; EXPRESSED IN: 22 plant structures; EXPRESSED DURING: 14 growth stages; CONTAINS InterPro DOMAIN/s: Aldo/keto reductase (InterPro:IPR…	3.5	minor CHO metabolism.others	Chara_Exp3_MF_WL_light_1		4	812.947	3247.76	980680
Unigene27377_All	LGEEYNKTPTQVALNWLLVQGNVVPIPGAK	(at1g06690 : 419.0) NAD(P)-linked oxidoreductase superfamily protein; FUNCTIONS IN: oxidoreductase activity, aldo-keto reductase activity; INVOLVED IN: oxidation reduction; LOCATED IN: chloroplast thylakoid membrane, chloroplast, plastoglobule, chloroplast envelope; EXPRESSED IN: 22 plant structures; EXPRESSED DURING: 14 growth stages; CONTAINS InterPro DOMAIN/s: Aldo/keto reductase (InterPro:IPR…	3.5	minor CHO metabolism.others	Chara_Exp3_MF_WL_light_2		4	812.947	3247.76	533970
Unigene27377_All	LGIGAWAWGDR	(at1g06690 : 419.0) NAD(P)-linked oxidoreductase superfamily protein; FUNCTIONS IN: oxidoreductase activity, aldo-keto reductase activity; INVOLVED IN: oxidation reduction; LOCATED IN: chloroplast thylakoid membrane, chloroplast, plastoglobule, chloroplast envelope; EXPRESSED IN: 22 plant structures; EXPRESSED DURING: 14 growth stages; CONTAINS InterPro DOMAIN/s: Aldo/keto reductase (InterPro:IPR…	3.5	minor CHO metabolism.others	Chara_Exp2_MF_light_1	601.309	2	601.309	1200.6	6646100
Unigene27377_All	LGIGAWAWGDR	(at1g06690 : 419.0) NAD(P)-linked oxidoreductase superfamily protein; FUNCTIONS IN: oxidoreductase activity, aldo-keto reductase activity; INVOLVED IN: oxidation reduction; LOCATED IN: chloroplast thylakoid membrane, chloroplast, plastoglobule, chloroplast envelope; EXPRESSED IN: 22 plant structures; EXPRESSED DURING: 14 growth stages; CONTAINS InterPro DOMAIN/s: Aldo/keto reductase (InterPro:IPR…	3.5	minor CHO metabolism.others	Chara_Exp2_MF_light_2	601.309	2	601.309	1200.6	4860000
Unigene27377_All	LGIGAWAWGDR	(at1g06690 : 419.0) NAD(P)-linked oxidoreductase superfamily protein; FUNCTIONS IN: oxidoreductase activity, aldo-keto reductase activity; INVOLVED IN: oxidation reduction; LOCATED IN: chloroplast thylakoid membrane, chloroplast, plastoglobule, chloroplast envelope; EXPRESSED IN: 22 plant structures; EXPRESSED DURING: 14 growth stages; CONTAINS InterPro DOMAIN/s: Aldo/keto reductase (InterPro:IPR…	3.5	minor CHO metabolism.others	Chara_Exp2_MF_light_3	601.308	2	601.309	1200.6
Unigene27377_All	LGIGAWAWGDR	(at1g06690 : 419.0) NAD(P)-linked oxidoreductase superfamily protein; FUNCTIONS IN: oxidoreductase activity, aldo-keto reductase activity; INVOLVED IN: oxidation reduction; LOCATED IN: chloroplast thylakoid membrane, chloroplast, plastoglobule, chloroplast envelope; EXPRESSED IN: 22 plant structures; EXPRESSED DURING: 14 growth stages; CONTAINS InterPro DOMAIN/s: Aldo/keto reductase (InterPro:IPR…	3.5	minor CHO metabolism.others	Chara_Exp2_MF_light_3	601.309	2	601.309	1200.6
Unigene27377_All	LGIGAWAWGDR	(at1g06690 : 419.0) NAD(P)-linked oxidoreductase superfamily protein; FUNCTIONS IN: oxidoreductase activity, aldo-keto reductase activity; INVOLVED IN: oxidation reduction; LOCATED IN: chloroplast thylakoid membrane, chloroplast, plastoglobule, chloroplast envelope; EXPRESSED IN: 22 plant structures; EXPRESSED DURING: 14 growth stages; CONTAINS InterPro DOMAIN/s: Aldo/keto reductase (InterPro:IPR…	3.5	minor CHO metabolism.others	Chara_Exp3_MF_WL_light_1	601.309	2	601.309	1200.6	4850300
Unigene27377_All	LGIGAWAWGDR	(at1g06690 : 419.0) NAD(P)-linked oxidoreductase superfamily protein; FUNCTIONS IN: oxidoreductase activity, aldo-keto reductase activity; INVOLVED IN: oxidation reduction; LOCATED IN: chloroplast thylakoid membrane, chloroplast, plastoglobule, chloroplast envelope; EXPRESSED IN: 22 plant structures; EXPRESSED DURING: 14 growth stages; CONTAINS InterPro DOMAIN/s: Aldo/keto reductase (InterPro:IPR…	3.5	minor CHO metabolism.others	Chara_Exp3_MF_WL_light_3	601.313	2	601.309	1200.6
Unigene27377_All	LGIGAWAWGDR	(at1g06690 : 419.0) NAD(P)-linked oxidoreductase superfamily protein; FUNCTIONS IN: oxidoreductase activity, aldo-keto reductase activity; INVOLVED IN: oxidation reduction; LOCATED IN: chloroplast thylakoid membrane, chloroplast, plastoglobule, chloroplast envelope; EXPRESSED IN: 22 plant structures; EXPRESSED DURING: 14 growth stages; CONTAINS InterPro DOMAIN/s: Aldo/keto reductase (InterPro:IPR…	3.5	minor CHO metabolism.others	Chara_Exp3_MF_WL_light_2		2	601.309	1200.6	3133900
Unigene27377_All	LGSSPVVVPK	(at1g06690 : 419.0) NAD(P)-linked oxidoreductase superfamily protein; FUNCTIONS IN: oxidoreductase activity, aldo-keto reductase activity; INVOLVED IN: oxidation reduction; LOCATED IN: chloroplast thylakoid membrane, chloroplast, plastoglobule, chloroplast envelope; EXPRESSED IN: 22 plant structures; EXPRESSED DURING: 14 growth stages; CONTAINS InterPro DOMAIN/s: Aldo/keto reductase (InterPro:IPR…	3.5	minor CHO metabolism.others	Chara_Exp2_MF_light_1	491.8	2	491.8	981.586	160180000
Unigene27377_All	LGSSPVVVPK	(at1g06690 : 419.0) NAD(P)-linked oxidoreductase superfamily protein; FUNCTIONS IN: oxidoreductase activity, aldo-keto reductase activity; INVOLVED IN: oxidation reduction; LOCATED IN: chloroplast thylakoid membrane, chloroplast, plastoglobule, chloroplast envelope; EXPRESSED IN: 22 plant structures; EXPRESSED DURING: 14 growth stages; CONTAINS InterPro DOMAIN/s: Aldo/keto reductase (InterPro:IPR…	3.5	minor CHO metabolism.others	Chara_Exp2_MF_light_2	491.801	2	491.8	981.586	102210000
Unigene27377_All	LGSSPVVVPK	(at1g06690 : 419.0) NAD(P)-linked oxidoreductase superfamily protein; FUNCTIONS IN: oxidoreductase activity, aldo-keto reductase activity; INVOLVED IN: oxidation reduction; LOCATED IN: chloroplast thylakoid membrane, chloroplast, plastoglobule, chloroplast envelope; EXPRESSED IN: 22 plant structures; EXPRESSED DURING: 14 growth stages; CONTAINS InterPro DOMAIN/s: Aldo/keto reductase (InterPro:IPR…	3.5	minor CHO metabolism.others	Chara_Exp2_MF_light_3	491.8	2	491.8	981.586	146200000
Unigene27377_All	LGSSPVVVPK	(at1g06690 : 419.0) NAD(P)-linked oxidoreductase superfamily protein; FUNCTIONS IN: oxidoreductase activity, aldo-keto reductase activity; INVOLVED IN: oxidation reduction; LOCATED IN: chloroplast thylakoid membrane, chloroplast, plastoglobule, chloroplast envelope; EXPRESSED IN: 22 plant structures; EXPRESSED DURING: 14 growth stages; CONTAINS InterPro DOMAIN/s: Aldo/keto reductase (InterPro:IPR…	3.5	minor CHO metabolism.others	Chara_Exp3_MF_WL_light_1	491.8	2	491.8	981.586	57649000
Unigene27377_All	LGSSPVVVPK	(at1g06690 : 419.0) NAD(P)-linked oxidoreductase superfamily protein; FUNCTIONS IN: oxidoreductase activity, aldo-keto reductase activity; INVOLVED IN: oxidation reduction; LOCATED IN: chloroplast thylakoid membrane, chloroplast, plastoglobule, chloroplast envelope; EXPRESSED IN: 22 plant structures; EXPRESSED DURING: 14 growth stages; CONTAINS InterPro DOMAIN/s: Aldo/keto reductase (InterPro:IPR…	3.5	minor CHO metabolism.others	Chara_Exp3_MF_WL_light_2	491.8	2	491.8	981.586	54521000
Unigene27377_All	LGSSPVVVPK	(at1g06690 : 419.0) NAD(P)-linked oxidoreductase superfamily protein; FUNCTIONS IN: oxidoreductase activity, aldo-keto reductase activity; INVOLVED IN: oxidation reduction; LOCATED IN: chloroplast thylakoid membrane, chloroplast, plastoglobule, chloroplast envelope; EXPRESSED IN: 22 plant structures; EXPRESSED DURING: 14 growth stages; CONTAINS InterPro DOMAIN/s: Aldo/keto reductase (InterPro:IPR…	3.5	minor CHO metabolism.others	Chara_Exp3_MF_WL_light_3	491.8	2	491.8	981.586	23803000
Unigene27377_All	LGSSPVVVPK	(at1g06690 : 419.0) NAD(P)-linked oxidoreductase superfamily protein; FUNCTIONS IN: oxidoreductase activity, aldo-keto reductase activity; INVOLVED IN: oxidation reduction; LOCATED IN: chloroplast thylakoid membrane, chloroplast, plastoglobule, chloroplast envelope; EXPRESSED IN: 22 plant structures; EXPRESSED DURING: 14 growth stages; CONTAINS InterPro DOMAIN/s: Aldo/keto reductase (InterPro:IPR…	3.5	minor CHO metabolism.others	Chara_Exp4_MF_WK_light_1	491.801	2	491.8	981.586	21301000
Unigene27377_All	LGSSPVVVPK	(at1g06690 : 419.0) NAD(P)-linked oxidoreductase superfamily protein; FUNCTIONS IN: oxidoreductase activity, aldo-keto reductase activity; INVOLVED IN: oxidation reduction; LOCATED IN: chloroplast thylakoid membrane, chloroplast, plastoglobule, chloroplast envelope; EXPRESSED IN: 22 plant structures; EXPRESSED DURING: 14 growth stages; CONTAINS InterPro DOMAIN/s: Aldo/keto reductase (InterPro:IPR…	3.5	minor CHO metabolism.others	Chara_Exp4_MF_WK_light_2		2	491.8	981.586	8240400
Unigene27377_All	LGSSPVVVPK	(at1g06690 : 419.0) NAD(P)-linked oxidoreductase superfamily protein; FUNCTIONS IN: oxidoreductase activity, aldo-keto reductase activity; INVOLVED IN: oxidation reduction; LOCATED IN: chloroplast thylakoid membrane, chloroplast, plastoglobule, chloroplast envelope; EXPRESSED IN: 22 plant structures; EXPRESSED DURING: 14 growth stages; CONTAINS InterPro DOMAIN/s: Aldo/keto reductase (InterPro:IPR…	3.5	minor CHO metabolism.others	Chara_Exp4_MF_WK_light_3		2	491.8	981.586	21154000
Unigene27377_All	RAFLAAVNGNSEDR	(at1g06690 : 419.0) NAD(P)-linked oxidoreductase superfamily protein; FUNCTIONS IN: oxidoreductase activity, aldo-keto reductase activity; INVOLVED IN: oxidation reduction; LOCATED IN: chloroplast thylakoid membrane, chloroplast, plastoglobule, chloroplast envelope; EXPRESSED IN: 22 plant structures; EXPRESSED DURING: 14 growth stages; CONTAINS InterPro DOMAIN/s: Aldo/keto reductase (InterPro:IPR…	3.5	minor CHO metabolism.others	Chara_Exp2_MF_light_2	507.234	3	507.259	1518.75	27552000
Unigene27377_All	RAFLAAVNGNSEDR	(at1g06690 : 419.0) NAD(P)-linked oxidoreductase superfamily protein; FUNCTIONS IN: oxidoreductase activity, aldo-keto reductase activity; INVOLVED IN: oxidation reduction; LOCATED IN: chloroplast thylakoid membrane, chloroplast, plastoglobule, chloroplast envelope; EXPRESSED IN: 22 plant structures; EXPRESSED DURING: 14 growth stages; CONTAINS InterPro DOMAIN/s: Aldo/keto reductase (InterPro:IPR…	3.5	minor CHO metabolism.others	Chara_Exp2_MF_light_3	507.234	3	507.259	1518.75	25780000
Unigene27377_All	RAFLAAVNGNSEDR	(at1g06690 : 419.0) NAD(P)-linked oxidoreductase superfamily protein; FUNCTIONS IN: oxidoreductase activity, aldo-keto reductase activity; INVOLVED IN: oxidation reduction; LOCATED IN: chloroplast thylakoid membrane, chloroplast, plastoglobule, chloroplast envelope; EXPRESSED IN: 22 plant structures; EXPRESSED DURING: 14 growth stages; CONTAINS InterPro DOMAIN/s: Aldo/keto reductase (InterPro:IPR…	3.5	minor CHO metabolism.others	Chara_Exp2_MF_light_1		3	507.259	1518.75	48501000
Unigene27377_All	RAFLAAVNGNSEDR	(at1g06690 : 419.0) NAD(P)-linked oxidoreductase superfamily protein; FUNCTIONS IN: oxidoreductase activity, aldo-keto reductase activity; INVOLVED IN: oxidation reduction; LOCATED IN: chloroplast thylakoid membrane, chloroplast, plastoglobule, chloroplast envelope; EXPRESSED IN: 22 plant structures; EXPRESSED DURING: 14 growth stages; CONTAINS InterPro DOMAIN/s: Aldo/keto reductase (InterPro:IPR…	3.5	minor CHO metabolism.others	Chara_Exp3_MF_WL_light_1		3	507.259	1518.75	31585000
Unigene27377_All	RAFLAAVNGNSEDR	(at1g06690 : 419.0) NAD(P)-linked oxidoreductase superfamily protein; FUNCTIONS IN: oxidoreductase activity, aldo-keto reductase activity; INVOLVED IN: oxidation reduction; LOCATED IN: chloroplast thylakoid membrane, chloroplast, plastoglobule, chloroplast envelope; EXPRESSED IN: 22 plant structures; EXPRESSED DURING: 14 growth stages; CONTAINS InterPro DOMAIN/s: Aldo/keto reductase (InterPro:IPR…	3.5	minor CHO metabolism.others	Chara_Exp3_MF_WL_light_2		3	507.259	1518.75	26448000
Unigene27377_All	RAFLAAVNGNSEDR	(at1g06690 : 419.0) NAD(P)-linked oxidoreductase superfamily protein; FUNCTIONS IN: oxidoreductase activity, aldo-keto reductase activity; INVOLVED IN: oxidation reduction; LOCATED IN: chloroplast thylakoid membrane, chloroplast, plastoglobule, chloroplast envelope; EXPRESSED IN: 22 plant structures; EXPRESSED DURING: 14 growth stages; CONTAINS InterPro DOMAIN/s: Aldo/keto reductase (InterPro:IPR…	3.5	minor CHO metabolism.others	Chara_Exp4_MF_WK_light_3		3	507.259	1518.75	1218500
Unigene27377_All	YTPERPPSGPR	(at1g06690 : 419.0) NAD(P)-linked oxidoreductase superfamily protein; FUNCTIONS IN: oxidoreductase activity, aldo-keto reductase activity; INVOLVED IN: oxidation reduction; LOCATED IN: chloroplast thylakoid membrane, chloroplast, plastoglobule, chloroplast envelope; EXPRESSED IN: 22 plant structures; EXPRESSED DURING: 14 growth stages; CONTAINS InterPro DOMAIN/s: Aldo/keto reductase (InterPro:IPR…	3.5	minor CHO metabolism.others	Chara_Exp2_MF_light_1	419.551	3	419.551	1255.63	24918000
Unigene27377_All	YTPERPPSGPR	(at1g06690 : 419.0) NAD(P)-linked oxidoreductase superfamily protein; FUNCTIONS IN: oxidoreductase activity, aldo-keto reductase activity; INVOLVED IN: oxidation reduction; LOCATED IN: chloroplast thylakoid membrane, chloroplast, plastoglobule, chloroplast envelope; EXPRESSED IN: 22 plant structures; EXPRESSED DURING: 14 growth stages; CONTAINS InterPro DOMAIN/s: Aldo/keto reductase (InterPro:IPR…	3.5	minor CHO metabolism.others	Chara_Exp2_MF_light_2	419.551	3	419.551	1255.63	103100000
Unigene27377_All	YTPERPPSGPR	(at1g06690 : 419.0) NAD(P)-linked oxidoreductase superfamily protein; FUNCTIONS IN: oxidoreductase activity, aldo-keto reductase activity; INVOLVED IN: oxidation reduction; LOCATED IN: chloroplast thylakoid membrane, chloroplast, plastoglobule, chloroplast envelope; EXPRESSED IN: 22 plant structures; EXPRESSED DURING: 14 growth stages; CONTAINS InterPro DOMAIN/s: Aldo/keto reductase (InterPro:IPR…	3.5	minor CHO metabolism.others	Chara_Exp2_MF_light_3	419.551	3	419.551	1255.63	18366000
Unigene27377_All	YTPERPPSGPR	(at1g06690 : 419.0) NAD(P)-linked oxidoreductase superfamily protein; FUNCTIONS IN: oxidoreductase activity, aldo-keto reductase activity; INVOLVED IN: oxidation reduction; LOCATED IN: chloroplast thylakoid membrane, chloroplast, plastoglobule, chloroplast envelope; EXPRESSED IN: 22 plant structures; EXPRESSED DURING: 14 growth stages; CONTAINS InterPro DOMAIN/s: Aldo/keto reductase (InterPro:IPR…	3.5	minor CHO metabolism.others	Chara_Exp3_MF_WL_light_2	419.551	3	419.551	1255.63	62683000
Unigene27377_All	YTPERPPSGPR	(at1g06690 : 419.0) NAD(P)-linked oxidoreductase superfamily protein; FUNCTIONS IN: oxidoreductase activity, aldo-keto reductase activity; INVOLVED IN: oxidation reduction; LOCATED IN: chloroplast thylakoid membrane, chloroplast, plastoglobule, chloroplast envelope; EXPRESSED IN: 22 plant structures; EXPRESSED DURING: 14 growth stages; CONTAINS InterPro DOMAIN/s: Aldo/keto reductase (InterPro:IPR…	3.5	minor CHO metabolism.others	Chara_Exp4_MF_WK_light_1	419.55	3	419.551	1255.63	24016000
Unigene27377_All	YTPERPPSGPR	(at1g06690 : 419.0) NAD(P)-linked oxidoreductase superfamily protein; FUNCTIONS IN: oxidoreductase activity, aldo-keto reductase activity; INVOLVED IN: oxidation reduction; LOCATED IN: chloroplast thylakoid membrane, chloroplast, plastoglobule, chloroplast envelope; EXPRESSED IN: 22 plant structures; EXPRESSED DURING: 14 growth stages; CONTAINS InterPro DOMAIN/s: Aldo/keto reductase (InterPro:IPR…	3.5	minor CHO metabolism.others	Chara_Exp4_MF_WK_light_2	419.551	3	419.551	1255.63	12650000
Unigene27377_All	YTPERPPSGPR	(at1g06690 : 419.0) NAD(P)-linked oxidoreductase superfamily protein; FUNCTIONS IN: oxidoreductase activity, aldo-keto reductase activity; INVOLVED IN: oxidation reduction; LOCATED IN: chloroplast thylakoid membrane, chloroplast, plastoglobule, chloroplast envelope; EXPRESSED IN: 22 plant structures; EXPRESSED DURING: 14 growth stages; CONTAINS InterPro DOMAIN/s: Aldo/keto reductase (InterPro:IPR…	3.5	minor CHO metabolism.others	Chara_Exp4_MF_WK_light_3	419.551	3	419.551	1255.63	27726000
Unigene27377_All	YTPERPPSGPR	(at1g06690 : 419.0) NAD(P)-linked oxidoreductase superfamily protein; FUNCTIONS IN: oxidoreductase activity, aldo-keto reductase activity; INVOLVED IN: oxidation reduction; LOCATED IN: chloroplast thylakoid membrane, chloroplast, plastoglobule, chloroplast envelope; EXPRESSED IN: 22 plant structures; EXPRESSED DURING: 14 growth stages; CONTAINS InterPro DOMAIN/s: Aldo/keto reductase (InterPro:IPR…	3.5	minor CHO metabolism.others	Chara_Exp3_MF_WL_light_1		3	419.551	1255.63	104360000
Unigene27377_All	YTPERPPSGPR	(at1g06690 : 419.0) NAD(P)-linked oxidoreductase superfamily protein; FUNCTIONS IN: oxidoreductase activity, aldo-keto reductase activity; INVOLVED IN: oxidation reduction; LOCATED IN: chloroplast thylakoid membrane, chloroplast, plastoglobule, chloroplast envelope; EXPRESSED IN: 22 plant structures; EXPRESSED DURING: 14 growth stages; CONTAINS InterPro DOMAIN/s: Aldo/keto reductase (InterPro:IPR…	3.5	minor CHO metabolism.others	Chara_Exp3_MF_WL_light_3		3	419.551	1255.63	79023000
Unigene27377_All	YTPERPPSGPRR	(at1g06690 : 419.0) NAD(P)-linked oxidoreductase superfamily protein; FUNCTIONS IN: oxidoreductase activity, aldo-keto reductase activity; INVOLVED IN: oxidation reduction; LOCATED IN: chloroplast thylakoid membrane, chloroplast, plastoglobule, chloroplast envelope; EXPRESSED IN: 22 plant structures; EXPRESSED DURING: 14 growth stages; CONTAINS InterPro DOMAIN/s: Aldo/keto reductase (InterPro:IPR…	3.5	minor CHO metabolism.others	Chara_Exp2_MF_light_1	354.191	4	353.94	1411.73	25735000
Unigene27377_All	YTPERPPSGPRR	(at1g06690 : 419.0) NAD(P)-linked oxidoreductase superfamily protein; FUNCTIONS IN: oxidoreductase activity, aldo-keto reductase activity; INVOLVED IN: oxidation reduction; LOCATED IN: chloroplast thylakoid membrane, chloroplast, plastoglobule, chloroplast envelope; EXPRESSED IN: 22 plant structures; EXPRESSED DURING: 14 growth stages; CONTAINS InterPro DOMAIN/s: Aldo/keto reductase (InterPro:IPR…	3.5	minor CHO metabolism.others	Chara_Exp2_MF_light_2	353.941	4	353.94	1411.73	35485000
Unigene27377_All	YTPERPPSGPRR	(at1g06690 : 419.0) NAD(P)-linked oxidoreductase superfamily protein; FUNCTIONS IN: oxidoreductase activity, aldo-keto reductase activity; INVOLVED IN: oxidation reduction; LOCATED IN: chloroplast thylakoid membrane, chloroplast, plastoglobule, chloroplast envelope; EXPRESSED IN: 22 plant structures; EXPRESSED DURING: 14 growth stages; CONTAINS InterPro DOMAIN/s: Aldo/keto reductase (InterPro:IPR…	3.5	minor CHO metabolism.others	Chara_Exp2_MF_light_3	353.94	4	353.94	1411.73	17043000
Unigene27377_All	YTPERPPSGPRR	(at1g06690 : 419.0) NAD(P)-linked oxidoreductase superfamily protein; FUNCTIONS IN: oxidoreductase activity, aldo-keto reductase activity; INVOLVED IN: oxidation reduction; LOCATED IN: chloroplast thylakoid membrane, chloroplast, plastoglobule, chloroplast envelope; EXPRESSED IN: 22 plant structures; EXPRESSED DURING: 14 growth stages; CONTAINS InterPro DOMAIN/s: Aldo/keto reductase (InterPro:IPR…	3.5	minor CHO metabolism.others	Chara_Exp3_MF_WL_light_1	353.939	4	353.94	1411.73	19122000
Unigene27377_All	YTPERPPSGPRR	(at1g06690 : 419.0) NAD(P)-linked oxidoreductase superfamily protein; FUNCTIONS IN: oxidoreductase activity, aldo-keto reductase activity; INVOLVED IN: oxidation reduction; LOCATED IN: chloroplast thylakoid membrane, chloroplast, plastoglobule, chloroplast envelope; EXPRESSED IN: 22 plant structures; EXPRESSED DURING: 14 growth stages; CONTAINS InterPro DOMAIN/s: Aldo/keto reductase (InterPro:IPR…	3.5	minor CHO metabolism.others	Chara_Exp3_MF_WL_light_2	353.939	4	353.94	1411.73	9040200
Unigene32342_All	FVLDQPAVGGSMVGVR	(at2g27680 : 468.0) NAD(P)-linked oxidoreductase superfamily protein; FUNCTIONS IN: oxidoreductase activity, aldo-keto reductase activity; INVOLVED IN: oxidation reduction; LOCATED IN: chloroplast stroma, chloroplast, chloroplast envelope, plant-type cell wall; EXPRESSED IN: 24 plant structures; EXPRESSED DURING: 14 growth stages; CONTAINS InterPro DOMAIN/s: Aldo/keto reductase (InterPro:IPR00139…	3.5	minor CHO metabolism.others	Chara_Exp2_MF_light_1	816.426	2	816.432	1630.85	11387000
Unigene32342_All	FVLDQPAVGGSMVGVR	(at2g27680 : 468.0) NAD(P)-linked oxidoreductase superfamily protein; FUNCTIONS IN: oxidoreductase activity, aldo-keto reductase activity; INVOLVED IN: oxidation reduction; LOCATED IN: chloroplast stroma, chloroplast, chloroplast envelope, plant-type cell wall; EXPRESSED IN: 24 plant structures; EXPRESSED DURING: 14 growth stages; CONTAINS InterPro DOMAIN/s: Aldo/keto reductase (InterPro:IPR00139…	3.5	minor CHO metabolism.others	Chara_Exp2_MF_light_2	816.428	2	816.432	1630.85	10020000
Unigene32342_All	FVLDQPAVGGSMVGVR	(at2g27680 : 468.0) NAD(P)-linked oxidoreductase superfamily protein; FUNCTIONS IN: oxidoreductase activity, aldo-keto reductase activity; INVOLVED IN: oxidation reduction; LOCATED IN: chloroplast stroma, chloroplast, chloroplast envelope, plant-type cell wall; EXPRESSED IN: 24 plant structures; EXPRESSED DURING: 14 growth stages; CONTAINS InterPro DOMAIN/s: Aldo/keto reductase (InterPro:IPR00139…	3.5	minor CHO metabolism.others	Chara_Exp2_MF_light_2	544.959	3	544.624	1630.85	3499600
Unigene32342_All	FVLDQPAVGGSMVGVR	(at2g27680 : 468.0) NAD(P)-linked oxidoreductase superfamily protein; FUNCTIONS IN: oxidoreductase activity, aldo-keto reductase activity; INVOLVED IN: oxidation reduction; LOCATED IN: chloroplast stroma, chloroplast, chloroplast envelope, plant-type cell wall; EXPRESSED IN: 24 plant structures; EXPRESSED DURING: 14 growth stages; CONTAINS InterPro DOMAIN/s: Aldo/keto reductase (InterPro:IPR00139…	3.5	minor CHO metabolism.others	Chara_Exp2_MF_light_3	544.958	3	544.624	1630.85	16632000
Unigene32342_All	FVLDQPAVGGSMVGVR	(at2g27680 : 468.0) NAD(P)-linked oxidoreductase superfamily protein; FUNCTIONS IN: oxidoreductase activity, aldo-keto reductase activity; INVOLVED IN: oxidation reduction; LOCATED IN: chloroplast stroma, chloroplast, chloroplast envelope, plant-type cell wall; EXPRESSED IN: 24 plant structures; EXPRESSED DURING: 14 growth stages; CONTAINS InterPro DOMAIN/s: Aldo/keto reductase (InterPro:IPR00139…	3.5	minor CHO metabolism.others	Chara_Exp2_MF_light_1		3	544.624	1630.85	3396600
Unigene32342_All	FVLDQPAVGGSMVGVR	(at2g27680 : 468.0) NAD(P)-linked oxidoreductase superfamily protein; FUNCTIONS IN: oxidoreductase activity, aldo-keto reductase activity; INVOLVED IN: oxidation reduction; LOCATED IN: chloroplast stroma, chloroplast, chloroplast envelope, plant-type cell wall; EXPRESSED IN: 24 plant structures; EXPRESSED DURING: 14 growth stages; CONTAINS InterPro DOMAIN/s: Aldo/keto reductase (InterPro:IPR00139…	3.5	minor CHO metabolism.others	Chara_Exp3_MF_WL_light_1		3	544.624	1630.85	4078700
Unigene32342_All	FVLDQPAVGGSMVGVR	(at2g27680 : 468.0) NAD(P)-linked oxidoreductase superfamily protein; FUNCTIONS IN: oxidoreductase activity, aldo-keto reductase activity; INVOLVED IN: oxidation reduction; LOCATED IN: chloroplast stroma, chloroplast, chloroplast envelope, plant-type cell wall; EXPRESSED IN: 24 plant structures; EXPRESSED DURING: 14 growth stages; CONTAINS InterPro DOMAIN/s: Aldo/keto reductase (InterPro:IPR00139…	3.5	minor CHO metabolism.others	Chara_Exp3_MF_WL_light_2		3	544.624	1630.85	3748200
Unigene32342_All	FVLDQPAVGGSMVGVR	(at2g27680 : 468.0) NAD(P)-linked oxidoreductase superfamily protein; FUNCTIONS IN: oxidoreductase activity, aldo-keto reductase activity; INVOLVED IN: oxidation reduction; LOCATED IN: chloroplast stroma, chloroplast, chloroplast envelope, plant-type cell wall; EXPRESSED IN: 24 plant structures; EXPRESSED DURING: 14 growth stages; CONTAINS InterPro DOMAIN/s: Aldo/keto reductase (InterPro:IPR00139…	3.5	minor CHO metabolism.others	Chara_Exp3_MF_WL_light_3		3	544.624	1630.85	2270400
Unigene32342_All	HGVSMATVGLR	(at2g27680 : 468.0) NAD(P)-linked oxidoreductase superfamily protein; FUNCTIONS IN: oxidoreductase activity, aldo-keto reductase activity; INVOLVED IN: oxidation reduction; LOCATED IN: chloroplast stroma, chloroplast, chloroplast envelope, plant-type cell wall; EXPRESSED IN: 24 plant structures; EXPRESSED DURING: 14 growth stages; CONTAINS InterPro DOMAIN/s: Aldo/keto reductase (InterPro:IPR00139…	3.5	minor CHO metabolism.others	Chara_Exp2_MF_light_2	564.302	2	564.303	1126.59	9295000
Unigene32342_All	HGVSMATVGLR	(at2g27680 : 468.0) NAD(P)-linked oxidoreductase superfamily protein; FUNCTIONS IN: oxidoreductase activity, aldo-keto reductase activity; INVOLVED IN: oxidation reduction; LOCATED IN: chloroplast stroma, chloroplast, chloroplast envelope, plant-type cell wall; EXPRESSED IN: 24 plant structures; EXPRESSED DURING: 14 growth stages; CONTAINS InterPro DOMAIN/s: Aldo/keto reductase (InterPro:IPR00139…	3.5	minor CHO metabolism.others	Chara_Exp2_MF_light_3	564.302	2	564.303	1126.59	6307100
Unigene32342_All	HGVSMATVGLR	(at2g27680 : 468.0) NAD(P)-linked oxidoreductase superfamily protein; FUNCTIONS IN: oxidoreductase activity, aldo-keto reductase activity; INVOLVED IN: oxidation reduction; LOCATED IN: chloroplast stroma, chloroplast, chloroplast envelope, plant-type cell wall; EXPRESSED IN: 24 plant structures; EXPRESSED DURING: 14 growth stages; CONTAINS InterPro DOMAIN/s: Aldo/keto reductase (InterPro:IPR00139…	3.5	minor CHO metabolism.others	Chara_Exp2_MF_light_1		2	564.303	1126.59	8131100
Unigene32342_All	HGVSMATVGLR	(at2g27680 : 468.0) NAD(P)-linked oxidoreductase superfamily protein; FUNCTIONS IN: oxidoreductase activity, aldo-keto reductase activity; INVOLVED IN: oxidation reduction; LOCATED IN: chloroplast stroma, chloroplast, chloroplast envelope, plant-type cell wall; EXPRESSED IN: 24 plant structures; EXPRESSED DURING: 14 growth stages; CONTAINS InterPro DOMAIN/s: Aldo/keto reductase (InterPro:IPR00139…	3.5	minor CHO metabolism.others	Chara_Exp3_MF_WL_light_3		2	564.303	1126.59	8767800
Unigene32342_All	ILNGMWQTSGGWGR	(at2g27680 : 468.0) NAD(P)-linked oxidoreductase superfamily protein; FUNCTIONS IN: oxidoreductase activity, aldo-keto reductase activity; INVOLVED IN: oxidation reduction; LOCATED IN: chloroplast stroma, chloroplast, chloroplast envelope, plant-type cell wall; EXPRESSED IN: 24 plant structures; EXPRESSED DURING: 14 growth stages; CONTAINS InterPro DOMAIN/s: Aldo/keto reductase (InterPro:IPR00139…	3.5	minor CHO metabolism.others	Chara_Exp2_MF_light_1	781.879	2	781.88	1561.75	6637700
Unigene32342_All	ILNGMWQTSGGWGR	(at2g27680 : 468.0) NAD(P)-linked oxidoreductase superfamily protein; FUNCTIONS IN: oxidoreductase activity, aldo-keto reductase activity; INVOLVED IN: oxidation reduction; LOCATED IN: chloroplast stroma, chloroplast, chloroplast envelope, plant-type cell wall; EXPRESSED IN: 24 plant structures; EXPRESSED DURING: 14 growth stages; CONTAINS InterPro DOMAIN/s: Aldo/keto reductase (InterPro:IPR00139…	3.5	minor CHO metabolism.others	Chara_Exp2_MF_light_2	781.879	2	781.88	1561.75	4186500
Unigene32342_All	ILNGMWQTSGGWGR	(at2g27680 : 468.0) NAD(P)-linked oxidoreductase superfamily protein; FUNCTIONS IN: oxidoreductase activity, aldo-keto reductase activity; INVOLVED IN: oxidation reduction; LOCATED IN: chloroplast stroma, chloroplast, chloroplast envelope, plant-type cell wall; EXPRESSED IN: 24 plant structures; EXPRESSED DURING: 14 growth stages; CONTAINS InterPro DOMAIN/s: Aldo/keto reductase (InterPro:IPR00139…	3.5	minor CHO metabolism.others	Chara_Exp2_MF_light_3	782.381	2	781.88	1561.75	11645000
Unigene32342_All	ILNGMWQTSGGWGR	(at2g27680 : 468.0) NAD(P)-linked oxidoreductase superfamily protein; FUNCTIONS IN: oxidoreductase activity, aldo-keto reductase activity; INVOLVED IN: oxidation reduction; LOCATED IN: chloroplast stroma, chloroplast, chloroplast envelope, plant-type cell wall; EXPRESSED IN: 24 plant structures; EXPRESSED DURING: 14 growth stages; CONTAINS InterPro DOMAIN/s: Aldo/keto reductase (InterPro:IPR00139…	3.5	minor CHO metabolism.others	Chara_Exp3_MF_WL_light_1		2	781.88	1561.75	2074200
Unigene32342_All	ILNGMWQTSGGWGR	(at2g27680 : 468.0) NAD(P)-linked oxidoreductase superfamily protein; FUNCTIONS IN: oxidoreductase activity, aldo-keto reductase activity; INVOLVED IN: oxidation reduction; LOCATED IN: chloroplast stroma, chloroplast, chloroplast envelope, plant-type cell wall; EXPRESSED IN: 24 plant structures; EXPRESSED DURING: 14 growth stages; CONTAINS InterPro DOMAIN/s: Aldo/keto reductase (InterPro:IPR00139…	3.5	minor CHO metabolism.others	Chara_Exp3_MF_WL_light_2		2	781.88	1561.75	2803200
Unigene32342_All	ILNGMWQTSGGWGR	(at2g27680 : 468.0) NAD(P)-linked oxidoreductase superfamily protein; FUNCTIONS IN: oxidoreductase activity, aldo-keto reductase activity; INVOLVED IN: oxidation reduction; LOCATED IN: chloroplast stroma, chloroplast, chloroplast envelope, plant-type cell wall; EXPRESSED IN: 24 plant structures; EXPRESSED DURING: 14 growth stages; CONTAINS InterPro DOMAIN/s: Aldo/keto reductase (InterPro:IPR00139…	3.5	minor CHO metabolism.others	Chara_Exp3_MF_WL_light_3		2	781.88	1561.75	3995700
Unigene32342_All	KHGVSMATVGLR	(at2g27680 : 468.0) NAD(P)-linked oxidoreductase superfamily protein; FUNCTIONS IN: oxidoreductase activity, aldo-keto reductase activity; INVOLVED IN: oxidation reduction; LOCATED IN: chloroplast stroma, chloroplast, chloroplast envelope, plant-type cell wall; EXPRESSED IN: 24 plant structures; EXPRESSED DURING: 14 growth stages; CONTAINS InterPro DOMAIN/s: Aldo/keto reductase (InterPro:IPR00139…	3.5	minor CHO metabolism.others	Chara_Exp2_MF_light_3	419.236	3	419.236	1254.69	28202000
Unigene32342_All	KHGVSMATVGLR	(at2g27680 : 468.0) NAD(P)-linked oxidoreductase superfamily protein; FUNCTIONS IN: oxidoreductase activity, aldo-keto reductase activity; INVOLVED IN: oxidation reduction; LOCATED IN: chloroplast stroma, chloroplast, chloroplast envelope, plant-type cell wall; EXPRESSED IN: 24 plant structures; EXPRESSED DURING: 14 growth stages; CONTAINS InterPro DOMAIN/s: Aldo/keto reductase (InterPro:IPR00139…	3.5	minor CHO metabolism.others	Chara_Exp4_MF_WK_light_1	419.236	3	419.236	1254.69	7782600
Unigene32342_All	KHGVSMATVGLR	(at2g27680 : 468.0) NAD(P)-linked oxidoreductase superfamily protein; FUNCTIONS IN: oxidoreductase activity, aldo-keto reductase activity; INVOLVED IN: oxidation reduction; LOCATED IN: chloroplast stroma, chloroplast, chloroplast envelope, plant-type cell wall; EXPRESSED IN: 24 plant structures; EXPRESSED DURING: 14 growth stages; CONTAINS InterPro DOMAIN/s: Aldo/keto reductase (InterPro:IPR00139…	3.5	minor CHO metabolism.others	Chara_Exp4_MF_WK_light_2	419.236	3	419.236	1254.69	3288500
Unigene32342_All	KHGVSMATVGLR	(at2g27680 : 468.0) NAD(P)-linked oxidoreductase superfamily protein; FUNCTIONS IN: oxidoreductase activity, aldo-keto reductase activity; INVOLVED IN: oxidation reduction; LOCATED IN: chloroplast stroma, chloroplast, chloroplast envelope, plant-type cell wall; EXPRESSED IN: 24 plant structures; EXPRESSED DURING: 14 growth stages; CONTAINS InterPro DOMAIN/s: Aldo/keto reductase (InterPro:IPR00139…	3.5	minor CHO metabolism.others	Chara_Exp4_MF_WK_light_3	419.236	3	419.236	1254.69	9449100
Unigene32342_All	KHGVSMATVGLR	(at2g27680 : 468.0) NAD(P)-linked oxidoreductase superfamily protein; FUNCTIONS IN: oxidoreductase activity, aldo-keto reductase activity; INVOLVED IN: oxidation reduction; LOCATED IN: chloroplast stroma, chloroplast, chloroplast envelope, plant-type cell wall; EXPRESSED IN: 24 plant structures; EXPRESSED DURING: 14 growth stages; CONTAINS InterPro DOMAIN/s: Aldo/keto reductase (InterPro:IPR00139…	3.5	minor CHO metabolism.others	Chara_Exp2_MF_light_2		3	419.236	1254.69	19147000
Unigene32342_All	KHGVSMATVGLR	(at2g27680 : 468.0) NAD(P)-linked oxidoreductase superfamily protein; FUNCTIONS IN: oxidoreductase activity, aldo-keto reductase activity; INVOLVED IN: oxidation reduction; LOCATED IN: chloroplast stroma, chloroplast, chloroplast envelope, plant-type cell wall; EXPRESSED IN: 24 plant structures; EXPRESSED DURING: 14 growth stages; CONTAINS InterPro DOMAIN/s: Aldo/keto reductase (InterPro:IPR00139…	3.5	minor CHO metabolism.others	Chara_Exp3_MF_WL_light_1		3	419.236	1254.69	26318000
Unigene32342_All	KHGVSMATVGLR	(at2g27680 : 468.0) NAD(P)-linked oxidoreductase superfamily protein; FUNCTIONS IN: oxidoreductase activity, aldo-keto reductase activity; INVOLVED IN: oxidation reduction; LOCATED IN: chloroplast stroma, chloroplast, chloroplast envelope, plant-type cell wall; EXPRESSED IN: 24 plant structures; EXPRESSED DURING: 14 growth stages; CONTAINS InterPro DOMAIN/s: Aldo/keto reductase (InterPro:IPR00139…	3.5	minor CHO metabolism.others	Chara_Exp3_MF_WL_light_2		3	419.236	1254.69	25937000
Unigene32342_All	KHGVSMATVGLR	(at2g27680 : 468.0) NAD(P)-linked oxidoreductase superfamily protein; FUNCTIONS IN: oxidoreductase activity, aldo-keto reductase activity; INVOLVED IN: oxidation reduction; LOCATED IN: chloroplast stroma, chloroplast, chloroplast envelope, plant-type cell wall; EXPRESSED IN: 24 plant structures; EXPRESSED DURING: 14 growth stages; CONTAINS InterPro DOMAIN/s: Aldo/keto reductase (InterPro:IPR00139…	3.5	minor CHO metabolism.others	Chara_Exp3_MF_WL_light_3		3	419.236	1254.69	3974300
Unigene32342_All	LDEEDRQRLESVTGQSR	(at2g27680 : 468.0) NAD(P)-linked oxidoreductase superfamily protein; FUNCTIONS IN: oxidoreductase activity, aldo-keto reductase activity; INVOLVED IN: oxidation reduction; LOCATED IN: chloroplast stroma, chloroplast, chloroplast envelope, plant-type cell wall; EXPRESSED IN: 24 plant structures; EXPRESSED DURING: 14 growth stages; CONTAINS InterPro DOMAIN/s: Aldo/keto reductase (InterPro:IPR00139…	3.5	minor CHO metabolism.others	Chara_Exp2_MF_light_1	505.504	4	505.253	2016.98	18485000
Unigene32342_All	LESVTGQSR	(at2g27680 : 468.0) NAD(P)-linked oxidoreductase superfamily protein; FUNCTIONS IN: oxidoreductase activity, aldo-keto reductase activity; INVOLVED IN: oxidation reduction; LOCATED IN: chloroplast stroma, chloroplast, chloroplast envelope, plant-type cell wall; EXPRESSED IN: 24 plant structures; EXPRESSED DURING: 14 growth stages; CONTAINS InterPro DOMAIN/s: Aldo/keto reductase (InterPro:IPR00139…	3.5	minor CHO metabolism.others	Chara_Exp4_MF_WK_light_1	488.757	2	488.757	975.499	3337200
Unigene32342_All	LESVTGQSR	(at2g27680 : 468.0) NAD(P)-linked oxidoreductase superfamily protein; FUNCTIONS IN: oxidoreductase activity, aldo-keto reductase activity; INVOLVED IN: oxidation reduction; LOCATED IN: chloroplast stroma, chloroplast, chloroplast envelope, plant-type cell wall; EXPRESSED IN: 24 plant structures; EXPRESSED DURING: 14 growth stages; CONTAINS InterPro DOMAIN/s: Aldo/keto reductase (InterPro:IPR00139…	3.5	minor CHO metabolism.others	Chara_Exp4_MF_WK_light_3	488.757	2	488.757	975.499	4422300
Unigene32342_All	LESVTGQSR	(at2g27680 : 468.0) NAD(P)-linked oxidoreductase superfamily protein; FUNCTIONS IN: oxidoreductase activity, aldo-keto reductase activity; INVOLVED IN: oxidation reduction; LOCATED IN: chloroplast stroma, chloroplast, chloroplast envelope, plant-type cell wall; EXPRESSED IN: 24 plant structures; EXPRESSED DURING: 14 growth stages; CONTAINS InterPro DOMAIN/s: Aldo/keto reductase (InterPro:IPR00139…	3.5	minor CHO metabolism.others	Chara_Exp3_MF_WL_light_3		2	488.757	975.499	1641200
Unigene32342_All	LESVTGQSR	(at2g27680 : 468.0) NAD(P)-linked oxidoreductase superfamily protein; FUNCTIONS IN: oxidoreductase activity, aldo-keto reductase activity; INVOLVED IN: oxidation reduction; LOCATED IN: chloroplast stroma, chloroplast, chloroplast envelope, plant-type cell wall; EXPRESSED IN: 24 plant structures; EXPRESSED DURING: 14 growth stages; CONTAINS InterPro DOMAIN/s: Aldo/keto reductase (InterPro:IPR00139…	3.5	minor CHO metabolism.others	Chara_Exp4_MF_WK_light_2		2	488.757	975.499	1417900
Unigene32342_All	LGIAQHIEDSKK	(at2g27680 : 468.0) NAD(P)-linked oxidoreductase superfamily protein; FUNCTIONS IN: oxidoreductase activity, aldo-keto reductase activity; INVOLVED IN: oxidation reduction; LOCATED IN: chloroplast stroma, chloroplast, chloroplast envelope, plant-type cell wall; EXPRESSED IN: 24 plant structures; EXPRESSED DURING: 14 growth stages; CONTAINS InterPro DOMAIN/s: Aldo/keto reductase (InterPro:IPR00139…	3.5	minor CHO metabolism.others	Chara_Exp2_MF_light_1	335.44	4	335.44	1337.73	102060000
Unigene32342_All	LGIAQHIEDSKK	(at2g27680 : 468.0) NAD(P)-linked oxidoreductase superfamily protein; FUNCTIONS IN: oxidoreductase activity, aldo-keto reductase activity; INVOLVED IN: oxidation reduction; LOCATED IN: chloroplast stroma, chloroplast, chloroplast envelope, plant-type cell wall; EXPRESSED IN: 24 plant structures; EXPRESSED DURING: 14 growth stages; CONTAINS InterPro DOMAIN/s: Aldo/keto reductase (InterPro:IPR00139…	3.5	minor CHO metabolism.others	Chara_Exp2_MF_light_3	335.439	4	335.44	1337.73	103680000
Unigene32342_All	LGIAQHIEDSKK	(at2g27680 : 468.0) NAD(P)-linked oxidoreductase superfamily protein; FUNCTIONS IN: oxidoreductase activity, aldo-keto reductase activity; INVOLVED IN: oxidation reduction; LOCATED IN: chloroplast stroma, chloroplast, chloroplast envelope, plant-type cell wall; EXPRESSED IN: 24 plant structures; EXPRESSED DURING: 14 growth stages; CONTAINS InterPro DOMAIN/s: Aldo/keto reductase (InterPro:IPR00139…	3.5	minor CHO metabolism.others	Chara_Exp3_MF_WL_light_1	446.918	3	446.917	1337.73
Unigene32342_All	LGIAQHIEDSKK	(at2g27680 : 468.0) NAD(P)-linked oxidoreductase superfamily protein; FUNCTIONS IN: oxidoreductase activity, aldo-keto reductase activity; INVOLVED IN: oxidation reduction; LOCATED IN: chloroplast stroma, chloroplast, chloroplast envelope, plant-type cell wall; EXPRESSED IN: 24 plant structures; EXPRESSED DURING: 14 growth stages; CONTAINS InterPro DOMAIN/s: Aldo/keto reductase (InterPro:IPR00139…	3.5	minor CHO metabolism.others	Chara_Exp3_MF_WL_light_1	335.189	4	335.44	1337.73	34642000
Unigene32342_All	LGIAQHIEDSKK	(at2g27680 : 468.0) NAD(P)-linked oxidoreductase superfamily protein; FUNCTIONS IN: oxidoreductase activity, aldo-keto reductase activity; INVOLVED IN: oxidation reduction; LOCATED IN: chloroplast stroma, chloroplast, chloroplast envelope, plant-type cell wall; EXPRESSED IN: 24 plant structures; EXPRESSED DURING: 14 growth stages; CONTAINS InterPro DOMAIN/s: Aldo/keto reductase (InterPro:IPR00139…	3.5	minor CHO metabolism.others	Chara_Exp3_MF_WL_light_2	446.917	3	446.917	1337.73
Unigene32342_All	LGIAQHIEDSKK	(at2g27680 : 468.0) NAD(P)-linked oxidoreductase superfamily protein; FUNCTIONS IN: oxidoreductase activity, aldo-keto reductase activity; INVOLVED IN: oxidation reduction; LOCATED IN: chloroplast stroma, chloroplast, chloroplast envelope, plant-type cell wall; EXPRESSED IN: 24 plant structures; EXPRESSED DURING: 14 growth stages; CONTAINS InterPro DOMAIN/s: Aldo/keto reductase (InterPro:IPR00139…	3.5	minor CHO metabolism.others	Chara_Exp3_MF_WL_light_2	335.189	4	335.44	1337.73	85681000
Unigene32342_All	LGIAQHIEDSKK	(at2g27680 : 468.0) NAD(P)-linked oxidoreductase superfamily protein; FUNCTIONS IN: oxidoreductase activity, aldo-keto reductase activity; INVOLVED IN: oxidation reduction; LOCATED IN: chloroplast stroma, chloroplast, chloroplast envelope, plant-type cell wall; EXPRESSED IN: 24 plant structures; EXPRESSED DURING: 14 growth stages; CONTAINS InterPro DOMAIN/s: Aldo/keto reductase (InterPro:IPR00139…	3.5	minor CHO metabolism.others	Chara_Exp4_MF_WK_light_1	446.917	3	446.917	1337.73	18155000
Unigene32342_All	LGIAQHIEDSKK	(at2g27680 : 468.0) NAD(P)-linked oxidoreductase superfamily protein; FUNCTIONS IN: oxidoreductase activity, aldo-keto reductase activity; INVOLVED IN: oxidation reduction; LOCATED IN: chloroplast stroma, chloroplast, chloroplast envelope, plant-type cell wall; EXPRESSED IN: 24 plant structures; EXPRESSED DURING: 14 growth stages; CONTAINS InterPro DOMAIN/s: Aldo/keto reductase (InterPro:IPR00139…	3.5	minor CHO metabolism.others	Chara_Exp4_MF_WK_light_2	335.189	4	335.44	1337.73	4216900
Unigene32342_All	LGIAQHIEDSKK	(at2g27680 : 468.0) NAD(P)-linked oxidoreductase superfamily protein; FUNCTIONS IN: oxidoreductase activity, aldo-keto reductase activity; INVOLVED IN: oxidation reduction; LOCATED IN: chloroplast stroma, chloroplast, chloroplast envelope, plant-type cell wall; EXPRESSED IN: 24 plant structures; EXPRESSED DURING: 14 growth stages; CONTAINS InterPro DOMAIN/s: Aldo/keto reductase (InterPro:IPR00139…	3.5	minor CHO metabolism.others	Chara_Exp4_MF_WK_light_3	446.917	3	446.917	1337.73	19697000
Unigene32342_All	LGIAQHIEDSKK	(at2g27680 : 468.0) NAD(P)-linked oxidoreductase superfamily protein; FUNCTIONS IN: oxidoreductase activity, aldo-keto reductase activity; INVOLVED IN: oxidation reduction; LOCATED IN: chloroplast stroma, chloroplast, chloroplast envelope, plant-type cell wall; EXPRESSED IN: 24 plant structures; EXPRESSED DURING: 14 growth stages; CONTAINS InterPro DOMAIN/s: Aldo/keto reductase (InterPro:IPR00139…	3.5	minor CHO metabolism.others	Chara_Exp3_MF_WL_light_3		4	335.44	1337.73	192860
Unigene32342_All	LGIAQHIEDSKK	(at2g27680 : 468.0) NAD(P)-linked oxidoreductase superfamily protein; FUNCTIONS IN: oxidoreductase activity, aldo-keto reductase activity; INVOLVED IN: oxidation reduction; LOCATED IN: chloroplast stroma, chloroplast, chloroplast envelope, plant-type cell wall; EXPRESSED IN: 24 plant structures; EXPRESSED DURING: 14 growth stages; CONTAINS InterPro DOMAIN/s: Aldo/keto reductase (InterPro:IPR00139…	3.5	minor CHO metabolism.others	Chara_Exp4_MF_WK_light_1		4	335.44	1337.73	10344000
Unigene32342_All	SVVEQNIDR	(at2g27680 : 468.0) NAD(P)-linked oxidoreductase superfamily protein; FUNCTIONS IN: oxidoreductase activity, aldo-keto reductase activity; INVOLVED IN: oxidation reduction; LOCATED IN: chloroplast stroma, chloroplast, chloroplast envelope, plant-type cell wall; EXPRESSED IN: 24 plant structures; EXPRESSED DURING: 14 growth stages; CONTAINS InterPro DOMAIN/s: Aldo/keto reductase (InterPro:IPR00139…	3.5	minor CHO metabolism.others	Chara_Exp2_MF_light_2	530.778	2	530.275	1058.54	63640000
Unigene32342_All	SVVEQNIDR	(at2g27680 : 468.0) NAD(P)-linked oxidoreductase superfamily protein; FUNCTIONS IN: oxidoreductase activity, aldo-keto reductase activity; INVOLVED IN: oxidation reduction; LOCATED IN: chloroplast stroma, chloroplast, chloroplast envelope, plant-type cell wall; EXPRESSED IN: 24 plant structures; EXPRESSED DURING: 14 growth stages; CONTAINS InterPro DOMAIN/s: Aldo/keto reductase (InterPro:IPR00139…	3.5	minor CHO metabolism.others	Chara_Exp2_MF_light_3	530.276	2	530.275	1058.54	50591000
Unigene32342_All	SVVEQNIDR	(at2g27680 : 468.0) NAD(P)-linked oxidoreductase superfamily protein; FUNCTIONS IN: oxidoreductase activity, aldo-keto reductase activity; INVOLVED IN: oxidation reduction; LOCATED IN: chloroplast stroma, chloroplast, chloroplast envelope, plant-type cell wall; EXPRESSED IN: 24 plant structures; EXPRESSED DURING: 14 growth stages; CONTAINS InterPro DOMAIN/s: Aldo/keto reductase (InterPro:IPR00139…	3.5	minor CHO metabolism.others	Chara_Exp3_MF_WL_light_2	530.276	2	530.275	1058.54	46149000
Unigene32342_All	SVVEQNIDR	(at2g27680 : 468.0) NAD(P)-linked oxidoreductase superfamily protein; FUNCTIONS IN: oxidoreductase activity, aldo-keto reductase activity; INVOLVED IN: oxidation reduction; LOCATED IN: chloroplast stroma, chloroplast, chloroplast envelope, plant-type cell wall; EXPRESSED IN: 24 plant structures; EXPRESSED DURING: 14 growth stages; CONTAINS InterPro DOMAIN/s: Aldo/keto reductase (InterPro:IPR00139…	3.5	minor CHO metabolism.others	Chara_Exp3_MF_WL_light_3	530.276	2	530.275	1058.54	26780000
Unigene32342_All	SVVEQNIDR	(at2g27680 : 468.0) NAD(P)-linked oxidoreductase superfamily protein; FUNCTIONS IN: oxidoreductase activity, aldo-keto reductase activity; INVOLVED IN: oxidation reduction; LOCATED IN: chloroplast stroma, chloroplast, chloroplast envelope, plant-type cell wall; EXPRESSED IN: 24 plant structures; EXPRESSED DURING: 14 growth stages; CONTAINS InterPro DOMAIN/s: Aldo/keto reductase (InterPro:IPR00139…	3.5	minor CHO metabolism.others	Chara_Exp4_MF_WK_light_1	530.275	2	530.275	1058.54	45540000
Unigene32342_All	SVVEQNIDR	(at2g27680 : 468.0) NAD(P)-linked oxidoreductase superfamily protein; FUNCTIONS IN: oxidoreductase activity, aldo-keto reductase activity; INVOLVED IN: oxidation reduction; LOCATED IN: chloroplast stroma, chloroplast, chloroplast envelope, plant-type cell wall; EXPRESSED IN: 24 plant structures; EXPRESSED DURING: 14 growth stages; CONTAINS InterPro DOMAIN/s: Aldo/keto reductase (InterPro:IPR00139…	3.5	minor CHO metabolism.others	Chara_Exp4_MF_WK_light_2	530.275	2	530.275	1058.54	29799000
Unigene32342_All	SVVEQNIDR	(at2g27680 : 468.0) NAD(P)-linked oxidoreductase superfamily protein; FUNCTIONS IN: oxidoreductase activity, aldo-keto reductase activity; INVOLVED IN: oxidation reduction; LOCATED IN: chloroplast stroma, chloroplast, chloroplast envelope, plant-type cell wall; EXPRESSED IN: 24 plant structures; EXPRESSED DURING: 14 growth stages; CONTAINS InterPro DOMAIN/s: Aldo/keto reductase (InterPro:IPR00139…	3.5	minor CHO metabolism.others	Chara_Exp4_MF_WK_light_3	530.273	2	530.275	1058.54	45174000
Unigene32342_All	SVVEQNIDR	(at2g27680 : 468.0) NAD(P)-linked oxidoreductase superfamily protein; FUNCTIONS IN: oxidoreductase activity, aldo-keto reductase activity; INVOLVED IN: oxidation reduction; LOCATED IN: chloroplast stroma, chloroplast, chloroplast envelope, plant-type cell wall; EXPRESSED IN: 24 plant structures; EXPRESSED DURING: 14 growth stages; CONTAINS InterPro DOMAIN/s: Aldo/keto reductase (InterPro:IPR00139…	3.5	minor CHO metabolism.others	Chara_Exp4_MF_WK_light_1		2	530.275	1058.54	12707000
Unigene32342_All	SVVEQNIDR	(at2g27680 : 468.0) NAD(P)-linked oxidoreductase superfamily protein; FUNCTIONS IN: oxidoreductase activity, aldo-keto reductase activity; INVOLVED IN: oxidation reduction; LOCATED IN: chloroplast stroma, chloroplast, chloroplast envelope, plant-type cell wall; EXPRESSED IN: 24 plant structures; EXPRESSED DURING: 14 growth stages; CONTAINS InterPro DOMAIN/s: Aldo/keto reductase (InterPro:IPR00139…	3.5	minor CHO metabolism.others	Chara_Exp4_MF_WK_light_2		2	530.275	1058.54	3618700
Unigene32342_All	SVVEQNIDR	(at2g27680 : 468.0) NAD(P)-linked oxidoreductase superfamily protein; FUNCTIONS IN: oxidoreductase activity, aldo-keto reductase activity; INVOLVED IN: oxidation reduction; LOCATED IN: chloroplast stroma, chloroplast, chloroplast envelope, plant-type cell wall; EXPRESSED IN: 24 plant structures; EXPRESSED DURING: 14 growth stages; CONTAINS InterPro DOMAIN/s: Aldo/keto reductase (InterPro:IPR00139…	3.5	minor CHO metabolism.others	Chara_Exp4_MF_WK_light_3		2	530.275	1058.54	6307800
Unigene27491_All	MMEQHSSLR	(at3g07160 : 1049.0) Encodes GSL10, a member of the Glucan Synthase-Like (GSL) family believed to be involved in the synthesis of the cell wall component callose. GSL10 is required for male gametophyte development and plant growth. Has a role in entry of microspores into mitosis. GSL10 mutation leads to perturbation of microspore division symmetry, irregular callose deposition and failure of gene…	3.6	minor CHO metabolism.callose	Chara_Exp4_MF_WK_light_1	373.507	3	373.508	1117.5	2521900
Unigene27491_All	MMEQHSSLR	(at3g07160 : 1049.0) Encodes GSL10, a member of the Glucan Synthase-Like (GSL) family believed to be involved in the synthesis of the cell wall component callose. GSL10 is required for male gametophyte development and plant growth. Has a role in entry of microspores into mitosis. GSL10 mutation leads to perturbation of microspore division symmetry, irregular callose deposition and failure of gene…	3.6	minor CHO metabolism.callose	Chara_Exp4_MF_WK_light_3	373.507	3	373.508	1117.5	3461800
Unigene27491_All	MMEQHSSLR	(at3g07160 : 1049.0) Encodes GSL10, a member of the Glucan Synthase-Like (GSL) family believed to be involved in the synthesis of the cell wall component callose. GSL10 is required for male gametophyte development and plant growth. Has a role in entry of microspores into mitosis. GSL10 mutation leads to perturbation of microspore division symmetry, irregular callose deposition and failure of gene…	3.6	minor CHO metabolism.callose	Chara_Exp3_MF_WL_light_3		3	373.508	1117.5	9408800
Unigene27491_All	MMEQHSSLR	(at3g07160 : 1049.0) Encodes GSL10, a member of the Glucan Synthase-Like (GSL) family believed to be involved in the synthesis of the cell wall component callose. GSL10 is required for male gametophyte development and plant growth. Has a role in entry of microspores into mitosis. GSL10 mutation leads to perturbation of microspore division symmetry, irregular callose deposition and failure of gene…	3.6	minor CHO metabolism.callose	Chara_Exp4_MF_WK_light_2		3	373.508	1117.5	879250
Unigene27491_All	SWLEMGEDEIWK	(at3g07160 : 1049.0) Encodes GSL10, a member of the Glucan Synthase-Like (GSL) family believed to be involved in the synthesis of the cell wall component callose. GSL10 is required for male gametophyte development and plant growth. Has a role in entry of microspores into mitosis. GSL10 mutation leads to perturbation of microspore division symmetry, irregular callose deposition and failure of gene…	3.6	minor CHO metabolism.callose	Chara_Exp2_MF_light_3	762.402	2	761.848	1521.68	2507400
Unigene27491_All	SWLEMGEDEIWK	(at3g07160 : 1049.0) Encodes GSL10, a member of the Glucan Synthase-Like (GSL) family believed to be involved in the synthesis of the cell wall component callose. GSL10 is required for male gametophyte development and plant growth. Has a role in entry of microspores into mitosis. GSL10 mutation leads to perturbation of microspore division symmetry, irregular callose deposition and failure of gene…	3.6	minor CHO metabolism.callose	Chara_Exp2_MF_light_1		2	761.848	1521.68	1144500
Unigene27491_All	SWLEMGEDEIWK	(at3g07160 : 1049.0) Encodes GSL10, a member of the Glucan Synthase-Like (GSL) family believed to be involved in the synthesis of the cell wall component callose. GSL10 is required for male gametophyte development and plant growth. Has a role in entry of microspores into mitosis. GSL10 mutation leads to perturbation of microspore division symmetry, irregular callose deposition and failure of gene…	3.6	minor CHO metabolism.callose	Chara_Exp2_MF_light_2		2	761.848	1521.68	580990
Unigene27491_All	SWLEMGEDEIWK	(at3g07160 : 1049.0) Encodes GSL10, a member of the Glucan Synthase-Like (GSL) family believed to be involved in the synthesis of the cell wall component callose. GSL10 is required for male gametophyte development and plant growth. Has a role in entry of microspores into mitosis. GSL10 mutation leads to perturbation of microspore division symmetry, irregular callose deposition and failure of gene…	3.6	minor CHO metabolism.callose	Chara_Exp3_MF_WL_light_1		2	761.848	1521.68	1217100
Unigene27491_All	SWLEMGEDEIWK	(at3g07160 : 1049.0) Encodes GSL10, a member of the Glucan Synthase-Like (GSL) family believed to be involved in the synthesis of the cell wall component callose. GSL10 is required for male gametophyte development and plant growth. Has a role in entry of microspores into mitosis. GSL10 mutation leads to perturbation of microspore division symmetry, irregular callose deposition and failure of gene…	3.6	minor CHO metabolism.callose	Chara_Exp3_MF_WL_light_2		2	761.848	1521.68	927350
Unigene27491_All	SWLEMGEDEIWK	(at3g07160 : 1049.0) Encodes GSL10, a member of the Glucan Synthase-Like (GSL) family believed to be involved in the synthesis of the cell wall component callose. GSL10 is required for male gametophyte development and plant growth. Has a role in entry of microspores into mitosis. GSL10 mutation leads to perturbation of microspore division symmetry, irregular callose deposition and failure of gene…	3.6	minor CHO metabolism.callose	Chara_Exp3_MF_WL_light_3		2	761.848	1521.68	1533800
Unigene27491_All	VSAGNSEQVLSR	(at3g07160 : 1049.0) Encodes GSL10, a member of the Glucan Synthase-Like (GSL) family believed to be involved in the synthesis of the cell wall component callose. GSL10 is required for male gametophyte development and plant growth. Has a role in entry of microspores into mitosis. GSL10 mutation leads to perturbation of microspore division symmetry, irregular callose deposition and failure of gene…	3.6	minor CHO metabolism.callose	Chara_Exp2_MF_light_1	623.826	2	623.823	1245.63	15157000
Unigene27491_All	VSAGNSEQVLSR	(at3g07160 : 1049.0) Encodes GSL10, a member of the Glucan Synthase-Like (GSL) family believed to be involved in the synthesis of the cell wall component callose. GSL10 is required for male gametophyte development and plant growth. Has a role in entry of microspores into mitosis. GSL10 mutation leads to perturbation of microspore division symmetry, irregular callose deposition and failure of gene…	3.6	minor CHO metabolism.callose	Chara_Exp2_MF_light_2	624.325	2	623.823	1245.63	13650000
Unigene27491_All	VSAGNSEQVLSR	(at3g07160 : 1049.0) Encodes GSL10, a member of the Glucan Synthase-Like (GSL) family believed to be involved in the synthesis of the cell wall component callose. GSL10 is required for male gametophyte development and plant growth. Has a role in entry of microspores into mitosis. GSL10 mutation leads to perturbation of microspore division symmetry, irregular callose deposition and failure of gene…	3.6	minor CHO metabolism.callose	Chara_Exp2_MF_light_3	623.822	2	623.823	1245.63	11416000
Unigene27491_All	VSAGNSEQVLSR	(at3g07160 : 1049.0) Encodes GSL10, a member of the Glucan Synthase-Like (GSL) family believed to be involved in the synthesis of the cell wall component callose. GSL10 is required for male gametophyte development and plant growth. Has a role in entry of microspores into mitosis. GSL10 mutation leads to perturbation of microspore division symmetry, irregular callose deposition and failure of gene…	3.6	minor CHO metabolism.callose	Chara_Exp3_MF_WL_light_1	623.823	2	623.823	1245.63	30264000
Unigene27491_All	VSAGNSEQVLSR	(at3g07160 : 1049.0) Encodes GSL10, a member of the Glucan Synthase-Like (GSL) family believed to be involved in the synthesis of the cell wall component callose. GSL10 is required for male gametophyte development and plant growth. Has a role in entry of microspores into mitosis. GSL10 mutation leads to perturbation of microspore division symmetry, irregular callose deposition and failure of gene…	3.6	minor CHO metabolism.callose	Chara_Exp3_MF_WL_light_2	623.824	2	623.823	1245.63	25172000
Unigene27491_All	VVLGEGKPENQNHAIIFTR	(at3g07160 : 1049.0) Encodes GSL10, a member of the Glucan Synthase-Like (GSL) family believed to be involved in the synthesis of the cell wall component callose. GSL10 is required for male gametophyte development and plant growth. Has a role in entry of microspores into mitosis. GSL10 mutation leads to perturbation of microspore division symmetry, irregular callose deposition and failure of gene…	3.6	minor CHO metabolism.callose	Chara_Exp3_MF_WL_light_1	531.541	4	531.291	2121.13	27154000
Unigene27491_All	VVLGEGKPENQNHAIIFTR	(at3g07160 : 1049.0) Encodes GSL10, a member of the Glucan Synthase-Like (GSL) family believed to be involved in the synthesis of the cell wall component callose. GSL10 is required for male gametophyte development and plant growth. Has a role in entry of microspores into mitosis. GSL10 mutation leads to perturbation of microspore division symmetry, irregular callose deposition and failure of gene…	3.6	minor CHO metabolism.callose	Chara_Exp2_MF_light_1		4	531.291	2121.13	15892000
Unigene27491_All	VVLGEGKPENQNHAIIFTR	(at3g07160 : 1049.0) Encodes GSL10, a member of the Glucan Synthase-Like (GSL) family believed to be involved in the synthesis of the cell wall component callose. GSL10 is required for male gametophyte development and plant growth. Has a role in entry of microspores into mitosis. GSL10 mutation leads to perturbation of microspore division symmetry, irregular callose deposition and failure of gene…	3.6	minor CHO metabolism.callose	Chara_Exp2_MF_light_2		4	531.291	2121.13	7576600
Unigene27491_All	VVLGEGKPENQNHAIIFTR	(at3g07160 : 1049.0) Encodes GSL10, a member of the Glucan Synthase-Like (GSL) family believed to be involved in the synthesis of the cell wall component callose. GSL10 is required for male gametophyte development and plant growth. Has a role in entry of microspores into mitosis. GSL10 mutation leads to perturbation of microspore division symmetry, irregular callose deposition and failure of gene…	3.6	minor CHO metabolism.callose	Chara_Exp2_MF_light_3		4	531.291	2121.13	27480000
Unigene795_All	AMELDREQR	(at5g13000 : 347.0) encodes a gene similar to callose synthase; glucan synthase-like 12 (GSL12); FUNCTIONS IN: transferase activity, transferring glycosyl groups, 1,3-beta-glucan synthase activity; INVOLVED IN: 1,3-beta-glucan biosynthetic process; LOCATED IN: 1,3-beta-glucan synthase complex; EXPRESSED IN: 23 plant structures; EXPRESSED DURING: 13 growth stages; CONTAINS InterPro DOMAIN/s: Glyco…	3.6	minor CHO metabolism.callose	Chara_Exp4_MF_WK_light_1	383.189	3	383.189	1146.55	6542400
Unigene795_All	AMELDREQR	(at5g13000 : 347.0) encodes a gene similar to callose synthase; glucan synthase-like 12 (GSL12); FUNCTIONS IN: transferase activity, transferring glycosyl groups, 1,3-beta-glucan synthase activity; INVOLVED IN: 1,3-beta-glucan biosynthetic process; LOCATED IN: 1,3-beta-glucan synthase complex; EXPRESSED IN: 23 plant structures; EXPRESSED DURING: 13 growth stages; CONTAINS InterPro DOMAIN/s: Glyco…	3.6	minor CHO metabolism.callose	Chara_Exp3_MF_WL_light_3		3	383.189	1146.55	6635600
Unigene795_All	AMELDREQR	(at5g13000 : 347.0) encodes a gene similar to callose synthase; glucan synthase-like 12 (GSL12); FUNCTIONS IN: transferase activity, transferring glycosyl groups, 1,3-beta-glucan synthase activity; INVOLVED IN: 1,3-beta-glucan biosynthetic process; LOCATED IN: 1,3-beta-glucan synthase complex; EXPRESSED IN: 23 plant structures; EXPRESSED DURING: 13 growth stages; CONTAINS InterPro DOMAIN/s: Glyco…	3.6	minor CHO metabolism.callose	Chara_Exp4_MF_WK_light_2		3	383.189	1146.55	1927300
Unigene795_All	VAAEVSAAPGNIGPEVEAR	(at5g13000 : 347.0) encodes a gene similar to callose synthase; glucan synthase-like 12 (GSL12); FUNCTIONS IN: transferase activity, transferring glycosyl groups, 1,3-beta-glucan synthase activity; INVOLVED IN: 1,3-beta-glucan biosynthetic process; LOCATED IN: 1,3-beta-glucan synthase complex; EXPRESSED IN: 23 plant structures; EXPRESSED DURING: 13 growth stages; CONTAINS InterPro DOMAIN/s: Glyco…	3.6	minor CHO metabolism.callose	Chara_Exp3_MF_WL_light_2	612.987	3	612.987	1835.94	3885300
Unigene795_All	VAAEVSAAPGNIGPEVEAR	(at5g13000 : 347.0) encodes a gene similar to callose synthase; glucan synthase-like 12 (GSL12); FUNCTIONS IN: transferase activity, transferring glycosyl groups, 1,3-beta-glucan synthase activity; INVOLVED IN: 1,3-beta-glucan biosynthetic process; LOCATED IN: 1,3-beta-glucan synthase complex; EXPRESSED IN: 23 plant structures; EXPRESSED DURING: 13 growth stages; CONTAINS InterPro DOMAIN/s: Glyco…	3.6	minor CHO metabolism.callose	Chara_Exp2_MF_light_1		3	612.987	1835.94	3275300
Unigene795_All	VAAEVSAAPGNIGPEVEAR	(at5g13000 : 347.0) encodes a gene similar to callose synthase; glucan synthase-like 12 (GSL12); FUNCTIONS IN: transferase activity, transferring glycosyl groups, 1,3-beta-glucan synthase activity; INVOLVED IN: 1,3-beta-glucan biosynthetic process; LOCATED IN: 1,3-beta-glucan synthase complex; EXPRESSED IN: 23 plant structures; EXPRESSED DURING: 13 growth stages; CONTAINS InterPro DOMAIN/s: Glyco…	3.6	minor CHO metabolism.callose	Chara_Exp2_MF_light_2		3	612.987	1835.94	2769300
Unigene795_All	VAAEVSAAPGNIGPEVEAR	(at5g13000 : 347.0) encodes a gene similar to callose synthase; glucan synthase-like 12 (GSL12); FUNCTIONS IN: transferase activity, transferring glycosyl groups, 1,3-beta-glucan synthase activity; INVOLVED IN: 1,3-beta-glucan biosynthetic process; LOCATED IN: 1,3-beta-glucan synthase complex; EXPRESSED IN: 23 plant structures; EXPRESSED DURING: 13 growth stages; CONTAINS InterPro DOMAIN/s: Glyco…	3.6	minor CHO metabolism.callose	Chara_Exp2_MF_light_3		3	612.987	1835.94	2834500
Unigene795_All	VAAEVSAAPGNIGPEVEAR	(at5g13000 : 347.0) encodes a gene similar to callose synthase; glucan synthase-like 12 (GSL12); FUNCTIONS IN: transferase activity, transferring glycosyl groups, 1,3-beta-glucan synthase activity; INVOLVED IN: 1,3-beta-glucan biosynthetic process; LOCATED IN: 1,3-beta-glucan synthase complex; EXPRESSED IN: 23 plant structures; EXPRESSED DURING: 13 growth stages; CONTAINS InterPro DOMAIN/s: Glyco…	3.6	minor CHO metabolism.callose	Chara_Exp3_MF_WL_light_1		3	612.987	1835.94	6956800
CL6596.Contig1_All	AIKEFMGNDVWK	(at1g44170 : 342.0) Encodes a protein similar to the aldehyde dehydrogenase cp-ADH from C.plantagineum. Constitutively expressed at low levels.; aldehyde dehydrogenase 3H1 (ALDH3H1); FUNCTIONS IN: 3-chloroallyl aldehyde dehydrogenase activity, aldehyde dehydrogenase (NAD) activity; INVOLVED IN: response to desiccation, response to salt stress, response to abscisic acid stimulus; LOCATED IN: endop…	5.1	fermentation.aldehyde dehydrogenase	Chara_Exp3_MF_WL_light_1	479.911	3	479.911	1436.71	13037000
CL6596.Contig1_All	AIKEFMGNDVWK	(at1g44170 : 342.0) Encodes a protein similar to the aldehyde dehydrogenase cp-ADH from C.plantagineum. Constitutively expressed at low levels.; aldehyde dehydrogenase 3H1 (ALDH3H1); FUNCTIONS IN: 3-chloroallyl aldehyde dehydrogenase activity, aldehyde dehydrogenase (NAD) activity; INVOLVED IN: response to desiccation, response to salt stress, response to abscisic acid stimulus; LOCATED IN: endop…	5.1	fermentation.aldehyde dehydrogenase	Chara_Exp3_MF_WL_light_2	479.912	3	479.911	1436.71	10507000
CL6596.Contig1_All	AIKEFMGNDVWK	(at1g44170 : 342.0) Encodes a protein similar to the aldehyde dehydrogenase cp-ADH from C.plantagineum. Constitutively expressed at low levels.; aldehyde dehydrogenase 3H1 (ALDH3H1); FUNCTIONS IN: 3-chloroallyl aldehyde dehydrogenase activity, aldehyde dehydrogenase (NAD) activity; INVOLVED IN: response to desiccation, response to salt stress, response to abscisic acid stimulus; LOCATED IN: endop…	5.1	fermentation.aldehyde dehydrogenase	Chara_Exp2_MF_light_2		3	479.911	1436.71	7334300
CL6596.Contig1_All	AIKEFMGNDVWK	(at1g44170 : 342.0) Encodes a protein similar to the aldehyde dehydrogenase cp-ADH from C.plantagineum. Constitutively expressed at low levels.; aldehyde dehydrogenase 3H1 (ALDH3H1); FUNCTIONS IN: 3-chloroallyl aldehyde dehydrogenase activity, aldehyde dehydrogenase (NAD) activity; INVOLVED IN: response to desiccation, response to salt stress, response to abscisic acid stimulus; LOCATED IN: endop…	5.1	fermentation.aldehyde dehydrogenase	Chara_Exp4_MF_WK_light_1		3	479.911	1436.71	5595700
CL6596.Contig1_All	AIKEFMGNDVWK	(at1g44170 : 342.0) Encodes a protein similar to the aldehyde dehydrogenase cp-ADH from C.plantagineum. Constitutively expressed at low levels.; aldehyde dehydrogenase 3H1 (ALDH3H1); FUNCTIONS IN: 3-chloroallyl aldehyde dehydrogenase activity, aldehyde dehydrogenase (NAD) activity; INVOLVED IN: response to desiccation, response to salt stress, response to abscisic acid stimulus; LOCATED IN: endop…	5.1	fermentation.aldehyde dehydrogenase	Chara_Exp4_MF_WK_light_2		3	479.911	1436.71	1812300
CL6596.Contig1_All	AIKEFMGNDVWK	(at1g44170 : 342.0) Encodes a protein similar to the aldehyde dehydrogenase cp-ADH from C.plantagineum. Constitutively expressed at low levels.; aldehyde dehydrogenase 3H1 (ALDH3H1); FUNCTIONS IN: 3-chloroallyl aldehyde dehydrogenase activity, aldehyde dehydrogenase (NAD) activity; INVOLVED IN: response to desiccation, response to salt stress, response to abscisic acid stimulus; LOCATED IN: endop…	5.1	fermentation.aldehyde dehydrogenase	Chara_Exp4_MF_WK_light_3		3	479.911	1436.71	3913200
CL6596.Contig1_All	AVFMEGVTRPLK	(at1g44170 : 342.0) Encodes a protein similar to the aldehyde dehydrogenase cp-ADH from C.plantagineum. Constitutively expressed at low levels.; aldehyde dehydrogenase 3H1 (ALDH3H1); FUNCTIONS IN: 3-chloroallyl aldehyde dehydrogenase activity, aldehyde dehydrogenase (NAD) activity; INVOLVED IN: response to desiccation, response to salt stress, response to abscisic acid stimulus; LOCATED IN: endop…	5.1	fermentation.aldehyde dehydrogenase	Chara_Exp2_MF_light_1	449.919	3	449.92	1346.74	12786000
CL6596.Contig1_All	AVFMEGVTRPLK	(at1g44170 : 342.0) Encodes a protein similar to the aldehyde dehydrogenase cp-ADH from C.plantagineum. Constitutively expressed at low levels.; aldehyde dehydrogenase 3H1 (ALDH3H1); FUNCTIONS IN: 3-chloroallyl aldehyde dehydrogenase activity, aldehyde dehydrogenase (NAD) activity; INVOLVED IN: response to desiccation, response to salt stress, response to abscisic acid stimulus; LOCATED IN: endop…	5.1	fermentation.aldehyde dehydrogenase	Chara_Exp2_MF_light_2	450.254	3	449.92	1346.74	10353000
CL6596.Contig1_All	AVFMEGVTRPLK	(at1g44170 : 342.0) Encodes a protein similar to the aldehyde dehydrogenase cp-ADH from C.plantagineum. Constitutively expressed at low levels.; aldehyde dehydrogenase 3H1 (ALDH3H1); FUNCTIONS IN: 3-chloroallyl aldehyde dehydrogenase activity, aldehyde dehydrogenase (NAD) activity; INVOLVED IN: response to desiccation, response to salt stress, response to abscisic acid stimulus; LOCATED IN: endop…	5.1	fermentation.aldehyde dehydrogenase	Chara_Exp2_MF_light_3	450.253	3	449.92	1346.74	13307000
CL6596.Contig1_All	AVFMEGVTRPLK	(at1g44170 : 342.0) Encodes a protein similar to the aldehyde dehydrogenase cp-ADH from C.plantagineum. Constitutively expressed at low levels.; aldehyde dehydrogenase 3H1 (ALDH3H1); FUNCTIONS IN: 3-chloroallyl aldehyde dehydrogenase activity, aldehyde dehydrogenase (NAD) activity; INVOLVED IN: response to desiccation, response to salt stress, response to abscisic acid stimulus; LOCATED IN: endop…	5.1	fermentation.aldehyde dehydrogenase	Chara_Exp3_MF_WL_light_1	449.92	3	449.92	1346.74	40932000
CL6596.Contig1_All	AVFMEGVTRPLK	(at1g44170 : 342.0) Encodes a protein similar to the aldehyde dehydrogenase cp-ADH from C.plantagineum. Constitutively expressed at low levels.; aldehyde dehydrogenase 3H1 (ALDH3H1); FUNCTIONS IN: 3-chloroallyl aldehyde dehydrogenase activity, aldehyde dehydrogenase (NAD) activity; INVOLVED IN: response to desiccation, response to salt stress, response to abscisic acid stimulus; LOCATED IN: endop…	5.1	fermentation.aldehyde dehydrogenase	Chara_Exp3_MF_WL_light_2	449.92	3	449.92	1346.74	31953000
CL6596.Contig1_All	AVFMEGVTRPLK	(at1g44170 : 342.0) Encodes a protein similar to the aldehyde dehydrogenase cp-ADH from C.plantagineum. Constitutively expressed at low levels.; aldehyde dehydrogenase 3H1 (ALDH3H1); FUNCTIONS IN: 3-chloroallyl aldehyde dehydrogenase activity, aldehyde dehydrogenase (NAD) activity; INVOLVED IN: response to desiccation, response to salt stress, response to abscisic acid stimulus; LOCATED IN: endop…	5.1	fermentation.aldehyde dehydrogenase	Chara_Exp3_MF_WL_light_3	449.92	3	449.92	1346.74	11405000
CL6596.Contig1_All	AVFMEGVTRPLK	(at1g44170 : 342.0) Encodes a protein similar to the aldehyde dehydrogenase cp-ADH from C.plantagineum. Constitutively expressed at low levels.; aldehyde dehydrogenase 3H1 (ALDH3H1); FUNCTIONS IN: 3-chloroallyl aldehyde dehydrogenase activity, aldehyde dehydrogenase (NAD) activity; INVOLVED IN: response to desiccation, response to salt stress, response to abscisic acid stimulus; LOCATED IN: endop…	5.1	fermentation.aldehyde dehydrogenase	Chara_Exp4_MF_WK_light_1	450.254	3	449.92	1346.74	8647700
CL6596.Contig1_All	AVFMEGVTRPLK	(at1g44170 : 342.0) Encodes a protein similar to the aldehyde dehydrogenase cp-ADH from C.plantagineum. Constitutively expressed at low levels.; aldehyde dehydrogenase 3H1 (ALDH3H1); FUNCTIONS IN: 3-chloroallyl aldehyde dehydrogenase activity, aldehyde dehydrogenase (NAD) activity; INVOLVED IN: response to desiccation, response to salt stress, response to abscisic acid stimulus; LOCATED IN: endop…	5.1	fermentation.aldehyde dehydrogenase	Chara_Exp4_MF_WK_light_3	449.92	3	449.92	1346.74	11401000
CL6596.Contig1_All	AVFMEGVTRPLK	(at1g44170 : 342.0) Encodes a protein similar to the aldehyde dehydrogenase cp-ADH from C.plantagineum. Constitutively expressed at low levels.; aldehyde dehydrogenase 3H1 (ALDH3H1); FUNCTIONS IN: 3-chloroallyl aldehyde dehydrogenase activity, aldehyde dehydrogenase (NAD) activity; INVOLVED IN: response to desiccation, response to salt stress, response to abscisic acid stimulus; LOCATED IN: endop…	5.1	fermentation.aldehyde dehydrogenase	Chara_Exp4_MF_WK_light_2		3	449.92	1346.74	3451700
CL6596.Contig1_All	DATATNLPGTIVYGGVFDKER	(at1g44170 : 342.0) Encodes a protein similar to the aldehyde dehydrogenase cp-ADH from C.plantagineum. Constitutively expressed at low levels.; aldehyde dehydrogenase 3H1 (ALDH3H1); FUNCTIONS IN: 3-chloroallyl aldehyde dehydrogenase activity, aldehyde dehydrogenase (NAD) activity; INVOLVED IN: response to desiccation, response to salt stress, response to abscisic acid stimulus; LOCATED IN: endop…	5.1	fermentation.aldehyde dehydrogenase	Chara_Exp2_MF_light_3	742.379	3	742.046	2223.12	15050000
CL6596.Contig1_All	DATATNLPGTIVYGGVFDKER	(at1g44170 : 342.0) Encodes a protein similar to the aldehyde dehydrogenase cp-ADH from C.plantagineum. Constitutively expressed at low levels.; aldehyde dehydrogenase 3H1 (ALDH3H1); FUNCTIONS IN: 3-chloroallyl aldehyde dehydrogenase activity, aldehyde dehydrogenase (NAD) activity; INVOLVED IN: response to desiccation, response to salt stress, response to abscisic acid stimulus; LOCATED IN: endop…	5.1	fermentation.aldehyde dehydrogenase	Chara_Exp3_MF_WL_light_1	742.381	3	742.046	2223.12	10301000
CL6596.Contig1_All	DATATNLPGTIVYGGVFDKER	(at1g44170 : 342.0) Encodes a protein similar to the aldehyde dehydrogenase cp-ADH from C.plantagineum. Constitutively expressed at low levels.; aldehyde dehydrogenase 3H1 (ALDH3H1); FUNCTIONS IN: 3-chloroallyl aldehyde dehydrogenase activity, aldehyde dehydrogenase (NAD) activity; INVOLVED IN: response to desiccation, response to salt stress, response to abscisic acid stimulus; LOCATED IN: endop…	5.1	fermentation.aldehyde dehydrogenase	Chara_Exp2_MF_light_1		3	742.046	2223.12	3315700
CL6596.Contig1_All	DATATNLPGTIVYGGVFDKER	(at1g44170 : 342.0) Encodes a protein similar to the aldehyde dehydrogenase cp-ADH from C.plantagineum. Constitutively expressed at low levels.; aldehyde dehydrogenase 3H1 (ALDH3H1); FUNCTIONS IN: 3-chloroallyl aldehyde dehydrogenase activity, aldehyde dehydrogenase (NAD) activity; INVOLVED IN: response to desiccation, response to salt stress, response to abscisic acid stimulus; LOCATED IN: endop…	5.1	fermentation.aldehyde dehydrogenase	Chara_Exp2_MF_light_2		3	742.046	2223.12	3397600
CL6596.Contig1_All	DATATNLPGTIVYGGVFDKER	(at1g44170 : 342.0) Encodes a protein similar to the aldehyde dehydrogenase cp-ADH from C.plantagineum. Constitutively expressed at low levels.; aldehyde dehydrogenase 3H1 (ALDH3H1); FUNCTIONS IN: 3-chloroallyl aldehyde dehydrogenase activity, aldehyde dehydrogenase (NAD) activity; INVOLVED IN: response to desiccation, response to salt stress, response to abscisic acid stimulus; LOCATED IN: endop…	5.1	fermentation.aldehyde dehydrogenase	Chara_Exp3_MF_WL_light_2		3	742.046	2223.12	5378900
CL6596.Contig1_All	DATATNLPGTIVYGGVFDKER	(at1g44170 : 342.0) Encodes a protein similar to the aldehyde dehydrogenase cp-ADH from C.plantagineum. Constitutively expressed at low levels.; aldehyde dehydrogenase 3H1 (ALDH3H1); FUNCTIONS IN: 3-chloroallyl aldehyde dehydrogenase activity, aldehyde dehydrogenase (NAD) activity; INVOLVED IN: response to desiccation, response to salt stress, response to abscisic acid stimulus; LOCATED IN: endop…	5.1	fermentation.aldehyde dehydrogenase	Chara_Exp3_MF_WL_light_3		3	742.046	2223.12	9764900
CL6596.Contig1_All	DATATNLPGTIVYGGVFDKER	(at1g44170 : 342.0) Encodes a protein similar to the aldehyde dehydrogenase cp-ADH from C.plantagineum. Constitutively expressed at low levels.; aldehyde dehydrogenase 3H1 (ALDH3H1); FUNCTIONS IN: 3-chloroallyl aldehyde dehydrogenase activity, aldehyde dehydrogenase (NAD) activity; INVOLVED IN: response to desiccation, response to salt stress, response to abscisic acid stimulus; LOCATED IN: endop…	5.1	fermentation.aldehyde dehydrogenase	Chara_Exp4_MF_WK_light_1		3	742.046	2223.12	5258200
CL6596.Contig1_All	IFGDPSFLYPPFTPK	(at1g44170 : 342.0) Encodes a protein similar to the aldehyde dehydrogenase cp-ADH from C.plantagineum. Constitutively expressed at low levels.; aldehyde dehydrogenase 3H1 (ALDH3H1); FUNCTIONS IN: 3-chloroallyl aldehyde dehydrogenase activity, aldehyde dehydrogenase (NAD) activity; INVOLVED IN: response to desiccation, response to salt stress, response to abscisic acid stimulus; LOCATED IN: endop…	5.1	fermentation.aldehyde dehydrogenase	Chara_Exp2_MF_light_1	863.95	2	863.448	1724.88	2935900
CL6596.Contig1_All	IFGDPSFLYPPFTPK	(at1g44170 : 342.0) Encodes a protein similar to the aldehyde dehydrogenase cp-ADH from C.plantagineum. Constitutively expressed at low levels.; aldehyde dehydrogenase 3H1 (ALDH3H1); FUNCTIONS IN: 3-chloroallyl aldehyde dehydrogenase activity, aldehyde dehydrogenase (NAD) activity; INVOLVED IN: response to desiccation, response to salt stress, response to abscisic acid stimulus; LOCATED IN: endop…	5.1	fermentation.aldehyde dehydrogenase	Chara_Exp2_MF_light_3	863.448	2	863.448	1724.88	5109100
CL6596.Contig1_All	IFGDPSFLYPPFTPK	(at1g44170 : 342.0) Encodes a protein similar to the aldehyde dehydrogenase cp-ADH from C.plantagineum. Constitutively expressed at low levels.; aldehyde dehydrogenase 3H1 (ALDH3H1); FUNCTIONS IN: 3-chloroallyl aldehyde dehydrogenase activity, aldehyde dehydrogenase (NAD) activity; INVOLVED IN: response to desiccation, response to salt stress, response to abscisic acid stimulus; LOCATED IN: endop…	5.1	fermentation.aldehyde dehydrogenase	Chara_Exp3_MF_WL_light_1	863.95	2	863.448	1724.88	5983500
CL6596.Contig1_All	IFGDPSFLYPPFTPK	(at1g44170 : 342.0) Encodes a protein similar to the aldehyde dehydrogenase cp-ADH from C.plantagineum. Constitutively expressed at low levels.; aldehyde dehydrogenase 3H1 (ALDH3H1); FUNCTIONS IN: 3-chloroallyl aldehyde dehydrogenase activity, aldehyde dehydrogenase (NAD) activity; INVOLVED IN: response to desiccation, response to salt stress, response to abscisic acid stimulus; LOCATED IN: endop…	5.1	fermentation.aldehyde dehydrogenase	Chara_Exp3_MF_WL_light_2	863.949	2	863.448	1724.88	7492600
CL6596.Contig1_All	IFGDPSFLYPPFTPK	(at1g44170 : 342.0) Encodes a protein similar to the aldehyde dehydrogenase cp-ADH from C.plantagineum. Constitutively expressed at low levels.; aldehyde dehydrogenase 3H1 (ALDH3H1); FUNCTIONS IN: 3-chloroallyl aldehyde dehydrogenase activity, aldehyde dehydrogenase (NAD) activity; INVOLVED IN: response to desiccation, response to salt stress, response to abscisic acid stimulus; LOCATED IN: endop…	5.1	fermentation.aldehyde dehydrogenase	Chara_Exp2_MF_light_2		2	863.448	1724.88	2056200
CL6596.Contig1_All	IFGDPSFLYPPFTPK	(at1g44170 : 342.0) Encodes a protein similar to the aldehyde dehydrogenase cp-ADH from C.plantagineum. Constitutively expressed at low levels.; aldehyde dehydrogenase 3H1 (ALDH3H1); FUNCTIONS IN: 3-chloroallyl aldehyde dehydrogenase activity, aldehyde dehydrogenase (NAD) activity; INVOLVED IN: response to desiccation, response to salt stress, response to abscisic acid stimulus; LOCATED IN: endop…	5.1	fermentation.aldehyde dehydrogenase	Chara_Exp3_MF_WL_light_3		2	863.448	1724.88	5890400
CL6596.Contig1_All	IFGDPSFLYPPFTPK	(at1g44170 : 342.0) Encodes a protein similar to the aldehyde dehydrogenase cp-ADH from C.plantagineum. Constitutively expressed at low levels.; aldehyde dehydrogenase 3H1 (ALDH3H1); FUNCTIONS IN: 3-chloroallyl aldehyde dehydrogenase activity, aldehyde dehydrogenase (NAD) activity; INVOLVED IN: response to desiccation, response to salt stress, response to abscisic acid stimulus; LOCATED IN: endop…	5.1	fermentation.aldehyde dehydrogenase	Chara_Exp4_MF_WK_light_2		2	863.448	1724.88	1197200
CL6596.Contig1_All	IFGDPSFLYPPFTPK	(at1g44170 : 342.0) Encodes a protein similar to the aldehyde dehydrogenase cp-ADH from C.plantagineum. Constitutively expressed at low levels.; aldehyde dehydrogenase 3H1 (ALDH3H1); FUNCTIONS IN: 3-chloroallyl aldehyde dehydrogenase activity, aldehyde dehydrogenase (NAD) activity; INVOLVED IN: response to desiccation, response to salt stress, response to abscisic acid stimulus; LOCATED IN: endop…	5.1	fermentation.aldehyde dehydrogenase	Chara_Exp4_MF_WK_light_3		2	863.448	1724.88	3344000
CL6596.Contig1_All	IVQGGPAVGEALLK	(at1g44170 : 342.0) Encodes a protein similar to the aldehyde dehydrogenase cp-ADH from C.plantagineum. Constitutively expressed at low levels.; aldehyde dehydrogenase 3H1 (ALDH3H1); FUNCTIONS IN: 3-chloroallyl aldehyde dehydrogenase activity, aldehyde dehydrogenase (NAD) activity; INVOLVED IN: response to desiccation, response to salt stress, response to abscisic acid stimulus; LOCATED IN: endop…	5.1	fermentation.aldehyde dehydrogenase	Chara_Exp2_MF_light_1	676.654	2	676.401	1350.79	18700000
CL6596.Contig1_All	IVQGGPAVGEALLK	(at1g44170 : 342.0) Encodes a protein similar to the aldehyde dehydrogenase cp-ADH from C.plantagineum. Constitutively expressed at low levels.; aldehyde dehydrogenase 3H1 (ALDH3H1); FUNCTIONS IN: 3-chloroallyl aldehyde dehydrogenase activity, aldehyde dehydrogenase (NAD) activity; INVOLVED IN: response to desiccation, response to salt stress, response to abscisic acid stimulus; LOCATED IN: endop…	5.1	fermentation.aldehyde dehydrogenase	Chara_Exp2_MF_light_2	676.654	2	676.401	1350.79	17381000
CL6596.Contig1_All	IVQGGPAVGEALLK	(at1g44170 : 342.0) Encodes a protein similar to the aldehyde dehydrogenase cp-ADH from C.plantagineum. Constitutively expressed at low levels.; aldehyde dehydrogenase 3H1 (ALDH3H1); FUNCTIONS IN: 3-chloroallyl aldehyde dehydrogenase activity, aldehyde dehydrogenase (NAD) activity; INVOLVED IN: response to desiccation, response to salt stress, response to abscisic acid stimulus; LOCATED IN: endop…	5.1	fermentation.aldehyde dehydrogenase	Chara_Exp2_MF_light_3	676.32	2	676.401	1350.79	12097000
CL6596.Contig1_All	IVQGGPAVGEALLK	(at1g44170 : 342.0) Encodes a protein similar to the aldehyde dehydrogenase cp-ADH from C.plantagineum. Constitutively expressed at low levels.; aldehyde dehydrogenase 3H1 (ALDH3H1); FUNCTIONS IN: 3-chloroallyl aldehyde dehydrogenase activity, aldehyde dehydrogenase (NAD) activity; INVOLVED IN: response to desiccation, response to salt stress, response to abscisic acid stimulus; LOCATED IN: endop…	5.1	fermentation.aldehyde dehydrogenase	Chara_Exp3_MF_WL_light_1	676.401	2	676.401	1350.79	31712000
CL6596.Contig1_All	IVQGGPAVGEALLK	(at1g44170 : 342.0) Encodes a protein similar to the aldehyde dehydrogenase cp-ADH from C.plantagineum. Constitutively expressed at low levels.; aldehyde dehydrogenase 3H1 (ALDH3H1); FUNCTIONS IN: 3-chloroallyl aldehyde dehydrogenase activity, aldehyde dehydrogenase (NAD) activity; INVOLVED IN: response to desiccation, response to salt stress, response to abscisic acid stimulus; LOCATED IN: endop…	5.1	fermentation.aldehyde dehydrogenase	Chara_Exp3_MF_WL_light_2	676.319	2	676.401	1350.79	25180000
CL6596.Contig1_All	IVQGGPAVGEALLK	(at1g44170 : 342.0) Encodes a protein similar to the aldehyde dehydrogenase cp-ADH from C.plantagineum. Constitutively expressed at low levels.; aldehyde dehydrogenase 3H1 (ALDH3H1); FUNCTIONS IN: 3-chloroallyl aldehyde dehydrogenase activity, aldehyde dehydrogenase (NAD) activity; INVOLVED IN: response to desiccation, response to salt stress, response to abscisic acid stimulus; LOCATED IN: endop…	5.1	fermentation.aldehyde dehydrogenase	Chara_Exp3_MF_WL_light_3	676.655	2	676.401	1350.79	16084000
CL6596.Contig1_All	IVQGGPAVGEALLK	(at1g44170 : 342.0) Encodes a protein similar to the aldehyde dehydrogenase cp-ADH from C.plantagineum. Constitutively expressed at low levels.; aldehyde dehydrogenase 3H1 (ALDH3H1); FUNCTIONS IN: 3-chloroallyl aldehyde dehydrogenase activity, aldehyde dehydrogenase (NAD) activity; INVOLVED IN: response to desiccation, response to salt stress, response to abscisic acid stimulus; LOCATED IN: endop…	5.1	fermentation.aldehyde dehydrogenase	Chara_Exp4_MF_WK_light_1		2	676.401	1350.79	14897000
CL6596.Contig1_All	IVQGGPAVGEALLK	(at1g44170 : 342.0) Encodes a protein similar to the aldehyde dehydrogenase cp-ADH from C.plantagineum. Constitutively expressed at low levels.; aldehyde dehydrogenase 3H1 (ALDH3H1); FUNCTIONS IN: 3-chloroallyl aldehyde dehydrogenase activity, aldehyde dehydrogenase (NAD) activity; INVOLVED IN: response to desiccation, response to salt stress, response to abscisic acid stimulus; LOCATED IN: endop…	5.1	fermentation.aldehyde dehydrogenase	Chara_Exp4_MF_WK_light_2		2	676.401	1350.79	4394000
CL6596.Contig1_All	IVQGGPAVGEALLK	(at1g44170 : 342.0) Encodes a protein similar to the aldehyde dehydrogenase cp-ADH from C.plantagineum. Constitutively expressed at low levels.; aldehyde dehydrogenase 3H1 (ALDH3H1); FUNCTIONS IN: 3-chloroallyl aldehyde dehydrogenase activity, aldehyde dehydrogenase (NAD) activity; INVOLVED IN: response to desiccation, response to salt stress, response to abscisic acid stimulus; LOCATED IN: endop…	5.1	fermentation.aldehyde dehydrogenase	Chara_Exp4_MF_WK_light_3		2	676.401	1350.79	18193000
CL6596.Contig1_All	LVLSAAAQHVTPVTLELGGK	(at1g44170 : 342.0) Encodes a protein similar to the aldehyde dehydrogenase cp-ADH from C.plantagineum. Constitutively expressed at low levels.; aldehyde dehydrogenase 3H1 (ALDH3H1); FUNCTIONS IN: 3-chloroallyl aldehyde dehydrogenase activity, aldehyde dehydrogenase (NAD) activity; INVOLVED IN: response to desiccation, response to salt stress, response to abscisic acid stimulus; LOCATED IN: endop…	5.1	fermentation.aldehyde dehydrogenase	Chara_Exp2_MF_light_3	669.055	3	668.721	2003.14	7301300
CL6596.Contig1_All	LVLSAAAQHVTPVTLELGGK	(at1g44170 : 342.0) Encodes a protein similar to the aldehyde dehydrogenase cp-ADH from C.plantagineum. Constitutively expressed at low levels.; aldehyde dehydrogenase 3H1 (ALDH3H1); FUNCTIONS IN: 3-chloroallyl aldehyde dehydrogenase activity, aldehyde dehydrogenase (NAD) activity; INVOLVED IN: response to desiccation, response to salt stress, response to abscisic acid stimulus; LOCATED IN: endop…	5.1	fermentation.aldehyde dehydrogenase	Chara_Exp2_MF_light_1		3	668.721	2003.14	867320
CL6596.Contig1_All	LVLSAAAQHVTPVTLELGGK	(at1g44170 : 342.0) Encodes a protein similar to the aldehyde dehydrogenase cp-ADH from C.plantagineum. Constitutively expressed at low levels.; aldehyde dehydrogenase 3H1 (ALDH3H1); FUNCTIONS IN: 3-chloroallyl aldehyde dehydrogenase activity, aldehyde dehydrogenase (NAD) activity; INVOLVED IN: response to desiccation, response to salt stress, response to abscisic acid stimulus; LOCATED IN: endop…	5.1	fermentation.aldehyde dehydrogenase	Chara_Exp3_MF_WL_light_1		3	668.721	2003.14	2275300
CL6596.Contig1_All	LVLSAAAQHVTPVTLELGGK	(at1g44170 : 342.0) Encodes a protein similar to the aldehyde dehydrogenase cp-ADH from C.plantagineum. Constitutively expressed at low levels.; aldehyde dehydrogenase 3H1 (ALDH3H1); FUNCTIONS IN: 3-chloroallyl aldehyde dehydrogenase activity, aldehyde dehydrogenase (NAD) activity; INVOLVED IN: response to desiccation, response to salt stress, response to abscisic acid stimulus; LOCATED IN: endop…	5.1	fermentation.aldehyde dehydrogenase	Chara_Exp3_MF_WL_light_2		3	668.721	2003.14	1649700
CL6596.Contig1_All	LVLSAAAQHVTPVTLELGGK	(at1g44170 : 342.0) Encodes a protein similar to the aldehyde dehydrogenase cp-ADH from C.plantagineum. Constitutively expressed at low levels.; aldehyde dehydrogenase 3H1 (ALDH3H1); FUNCTIONS IN: 3-chloroallyl aldehyde dehydrogenase activity, aldehyde dehydrogenase (NAD) activity; INVOLVED IN: response to desiccation, response to salt stress, response to abscisic acid stimulus; LOCATED IN: endop…	5.1	fermentation.aldehyde dehydrogenase	Chara_Exp3_MF_WL_light_3		3	668.721	2003.14	6386100
CL6596.Contig1_All	LVLSAAAQHVTPVTLELGGK	(at1g44170 : 342.0) Encodes a protein similar to the aldehyde dehydrogenase cp-ADH from C.plantagineum. Constitutively expressed at low levels.; aldehyde dehydrogenase 3H1 (ALDH3H1); FUNCTIONS IN: 3-chloroallyl aldehyde dehydrogenase activity, aldehyde dehydrogenase (NAD) activity; INVOLVED IN: response to desiccation, response to salt stress, response to abscisic acid stimulus; LOCATED IN: endop…	5.1	fermentation.aldehyde dehydrogenase	Chara_Exp4_MF_WK_light_1		3	668.721	2003.14	3016200
CL6596.Contig1_All	LVLSAAAQHVTPVTLELGGK	(at1g44170 : 342.0) Encodes a protein similar to the aldehyde dehydrogenase cp-ADH from C.plantagineum. Constitutively expressed at low levels.; aldehyde dehydrogenase 3H1 (ALDH3H1); FUNCTIONS IN: 3-chloroallyl aldehyde dehydrogenase activity, aldehyde dehydrogenase (NAD) activity; INVOLVED IN: response to desiccation, response to salt stress, response to abscisic acid stimulus; LOCATED IN: endop…	5.1	fermentation.aldehyde dehydrogenase	Chara_Exp4_MF_WK_light_2		3	668.721	2003.14	1834100
CL6596.Contig1_All	LVLSAAAQHVTPVTLELGGK	(at1g44170 : 342.0) Encodes a protein similar to the aldehyde dehydrogenase cp-ADH from C.plantagineum. Constitutively expressed at low levels.; aldehyde dehydrogenase 3H1 (ALDH3H1); FUNCTIONS IN: 3-chloroallyl aldehyde dehydrogenase activity, aldehyde dehydrogenase (NAD) activity; INVOLVED IN: response to desiccation, response to salt stress, response to abscisic acid stimulus; LOCATED IN: endop…	5.1	fermentation.aldehyde dehydrogenase	Chara_Exp4_MF_WK_light_3		3	668.721	2003.14	3160600
CL6596.Contig1_All	SPTIVDATADLR	(at1g44170 : 342.0) Encodes a protein similar to the aldehyde dehydrogenase cp-ADH from C.plantagineum. Constitutively expressed at low levels.; aldehyde dehydrogenase 3H1 (ALDH3H1); FUNCTIONS IN: 3-chloroallyl aldehyde dehydrogenase activity, aldehyde dehydrogenase (NAD) activity; INVOLVED IN: response to desiccation, response to salt stress, response to abscisic acid stimulus; LOCATED IN: endop…	5.1	fermentation.aldehyde dehydrogenase	Chara_Exp2_MF_light_1	629.836	2	629.836	1257.66	6344500
CL6596.Contig1_All	SPTIVDATADLR	(at1g44170 : 342.0) Encodes a protein similar to the aldehyde dehydrogenase cp-ADH from C.plantagineum. Constitutively expressed at low levels.; aldehyde dehydrogenase 3H1 (ALDH3H1); FUNCTIONS IN: 3-chloroallyl aldehyde dehydrogenase activity, aldehyde dehydrogenase (NAD) activity; INVOLVED IN: response to desiccation, response to salt stress, response to abscisic acid stimulus; LOCATED IN: endop…	5.1	fermentation.aldehyde dehydrogenase	Chara_Exp2_MF_light_2	629.834	2	629.836	1257.66	8429400
CL6596.Contig1_All	SPTIVDATADLR	(at1g44170 : 342.0) Encodes a protein similar to the aldehyde dehydrogenase cp-ADH from C.plantagineum. Constitutively expressed at low levels.; aldehyde dehydrogenase 3H1 (ALDH3H1); FUNCTIONS IN: 3-chloroallyl aldehyde dehydrogenase activity, aldehyde dehydrogenase (NAD) activity; INVOLVED IN: response to desiccation, response to salt stress, response to abscisic acid stimulus; LOCATED IN: endop…	5.1	fermentation.aldehyde dehydrogenase	Chara_Exp2_MF_light_3	629.834	2	629.836	1257.66	10391000
CL6596.Contig1_All	SPTIVDATADLR	(at1g44170 : 342.0) Encodes a protein similar to the aldehyde dehydrogenase cp-ADH from C.plantagineum. Constitutively expressed at low levels.; aldehyde dehydrogenase 3H1 (ALDH3H1); FUNCTIONS IN: 3-chloroallyl aldehyde dehydrogenase activity, aldehyde dehydrogenase (NAD) activity; INVOLVED IN: response to desiccation, response to salt stress, response to abscisic acid stimulus; LOCATED IN: endop…	5.1	fermentation.aldehyde dehydrogenase	Chara_Exp3_MF_WL_light_1	629.835	2	629.836	1257.66	21457000
CL6596.Contig1_All	SPTIVDATADLR	(at1g44170 : 342.0) Encodes a protein similar to the aldehyde dehydrogenase cp-ADH from C.plantagineum. Constitutively expressed at low levels.; aldehyde dehydrogenase 3H1 (ALDH3H1); FUNCTIONS IN: 3-chloroallyl aldehyde dehydrogenase activity, aldehyde dehydrogenase (NAD) activity; INVOLVED IN: response to desiccation, response to salt stress, response to abscisic acid stimulus; LOCATED IN: endop…	5.1	fermentation.aldehyde dehydrogenase	Chara_Exp3_MF_WL_light_2	629.835	2	629.836	1257.66	20883000
CL6596.Contig1_All	SPTIVDATADLR	(at1g44170 : 342.0) Encodes a protein similar to the aldehyde dehydrogenase cp-ADH from C.plantagineum. Constitutively expressed at low levels.; aldehyde dehydrogenase 3H1 (ALDH3H1); FUNCTIONS IN: 3-chloroallyl aldehyde dehydrogenase activity, aldehyde dehydrogenase (NAD) activity; INVOLVED IN: response to desiccation, response to salt stress, response to abscisic acid stimulus; LOCATED IN: endop…	5.1	fermentation.aldehyde dehydrogenase	Chara_Exp3_MF_WL_light_3	629.836	2	629.836	1257.66	9655500
CL6596.Contig1_All	WMAPEEVNGGLLLHPSK	(at1g44170 : 342.0) Encodes a protein similar to the aldehyde dehydrogenase cp-ADH from C.plantagineum. Constitutively expressed at low levels.; aldehyde dehydrogenase 3H1 (ALDH3H1); FUNCTIONS IN: 3-chloroallyl aldehyde dehydrogenase activity, aldehyde dehydrogenase (NAD) activity; INVOLVED IN: response to desiccation, response to salt stress, response to abscisic acid stimulus; LOCATED IN: endop…	5.1	fermentation.aldehyde dehydrogenase	Chara_Exp3_MF_WL_light_2	626.658	3	626.657	1876.95	11470000
CL6596.Contig1_All	WMAPEEVNGGLLLHPSK	(at1g44170 : 342.0) Encodes a protein similar to the aldehyde dehydrogenase cp-ADH from C.plantagineum. Constitutively expressed at low levels.; aldehyde dehydrogenase 3H1 (ALDH3H1); FUNCTIONS IN: 3-chloroallyl aldehyde dehydrogenase activity, aldehyde dehydrogenase (NAD) activity; INVOLVED IN: response to desiccation, response to salt stress, response to abscisic acid stimulus; LOCATED IN: endop…	5.1	fermentation.aldehyde dehydrogenase	Chara_Exp3_MF_WL_light_3	626.655	3	626.657	1876.95	8101400
CL6596.Contig1_All	WMAPEEVNGGLLLHPSK	(at1g44170 : 342.0) Encodes a protein similar to the aldehyde dehydrogenase cp-ADH from C.plantagineum. Constitutively expressed at low levels.; aldehyde dehydrogenase 3H1 (ALDH3H1); FUNCTIONS IN: 3-chloroallyl aldehyde dehydrogenase activity, aldehyde dehydrogenase (NAD) activity; INVOLVED IN: response to desiccation, response to salt stress, response to abscisic acid stimulus; LOCATED IN: endop…	5.1	fermentation.aldehyde dehydrogenase	Chara_Exp2_MF_light_1		3	626.657	1876.95	3412200
CL6596.Contig1_All	WMAPEEVNGGLLLHPSK	(at1g44170 : 342.0) Encodes a protein similar to the aldehyde dehydrogenase cp-ADH from C.plantagineum. Constitutively expressed at low levels.; aldehyde dehydrogenase 3H1 (ALDH3H1); FUNCTIONS IN: 3-chloroallyl aldehyde dehydrogenase activity, aldehyde dehydrogenase (NAD) activity; INVOLVED IN: response to desiccation, response to salt stress, response to abscisic acid stimulus; LOCATED IN: endop…	5.1	fermentation.aldehyde dehydrogenase	Chara_Exp2_MF_light_2		3	626.657	1876.95	2496400
CL6596.Contig1_All	WMAPEEVNGGLLLHPSK	(at1g44170 : 342.0) Encodes a protein similar to the aldehyde dehydrogenase cp-ADH from C.plantagineum. Constitutively expressed at low levels.; aldehyde dehydrogenase 3H1 (ALDH3H1); FUNCTIONS IN: 3-chloroallyl aldehyde dehydrogenase activity, aldehyde dehydrogenase (NAD) activity; INVOLVED IN: response to desiccation, response to salt stress, response to abscisic acid stimulus; LOCATED IN: endop…	5.1	fermentation.aldehyde dehydrogenase	Chara_Exp3_MF_WL_light_1		3	626.657	1876.95	6754200
CL6596.Contig1_All	WMAPEEVNGGLLLHPSK	(at1g44170 : 342.0) Encodes a protein similar to the aldehyde dehydrogenase cp-ADH from C.plantagineum. Constitutively expressed at low levels.; aldehyde dehydrogenase 3H1 (ALDH3H1); FUNCTIONS IN: 3-chloroallyl aldehyde dehydrogenase activity, aldehyde dehydrogenase (NAD) activity; INVOLVED IN: response to desiccation, response to salt stress, response to abscisic acid stimulus; LOCATED IN: endop…	5.1	fermentation.aldehyde dehydrogenase	Chara_Exp4_MF_WK_light_1		3	626.657	1876.95	1892900
CL6596.Contig1_All	WMAPEEVNGGLLLHPSK	(at1g44170 : 342.0) Encodes a protein similar to the aldehyde dehydrogenase cp-ADH from C.plantagineum. Constitutively expressed at low levels.; aldehyde dehydrogenase 3H1 (ALDH3H1); FUNCTIONS IN: 3-chloroallyl aldehyde dehydrogenase activity, aldehyde dehydrogenase (NAD) activity; INVOLVED IN: response to desiccation, response to salt stress, response to abscisic acid stimulus; LOCATED IN: endop…	5.1	fermentation.aldehyde dehydrogenase	Chara_Exp4_MF_WK_light_3		3	626.657	1876.95	1360100
CL6596.Contig1_All	YVDQSAVR	(at1g44170 : 342.0) Encodes a protein similar to the aldehyde dehydrogenase cp-ADH from C.plantagineum. Constitutively expressed at low levels.; aldehyde dehydrogenase 3H1 (ALDH3H1); FUNCTIONS IN: 3-chloroallyl aldehyde dehydrogenase activity, aldehyde dehydrogenase (NAD) activity; INVOLVED IN: response to desiccation, response to salt stress, response to abscisic acid stimulus; LOCATED IN: endop…	5.1	fermentation.aldehyde dehydrogenase	Chara_Exp2_MF_light_1	469.24	2	469.241	936.466	2892200
CL6596.Contig1_All	YVDQSAVR	(at1g44170 : 342.0) Encodes a protein similar to the aldehyde dehydrogenase cp-ADH from C.plantagineum. Constitutively expressed at low levels.; aldehyde dehydrogenase 3H1 (ALDH3H1); FUNCTIONS IN: 3-chloroallyl aldehyde dehydrogenase activity, aldehyde dehydrogenase (NAD) activity; INVOLVED IN: response to desiccation, response to salt stress, response to abscisic acid stimulus; LOCATED IN: endop…	5.1	fermentation.aldehyde dehydrogenase	Chara_Exp2_MF_light_2	469.24	2	469.241	936.466	3157500
CL6596.Contig1_All	YVDQSAVR	(at1g44170 : 342.0) Encodes a protein similar to the aldehyde dehydrogenase cp-ADH from C.plantagineum. Constitutively expressed at low levels.; aldehyde dehydrogenase 3H1 (ALDH3H1); FUNCTIONS IN: 3-chloroallyl aldehyde dehydrogenase activity, aldehyde dehydrogenase (NAD) activity; INVOLVED IN: response to desiccation, response to salt stress, response to abscisic acid stimulus; LOCATED IN: endop…	5.1	fermentation.aldehyde dehydrogenase	Chara_Exp3_MF_WL_light_1	469.24	2	469.241	936.466	23600000
CL6596.Contig1_All	YVDQSAVR	(at1g44170 : 342.0) Encodes a protein similar to the aldehyde dehydrogenase cp-ADH from C.plantagineum. Constitutively expressed at low levels.; aldehyde dehydrogenase 3H1 (ALDH3H1); FUNCTIONS IN: 3-chloroallyl aldehyde dehydrogenase activity, aldehyde dehydrogenase (NAD) activity; INVOLVED IN: response to desiccation, response to salt stress, response to abscisic acid stimulus; LOCATED IN: endop…	5.1	fermentation.aldehyde dehydrogenase	Chara_Exp3_MF_WL_light_2	469.241	2	469.241	936.466	13876000
CL6596.Contig1_All	YVDQSAVR	(at1g44170 : 342.0) Encodes a protein similar to the aldehyde dehydrogenase cp-ADH from C.plantagineum. Constitutively expressed at low levels.; aldehyde dehydrogenase 3H1 (ALDH3H1); FUNCTIONS IN: 3-chloroallyl aldehyde dehydrogenase activity, aldehyde dehydrogenase (NAD) activity; INVOLVED IN: response to desiccation, response to salt stress, response to abscisic acid stimulus; LOCATED IN: endop…	5.1	fermentation.aldehyde dehydrogenase	Chara_Exp3_MF_WL_light_3	469.241	2	469.241	936.466	22395000
CL6596.Contig1_All	YVDQSAVR	(at1g44170 : 342.0) Encodes a protein similar to the aldehyde dehydrogenase cp-ADH from C.plantagineum. Constitutively expressed at low levels.; aldehyde dehydrogenase 3H1 (ALDH3H1); FUNCTIONS IN: 3-chloroallyl aldehyde dehydrogenase activity, aldehyde dehydrogenase (NAD) activity; INVOLVED IN: response to desiccation, response to salt stress, response to abscisic acid stimulus; LOCATED IN: endop…	5.1	fermentation.aldehyde dehydrogenase	Chara_Exp4_MF_WK_light_3	469.24	2	469.241	936.466	22485000
CL6596.Contig1_All	YVDQSAVR	(at1g44170 : 342.0) Encodes a protein similar to the aldehyde dehydrogenase cp-ADH from C.plantagineum. Constitutively expressed at low levels.; aldehyde dehydrogenase 3H1 (ALDH3H1); FUNCTIONS IN: 3-chloroallyl aldehyde dehydrogenase activity, aldehyde dehydrogenase (NAD) activity; INVOLVED IN: response to desiccation, response to salt stress, response to abscisic acid stimulus; LOCATED IN: endop…	5.1	fermentation.aldehyde dehydrogenase	Chara_Exp2_MF_light_3		2	469.241	936.466	2747000
CL6596.Contig1_All	YVDQSAVR	(at1g44170 : 342.0) Encodes a protein similar to the aldehyde dehydrogenase cp-ADH from C.plantagineum. Constitutively expressed at low levels.; aldehyde dehydrogenase 3H1 (ALDH3H1); FUNCTIONS IN: 3-chloroallyl aldehyde dehydrogenase activity, aldehyde dehydrogenase (NAD) activity; INVOLVED IN: response to desiccation, response to salt stress, response to abscisic acid stimulus; LOCATED IN: endop…	5.1	fermentation.aldehyde dehydrogenase	Chara_Exp4_MF_WK_light_1		2	469.241	936.466	20822000
CL6596.Contig1_All	YVDQSAVR	(at1g44170 : 342.0) Encodes a protein similar to the aldehyde dehydrogenase cp-ADH from C.plantagineum. Constitutively expressed at low levels.; aldehyde dehydrogenase 3H1 (ALDH3H1); FUNCTIONS IN: 3-chloroallyl aldehyde dehydrogenase activity, aldehyde dehydrogenase (NAD) activity; INVOLVED IN: response to desiccation, response to salt stress, response to abscisic acid stimulus; LOCATED IN: endop…	5.1	fermentation.aldehyde dehydrogenase	Chara_Exp4_MF_WK_light_2		2	469.241	936.466	5972800
Unigene6907_All	AALSDKYFVER	(at2g42790 : 650.0) Encodes a peroxisomal citrate synthase that is expressed throughout seedling and shoot development.; citrate synthase 3 (CSY3); FUNCTIONS IN: citrate (SI)-synthase activity; INVOLVED IN: fatty acid beta-oxidation, tricarboxylic acid cycle; LOCATED IN: peroxisome; EXPRESSED IN: 23 plant structures; EXPRESSED DURING: 15 growth stages; CONTAINS InterPro DOMAIN/s: Citrate synthase…	6.1	gluconeogenesis / glyoxylate cycle.citrate synthase	Chara_Exp3_MF_WL_light_1	433.563	3	433.563	1297.67
Unigene6907_All	AALSDKYFVER	(at2g42790 : 650.0) Encodes a peroxisomal citrate synthase that is expressed throughout seedling and shoot development.; citrate synthase 3 (CSY3); FUNCTIONS IN: citrate (SI)-synthase activity; INVOLVED IN: fatty acid beta-oxidation, tricarboxylic acid cycle; LOCATED IN: peroxisome; EXPRESSED IN: 23 plant structures; EXPRESSED DURING: 15 growth stages; CONTAINS InterPro DOMAIN/s: Citrate synthase…	6.1	gluconeogenesis / glyoxylate cycle.citrate synthase	Chara_Exp3_MF_WL_light_2	433.898	3	433.563	1297.67	14350000
Unigene6907_All	AALSDKYFVER	(at2g42790 : 650.0) Encodes a peroxisomal citrate synthase that is expressed throughout seedling and shoot development.; citrate synthase 3 (CSY3); FUNCTIONS IN: citrate (SI)-synthase activity; INVOLVED IN: fatty acid beta-oxidation, tricarboxylic acid cycle; LOCATED IN: peroxisome; EXPRESSED IN: 23 plant structures; EXPRESSED DURING: 15 growth stages; CONTAINS InterPro DOMAIN/s: Citrate synthase…	6.1	gluconeogenesis / glyoxylate cycle.citrate synthase	Chara_Exp2_MF_light_1		3	433.563	1297.67	5735100
Unigene6907_All	AALSDKYFVER	(at2g42790 : 650.0) Encodes a peroxisomal citrate synthase that is expressed throughout seedling and shoot development.; citrate synthase 3 (CSY3); FUNCTIONS IN: citrate (SI)-synthase activity; INVOLVED IN: fatty acid beta-oxidation, tricarboxylic acid cycle; LOCATED IN: peroxisome; EXPRESSED IN: 23 plant structures; EXPRESSED DURING: 15 growth stages; CONTAINS InterPro DOMAIN/s: Citrate synthase…	6.1	gluconeogenesis / glyoxylate cycle.citrate synthase	Chara_Exp2_MF_light_2		3	433.563	1297.67	6205700
Unigene6907_All	ITAGGDGVGLK	(at2g42790 : 650.0) Encodes a peroxisomal citrate synthase that is expressed throughout seedling and shoot development.; citrate synthase 3 (CSY3); FUNCTIONS IN: citrate (SI)-synthase activity; INVOLVED IN: fatty acid beta-oxidation, tricarboxylic acid cycle; LOCATED IN: peroxisome; EXPRESSED IN: 23 plant structures; EXPRESSED DURING: 15 growth stages; CONTAINS InterPro DOMAIN/s: Citrate synthase…	6.1	gluconeogenesis / glyoxylate cycle.citrate synthase	Chara_Exp4_MF_WK_light_1	494.276	2	494.277	986.54	15330000
Unigene6907_All	ITAGGDGVGLK	(at2g42790 : 650.0) Encodes a peroxisomal citrate synthase that is expressed throughout seedling and shoot development.; citrate synthase 3 (CSY3); FUNCTIONS IN: citrate (SI)-synthase activity; INVOLVED IN: fatty acid beta-oxidation, tricarboxylic acid cycle; LOCATED IN: peroxisome; EXPRESSED IN: 23 plant structures; EXPRESSED DURING: 15 growth stages; CONTAINS InterPro DOMAIN/s: Citrate synthase…	6.1	gluconeogenesis / glyoxylate cycle.citrate synthase	Chara_Exp4_MF_WK_light_2	494.277	2	494.277	986.54	4380500
Unigene6907_All	ITAGGDGVGLK	(at2g42790 : 650.0) Encodes a peroxisomal citrate synthase that is expressed throughout seedling and shoot development.; citrate synthase 3 (CSY3); FUNCTIONS IN: citrate (SI)-synthase activity; INVOLVED IN: fatty acid beta-oxidation, tricarboxylic acid cycle; LOCATED IN: peroxisome; EXPRESSED IN: 23 plant structures; EXPRESSED DURING: 15 growth stages; CONTAINS InterPro DOMAIN/s: Citrate synthase…	6.1	gluconeogenesis / glyoxylate cycle.citrate synthase	Chara_Exp4_MF_WK_light_3	494.278	2	494.277	986.54	14706000
Unigene6907_All	NLAEEVFSIVGKDPLIEVAR	(at2g42790 : 650.0) Encodes a peroxisomal citrate synthase that is expressed throughout seedling and shoot development.; citrate synthase 3 (CSY3); FUNCTIONS IN: citrate (SI)-synthase activity; INVOLVED IN: fatty acid beta-oxidation, tricarboxylic acid cycle; LOCATED IN: peroxisome; EXPRESSED IN: 23 plant structures; EXPRESSED DURING: 15 growth stages; CONTAINS InterPro DOMAIN/s: Citrate synthase…	6.1	gluconeogenesis / glyoxylate cycle.citrate synthase	Chara_Exp2_MF_light_3	734.072	3	733.739	2198.19	4130100
Unigene6907_All	NLAEEVFSIVGKDPLIEVAR	(at2g42790 : 650.0) Encodes a peroxisomal citrate synthase that is expressed throughout seedling and shoot development.; citrate synthase 3 (CSY3); FUNCTIONS IN: citrate (SI)-synthase activity; INVOLVED IN: fatty acid beta-oxidation, tricarboxylic acid cycle; LOCATED IN: peroxisome; EXPRESSED IN: 23 plant structures; EXPRESSED DURING: 15 growth stages; CONTAINS InterPro DOMAIN/s: Citrate synthase…	6.1	gluconeogenesis / glyoxylate cycle.citrate synthase	Chara_Exp2_MF_light_1		3	733.739	2198.19	605230
Unigene6907_All	NLAEEVFSIVGKDPLIEVAR	(at2g42790 : 650.0) Encodes a peroxisomal citrate synthase that is expressed throughout seedling and shoot development.; citrate synthase 3 (CSY3); FUNCTIONS IN: citrate (SI)-synthase activity; INVOLVED IN: fatty acid beta-oxidation, tricarboxylic acid cycle; LOCATED IN: peroxisome; EXPRESSED IN: 23 plant structures; EXPRESSED DURING: 15 growth stages; CONTAINS InterPro DOMAIN/s: Citrate synthase…	6.1	gluconeogenesis / glyoxylate cycle.citrate synthase	Chara_Exp3_MF_WL_light_2		3	733.739	2198.19	230690
Unigene6907_All	NLAEEVFSIVGKDPLIEVAR	(at2g42790 : 650.0) Encodes a peroxisomal citrate synthase that is expressed throughout seedling and shoot development.; citrate synthase 3 (CSY3); FUNCTIONS IN: citrate (SI)-synthase activity; INVOLVED IN: fatty acid beta-oxidation, tricarboxylic acid cycle; LOCATED IN: peroxisome; EXPRESSED IN: 23 plant structures; EXPRESSED DURING: 15 growth stages; CONTAINS InterPro DOMAIN/s: Citrate synthase…	6.1	gluconeogenesis / glyoxylate cycle.citrate synthase	Chara_Exp3_MF_WL_light_3		3	733.739	2198.19	4761800
Unigene6907_All	TYPPISSR	(at2g42790 : 650.0) Encodes a peroxisomal citrate synthase that is expressed throughout seedling and shoot development.; citrate synthase 3 (CSY3); FUNCTIONS IN: citrate (SI)-synthase activity; INVOLVED IN: fatty acid beta-oxidation, tricarboxylic acid cycle; LOCATED IN: peroxisome; EXPRESSED IN: 23 plant structures; EXPRESSED DURING: 15 growth stages; CONTAINS InterPro DOMAIN/s: Citrate synthase…	6.1	gluconeogenesis / glyoxylate cycle.citrate synthase	Chara_Exp3_MF_WL_light_2	460.745	2	460.745	919.476	22161000
Unigene6907_All	TYPPISSR	(at2g42790 : 650.0) Encodes a peroxisomal citrate synthase that is expressed throughout seedling and shoot development.; citrate synthase 3 (CSY3); FUNCTIONS IN: citrate (SI)-synthase activity; INVOLVED IN: fatty acid beta-oxidation, tricarboxylic acid cycle; LOCATED IN: peroxisome; EXPRESSED IN: 23 plant structures; EXPRESSED DURING: 15 growth stages; CONTAINS InterPro DOMAIN/s: Citrate synthase…	6.1	gluconeogenesis / glyoxylate cycle.citrate synthase	Chara_Exp3_MF_WL_light_3	460.744	2	460.745	919.476	9066600
Unigene6907_All	TYPPISSR	(at2g42790 : 650.0) Encodes a peroxisomal citrate synthase that is expressed throughout seedling and shoot development.; citrate synthase 3 (CSY3); FUNCTIONS IN: citrate (SI)-synthase activity; INVOLVED IN: fatty acid beta-oxidation, tricarboxylic acid cycle; LOCATED IN: peroxisome; EXPRESSED IN: 23 plant structures; EXPRESSED DURING: 15 growth stages; CONTAINS InterPro DOMAIN/s: Citrate synthase…	6.1	gluconeogenesis / glyoxylate cycle.citrate synthase	Chara_Exp2_MF_light_1		2	460.745	919.476	10518000
Unigene6907_All	TYPPISSR	(at2g42790 : 650.0) Encodes a peroxisomal citrate synthase that is expressed throughout seedling and shoot development.; citrate synthase 3 (CSY3); FUNCTIONS IN: citrate (SI)-synthase activity; INVOLVED IN: fatty acid beta-oxidation, tricarboxylic acid cycle; LOCATED IN: peroxisome; EXPRESSED IN: 23 plant structures; EXPRESSED DURING: 15 growth stages; CONTAINS InterPro DOMAIN/s: Citrate synthase…	6.1	gluconeogenesis / glyoxylate cycle.citrate synthase	Chara_Exp2_MF_light_3		2	460.745	919.476	9321400
Unigene6907_All	TYPPISSR	(at2g42790 : 650.0) Encodes a peroxisomal citrate synthase that is expressed throughout seedling and shoot development.; citrate synthase 3 (CSY3); FUNCTIONS IN: citrate (SI)-synthase activity; INVOLVED IN: fatty acid beta-oxidation, tricarboxylic acid cycle; LOCATED IN: peroxisome; EXPRESSED IN: 23 plant structures; EXPRESSED DURING: 15 growth stages; CONTAINS InterPro DOMAIN/s: Citrate synthase…	6.1	gluconeogenesis / glyoxylate cycle.citrate synthase	Chara_Exp3_MF_WL_light_3		2	460.745	919.476	17246000
Unigene6907_All	TYPPISSR	(at2g42790 : 650.0) Encodes a peroxisomal citrate synthase that is expressed throughout seedling and shoot development.; citrate synthase 3 (CSY3); FUNCTIONS IN: citrate (SI)-synthase activity; INVOLVED IN: fatty acid beta-oxidation, tricarboxylic acid cycle; LOCATED IN: peroxisome; EXPRESSED IN: 23 plant structures; EXPRESSED DURING: 15 growth stages; CONTAINS InterPro DOMAIN/s: Citrate synthase…	6.1	gluconeogenesis / glyoxylate cycle.citrate synthase	Chara_Exp4_MF_WK_light_1		2	460.745	919.476	28980000
Unigene6907_All	TYPPISSR	(at2g42790 : 650.0) Encodes a peroxisomal citrate synthase that is expressed throughout seedling and shoot development.; citrate synthase 3 (CSY3); FUNCTIONS IN: citrate (SI)-synthase activity; INVOLVED IN: fatty acid beta-oxidation, tricarboxylic acid cycle; LOCATED IN: peroxisome; EXPRESSED IN: 23 plant structures; EXPRESSED DURING: 15 growth stages; CONTAINS InterPro DOMAIN/s: Citrate synthase…	6.1	gluconeogenesis / glyoxylate cycle.citrate synthase	Chara_Exp4_MF_WK_light_2		2	460.745	919.476	12127000
Unigene6907_All	TYPPISSR	(at2g42790 : 650.0) Encodes a peroxisomal citrate synthase that is expressed throughout seedling and shoot development.; citrate synthase 3 (CSY3); FUNCTIONS IN: citrate (SI)-synthase activity; INVOLVED IN: fatty acid beta-oxidation, tricarboxylic acid cycle; LOCATED IN: peroxisome; EXPRESSED IN: 23 plant structures; EXPRESSED DURING: 15 growth stages; CONTAINS InterPro DOMAIN/s: Citrate synthase…	6.1	gluconeogenesis / glyoxylate cycle.citrate synthase	Chara_Exp4_MF_WK_light_3		2	460.745	919.476	1484300
Unigene6907_All	TYPPISSR	(at2g42790 : 650.0) Encodes a peroxisomal citrate synthase that is expressed throughout seedling and shoot development.; citrate synthase 3 (CSY3); FUNCTIONS IN: citrate (SI)-synthase activity; INVOLVED IN: fatty acid beta-oxidation, tricarboxylic acid cycle; LOCATED IN: peroxisome; EXPRESSED IN: 23 plant structures; EXPRESSED DURING: 15 growth stages; CONTAINS InterPro DOMAIN/s: Citrate synthase…	6.1	gluconeogenesis / glyoxylate cycle.citrate synthase	Chara_Exp4_MF_WK_light_3		2	460.745	919.476	35830000
Unigene6907_All	YRGYPIEELAEK	(at2g42790 : 650.0) Encodes a peroxisomal citrate synthase that is expressed throughout seedling and shoot development.; citrate synthase 3 (CSY3); FUNCTIONS IN: citrate (SI)-synthase activity; INVOLVED IN: fatty acid beta-oxidation, tricarboxylic acid cycle; LOCATED IN: peroxisome; EXPRESSED IN: 23 plant structures; EXPRESSED DURING: 15 growth stages; CONTAINS InterPro DOMAIN/s: Citrate synthase…	6.1	gluconeogenesis / glyoxylate cycle.citrate synthase	Chara_Exp3_MF_WL_light_1	490.254	3	489.921	1466.74	15648000
Unigene6907_All	YRGYPIEELAEK	(at2g42790 : 650.0) Encodes a peroxisomal citrate synthase that is expressed throughout seedling and shoot development.; citrate synthase 3 (CSY3); FUNCTIONS IN: citrate (SI)-synthase activity; INVOLVED IN: fatty acid beta-oxidation, tricarboxylic acid cycle; LOCATED IN: peroxisome; EXPRESSED IN: 23 plant structures; EXPRESSED DURING: 15 growth stages; CONTAINS InterPro DOMAIN/s: Citrate synthase…	6.1	gluconeogenesis / glyoxylate cycle.citrate synthase	Chara_Exp3_MF_WL_light_2	490.256	3	489.921	1466.74	11006000
Unigene6907_All	YRGYPIEELAEK	(at2g42790 : 650.0) Encodes a peroxisomal citrate synthase that is expressed throughout seedling and shoot development.; citrate synthase 3 (CSY3); FUNCTIONS IN: citrate (SI)-synthase activity; INVOLVED IN: fatty acid beta-oxidation, tricarboxylic acid cycle; LOCATED IN: peroxisome; EXPRESSED IN: 23 plant structures; EXPRESSED DURING: 15 growth stages; CONTAINS InterPro DOMAIN/s: Citrate synthase…	6.1	gluconeogenesis / glyoxylate cycle.citrate synthase	Chara_Exp3_MF_WL_light_3	490.258	3	489.921	1466.74	7316400
Unigene6907_All	YRGYPIEELAEK	(at2g42790 : 650.0) Encodes a peroxisomal citrate synthase that is expressed throughout seedling and shoot development.; citrate synthase 3 (CSY3); FUNCTIONS IN: citrate (SI)-synthase activity; INVOLVED IN: fatty acid beta-oxidation, tricarboxylic acid cycle; LOCATED IN: peroxisome; EXPRESSED IN: 23 plant structures; EXPRESSED DURING: 15 growth stages; CONTAINS InterPro DOMAIN/s: Citrate synthase…	6.1	gluconeogenesis / glyoxylate cycle.citrate synthase	Chara_Exp2_MF_light_1		3	489.921	1466.74	4705600
Unigene6907_All	YRGYPIEELAEK	(at2g42790 : 650.0) Encodes a peroxisomal citrate synthase that is expressed throughout seedling and shoot development.; citrate synthase 3 (CSY3); FUNCTIONS IN: citrate (SI)-synthase activity; INVOLVED IN: fatty acid beta-oxidation, tricarboxylic acid cycle; LOCATED IN: peroxisome; EXPRESSED IN: 23 plant structures; EXPRESSED DURING: 15 growth stages; CONTAINS InterPro DOMAIN/s: Citrate synthase…	6.1	gluconeogenesis / glyoxylate cycle.citrate synthase	Chara_Exp2_MF_light_2		3	489.921	1466.74	2833000
Unigene3237_All	AIVNIISNPVNSTVPIAAEVFK	(q42972|mdhg_orysa : 481.0) Malate dehydrogenase, glyoxysomal precursor (EC 1.1.1.37) - Oryza sativa (Rice) & (at5g09660 : 470.0) encodes a microbody NAD-dependent malate dehydrogenase encodes an peroxisomal NAD-malate dehydrogenase that is involved in fatty acid beta-oxidation through providing NAD to the process of converting fatty acyl CoA to acetyl CoA.; peroxisomal NAD-malate dehydrogenase 2…	6.3	gluconeogenesis / glyoxylate cycle.Malate DH	Chara_Exp2_MF_light_3	766.103	3	766.102	2295.28	8256900
Unigene3237_All	AIVNIISNPVNSTVPIAAEVFK	(q42972|mdhg_orysa : 481.0) Malate dehydrogenase, glyoxysomal precursor (EC 1.1.1.37) - Oryza sativa (Rice) & (at5g09660 : 470.0) encodes a microbody NAD-dependent malate dehydrogenase encodes an peroxisomal NAD-malate dehydrogenase that is involved in fatty acid beta-oxidation through providing NAD to the process of converting fatty acyl CoA to acetyl CoA.; peroxisomal NAD-malate dehydrogenase 2…	6.3	gluconeogenesis / glyoxylate cycle.Malate DH	Chara_Exp2_MF_light_1		3	766.102	2295.28	3031200
Unigene3237_All	AIVNIISNPVNSTVPIAAEVFK	(q42972|mdhg_orysa : 481.0) Malate dehydrogenase, glyoxysomal precursor (EC 1.1.1.37) - Oryza sativa (Rice) & (at5g09660 : 470.0) encodes a microbody NAD-dependent malate dehydrogenase encodes an peroxisomal NAD-malate dehydrogenase that is involved in fatty acid beta-oxidation through providing NAD to the process of converting fatty acyl CoA to acetyl CoA.; peroxisomal NAD-malate dehydrogenase 2…	6.3	gluconeogenesis / glyoxylate cycle.Malate DH	Chara_Exp2_MF_light_2		3	766.102	2295.28	923600
Unigene3237_All	AIVNIISNPVNSTVPIAAEVFK	(q42972|mdhg_orysa : 481.0) Malate dehydrogenase, glyoxysomal precursor (EC 1.1.1.37) - Oryza sativa (Rice) & (at5g09660 : 470.0) encodes a microbody NAD-dependent malate dehydrogenase encodes an peroxisomal NAD-malate dehydrogenase that is involved in fatty acid beta-oxidation through providing NAD to the process of converting fatty acyl CoA to acetyl CoA.; peroxisomal NAD-malate dehydrogenase 2…	6.3	gluconeogenesis / glyoxylate cycle.Malate DH	Chara_Exp3_MF_WL_light_1		3	766.102	2295.28	2632400
Unigene3237_All	AIVNIISNPVNSTVPIAAEVFK	(q42972|mdhg_orysa : 481.0) Malate dehydrogenase, glyoxysomal precursor (EC 1.1.1.37) - Oryza sativa (Rice) & (at5g09660 : 470.0) encodes a microbody NAD-dependent malate dehydrogenase encodes an peroxisomal NAD-malate dehydrogenase that is involved in fatty acid beta-oxidation through providing NAD to the process of converting fatty acyl CoA to acetyl CoA.; peroxisomal NAD-malate dehydrogenase 2…	6.3	gluconeogenesis / glyoxylate cycle.Malate DH	Chara_Exp3_MF_WL_light_2		3	766.102	2295.28	5927400
Unigene3237_All	AIVNIISNPVNSTVPIAAEVFK	(q42972|mdhg_orysa : 481.0) Malate dehydrogenase, glyoxysomal precursor (EC 1.1.1.37) - Oryza sativa (Rice) & (at5g09660 : 470.0) encodes a microbody NAD-dependent malate dehydrogenase encodes an peroxisomal NAD-malate dehydrogenase that is involved in fatty acid beta-oxidation through providing NAD to the process of converting fatty acyl CoA to acetyl CoA.; peroxisomal NAD-malate dehydrogenase 2…	6.3	gluconeogenesis / glyoxylate cycle.Malate DH	Chara_Exp3_MF_WL_light_3		3	766.102	2295.28	3214500
Unigene3237_All	AIVNIISNPVNSTVPIAAEVFK	(q42972|mdhg_orysa : 481.0) Malate dehydrogenase, glyoxysomal precursor (EC 1.1.1.37) - Oryza sativa (Rice) & (at5g09660 : 470.0) encodes a microbody NAD-dependent malate dehydrogenase encodes an peroxisomal NAD-malate dehydrogenase that is involved in fatty acid beta-oxidation through providing NAD to the process of converting fatty acyl CoA to acetyl CoA.; peroxisomal NAD-malate dehydrogenase 2…	6.3	gluconeogenesis / glyoxylate cycle.Malate DH	Chara_Exp4_MF_WK_light_1		3	766.102	2295.28	412040
Unigene3237_All	AIVNIISNPVNSTVPIAAEVFKK	(q42972|mdhg_orysa : 481.0) Malate dehydrogenase, glyoxysomal precursor (EC 1.1.1.37) - Oryza sativa (Rice) & (at5g09660 : 470.0) encodes a microbody NAD-dependent malate dehydrogenase encodes an peroxisomal NAD-malate dehydrogenase that is involved in fatty acid beta-oxidation through providing NAD to the process of converting fatty acyl CoA to acetyl CoA.; peroxisomal NAD-malate dehydrogenase 2…	6.3	gluconeogenesis / glyoxylate cycle.Malate DH	Chara_Exp2_MF_light_3	809.136	3	808.8	2423.38	28501000
Unigene3237_All	AIVNIISNPVNSTVPIAAEVFKK	(q42972|mdhg_orysa : 481.0) Malate dehydrogenase, glyoxysomal precursor (EC 1.1.1.37) - Oryza sativa (Rice) & (at5g09660 : 470.0) encodes a microbody NAD-dependent malate dehydrogenase encodes an peroxisomal NAD-malate dehydrogenase that is involved in fatty acid beta-oxidation through providing NAD to the process of converting fatty acyl CoA to acetyl CoA.; peroxisomal NAD-malate dehydrogenase 2…	6.3	gluconeogenesis / glyoxylate cycle.Malate DH	Chara_Exp3_MF_WL_light_3	809.134	3	808.8	2423.38	12326000
Unigene3237_All	AIVNIISNPVNSTVPIAAEVFKK	(q42972|mdhg_orysa : 481.0) Malate dehydrogenase, glyoxysomal precursor (EC 1.1.1.37) - Oryza sativa (Rice) & (at5g09660 : 470.0) encodes a microbody NAD-dependent malate dehydrogenase encodes an peroxisomal NAD-malate dehydrogenase that is involved in fatty acid beta-oxidation through providing NAD to the process of converting fatty acyl CoA to acetyl CoA.; peroxisomal NAD-malate dehydrogenase 2…	6.3	gluconeogenesis / glyoxylate cycle.Malate DH	Chara_Exp2_MF_light_1		3	808.8	2423.38	1520100
Unigene3237_All	AIVNIISNPVNSTVPIAAEVFKK	(q42972|mdhg_orysa : 481.0) Malate dehydrogenase, glyoxysomal precursor (EC 1.1.1.37) - Oryza sativa (Rice) & (at5g09660 : 470.0) encodes a microbody NAD-dependent malate dehydrogenase encodes an peroxisomal NAD-malate dehydrogenase that is involved in fatty acid beta-oxidation through providing NAD to the process of converting fatty acyl CoA to acetyl CoA.; peroxisomal NAD-malate dehydrogenase 2…	6.3	gluconeogenesis / glyoxylate cycle.Malate DH	Chara_Exp2_MF_light_2		3	808.8	2423.38	1860200
Unigene3237_All	AIVNIISNPVNSTVPIAAEVFKK	(q42972|mdhg_orysa : 481.0) Malate dehydrogenase, glyoxysomal precursor (EC 1.1.1.37) - Oryza sativa (Rice) & (at5g09660 : 470.0) encodes a microbody NAD-dependent malate dehydrogenase encodes an peroxisomal NAD-malate dehydrogenase that is involved in fatty acid beta-oxidation through providing NAD to the process of converting fatty acyl CoA to acetyl CoA.; peroxisomal NAD-malate dehydrogenase 2…	6.3	gluconeogenesis / glyoxylate cycle.Malate DH	Chara_Exp3_MF_WL_light_3		3	808.8	2423.38	7207100
Unigene3237_All	AIVNIISNPVNSTVPIAAEVFKK	(q42972|mdhg_orysa : 481.0) Malate dehydrogenase, glyoxysomal precursor (EC 1.1.1.37) - Oryza sativa (Rice) & (at5g09660 : 470.0) encodes a microbody NAD-dependent malate dehydrogenase encodes an peroxisomal NAD-malate dehydrogenase that is involved in fatty acid beta-oxidation through providing NAD to the process of converting fatty acyl CoA to acetyl CoA.; peroxisomal NAD-malate dehydrogenase 2…	6.3	gluconeogenesis / glyoxylate cycle.Malate DH	Chara_Exp4_MF_WK_light_2		3	808.8	2423.38	3397100
Unigene3237_All	AIVNIISNPVNSTVPIAAEVFKK	(q42972|mdhg_orysa : 481.0) Malate dehydrogenase, glyoxysomal precursor (EC 1.1.1.37) - Oryza sativa (Rice) & (at5g09660 : 470.0) encodes a microbody NAD-dependent malate dehydrogenase encodes an peroxisomal NAD-malate dehydrogenase that is involved in fatty acid beta-oxidation through providing NAD to the process of converting fatty acyl CoA to acetyl CoA.; peroxisomal NAD-malate dehydrogenase 2…	6.3	gluconeogenesis / glyoxylate cycle.Malate DH	Chara_Exp4_MF_WK_light_2		3	808.8	2423.38	403480
Unigene3237_All	AIVNIISNPVNSTVPIAAEVFKK	(q42972|mdhg_orysa : 481.0) Malate dehydrogenase, glyoxysomal precursor (EC 1.1.1.37) - Oryza sativa (Rice) & (at5g09660 : 470.0) encodes a microbody NAD-dependent malate dehydrogenase encodes an peroxisomal NAD-malate dehydrogenase that is involved in fatty acid beta-oxidation through providing NAD to the process of converting fatty acyl CoA to acetyl CoA.; peroxisomal NAD-malate dehydrogenase 2…	6.3	gluconeogenesis / glyoxylate cycle.Malate DH	Chara_Exp4_MF_WK_light_3		3	808.8	2423.38	12734000
Unigene3237_All	DDLFNINAGIVK	(q42972|mdhg_orysa : 481.0) Malate dehydrogenase, glyoxysomal precursor (EC 1.1.1.37) - Oryza sativa (Rice) & (at5g09660 : 470.0) encodes a microbody NAD-dependent malate dehydrogenase encodes an peroxisomal NAD-malate dehydrogenase that is involved in fatty acid beta-oxidation through providing NAD to the process of converting fatty acyl CoA to acetyl CoA.; peroxisomal NAD-malate dehydrogenase 2…	6.3	gluconeogenesis / glyoxylate cycle.Malate DH	Chara_Exp2_MF_light_1	659.854	2	659.854	1317.69	8712400
Unigene3237_All	DDLFNINAGIVK	(q42972|mdhg_orysa : 481.0) Malate dehydrogenase, glyoxysomal precursor (EC 1.1.1.37) - Oryza sativa (Rice) & (at5g09660 : 470.0) encodes a microbody NAD-dependent malate dehydrogenase encodes an peroxisomal NAD-malate dehydrogenase that is involved in fatty acid beta-oxidation through providing NAD to the process of converting fatty acyl CoA to acetyl CoA.; peroxisomal NAD-malate dehydrogenase 2…	6.3	gluconeogenesis / glyoxylate cycle.Malate DH	Chara_Exp2_MF_light_2	659.854	2	659.854	1317.69	7078600
Unigene3237_All	DDLFNINAGIVK	(q42972|mdhg_orysa : 481.0) Malate dehydrogenase, glyoxysomal precursor (EC 1.1.1.37) - Oryza sativa (Rice) & (at5g09660 : 470.0) encodes a microbody NAD-dependent malate dehydrogenase encodes an peroxisomal NAD-malate dehydrogenase that is involved in fatty acid beta-oxidation through providing NAD to the process of converting fatty acyl CoA to acetyl CoA.; peroxisomal NAD-malate dehydrogenase 2…	6.3	gluconeogenesis / glyoxylate cycle.Malate DH	Chara_Exp2_MF_light_3	659.854	2	659.854	1317.69	28014000
Unigene3237_All	DDLFNINAGIVK	(q42972|mdhg_orysa : 481.0) Malate dehydrogenase, glyoxysomal precursor (EC 1.1.1.37) - Oryza sativa (Rice) & (at5g09660 : 470.0) encodes a microbody NAD-dependent malate dehydrogenase encodes an peroxisomal NAD-malate dehydrogenase that is involved in fatty acid beta-oxidation through providing NAD to the process of converting fatty acyl CoA to acetyl CoA.; peroxisomal NAD-malate dehydrogenase 2…	6.3	gluconeogenesis / glyoxylate cycle.Malate DH	Chara_Exp3_MF_WL_light_1	659.855	2	659.854	1317.69	8808000
Unigene3237_All	DDLFNINAGIVK	(q42972|mdhg_orysa : 481.0) Malate dehydrogenase, glyoxysomal precursor (EC 1.1.1.37) - Oryza sativa (Rice) & (at5g09660 : 470.0) encodes a microbody NAD-dependent malate dehydrogenase encodes an peroxisomal NAD-malate dehydrogenase that is involved in fatty acid beta-oxidation through providing NAD to the process of converting fatty acyl CoA to acetyl CoA.; peroxisomal NAD-malate dehydrogenase 2…	6.3	gluconeogenesis / glyoxylate cycle.Malate DH	Chara_Exp3_MF_WL_light_2	659.854	2	659.854	1317.69	10393000
Unigene3237_All	DDLFNINAGIVK	(q42972|mdhg_orysa : 481.0) Malate dehydrogenase, glyoxysomal precursor (EC 1.1.1.37) - Oryza sativa (Rice) & (at5g09660 : 470.0) encodes a microbody NAD-dependent malate dehydrogenase encodes an peroxisomal NAD-malate dehydrogenase that is involved in fatty acid beta-oxidation through providing NAD to the process of converting fatty acyl CoA to acetyl CoA.; peroxisomal NAD-malate dehydrogenase 2…	6.3	gluconeogenesis / glyoxylate cycle.Malate DH	Chara_Exp3_MF_WL_light_3	659.854	2	659.854	1317.69	17864000
Unigene3237_All	DDLFNINAGIVK	(q42972|mdhg_orysa : 481.0) Malate dehydrogenase, glyoxysomal precursor (EC 1.1.1.37) - Oryza sativa (Rice) & (at5g09660 : 470.0) encodes a microbody NAD-dependent malate dehydrogenase encodes an peroxisomal NAD-malate dehydrogenase that is involved in fatty acid beta-oxidation through providing NAD to the process of converting fatty acyl CoA to acetyl CoA.; peroxisomal NAD-malate dehydrogenase 2…	6.3	gluconeogenesis / glyoxylate cycle.Malate DH	Chara_Exp4_MF_WK_light_1	659.854	2	659.854	1317.69	16305000
Unigene3237_All	DDLFNINAGIVK	(q42972|mdhg_orysa : 481.0) Malate dehydrogenase, glyoxysomal precursor (EC 1.1.1.37) - Oryza sativa (Rice) & (at5g09660 : 470.0) encodes a microbody NAD-dependent malate dehydrogenase encodes an peroxisomal NAD-malate dehydrogenase that is involved in fatty acid beta-oxidation through providing NAD to the process of converting fatty acyl CoA to acetyl CoA.; peroxisomal NAD-malate dehydrogenase 2…	6.3	gluconeogenesis / glyoxylate cycle.Malate DH	Chara_Exp4_MF_WK_light_3	659.854	2	659.854	1317.69	13237000
Unigene3237_All	DDLFNINAGIVK	(q42972|mdhg_orysa : 481.0) Malate dehydrogenase, glyoxysomal precursor (EC 1.1.1.37) - Oryza sativa (Rice) & (at5g09660 : 470.0) encodes a microbody NAD-dependent malate dehydrogenase encodes an peroxisomal NAD-malate dehydrogenase that is involved in fatty acid beta-oxidation through providing NAD to the process of converting fatty acyl CoA to acetyl CoA.; peroxisomal NAD-malate dehydrogenase 2…	6.3	gluconeogenesis / glyoxylate cycle.Malate DH	Chara_Exp3_MF_WL_light_3		2	659.854	1317.69	12374000
Unigene3237_All	DDLFNINAGIVK	(q42972|mdhg_orysa : 481.0) Malate dehydrogenase, glyoxysomal precursor (EC 1.1.1.37) - Oryza sativa (Rice) & (at5g09660 : 470.0) encodes a microbody NAD-dependent malate dehydrogenase encodes an peroxisomal NAD-malate dehydrogenase that is involved in fatty acid beta-oxidation through providing NAD to the process of converting fatty acyl CoA to acetyl CoA.; peroxisomal NAD-malate dehydrogenase 2…	6.3	gluconeogenesis / glyoxylate cycle.Malate DH	Chara_Exp4_MF_WK_light_2		2	659.854	1317.69	7212800
Unigene3237_All	IQNGGTEVVEAK	(q42972|mdhg_orysa : 481.0) Malate dehydrogenase, glyoxysomal precursor (EC 1.1.1.37) - Oryza sativa (Rice) & (at5g09660 : 470.0) encodes a microbody NAD-dependent malate dehydrogenase encodes an peroxisomal NAD-malate dehydrogenase that is involved in fatty acid beta-oxidation through providing NAD to the process of converting fatty acyl CoA to acetyl CoA.; peroxisomal NAD-malate dehydrogenase 2…	6.3	gluconeogenesis / glyoxylate cycle.Malate DH	Chara_Exp2_MF_light_1	622.827	2	622.828	1243.64	94908000
Unigene3237_All	IQNGGTEVVEAK	(q42972|mdhg_orysa : 481.0) Malate dehydrogenase, glyoxysomal precursor (EC 1.1.1.37) - Oryza sativa (Rice) & (at5g09660 : 470.0) encodes a microbody NAD-dependent malate dehydrogenase encodes an peroxisomal NAD-malate dehydrogenase that is involved in fatty acid beta-oxidation through providing NAD to the process of converting fatty acyl CoA to acetyl CoA.; peroxisomal NAD-malate dehydrogenase 2…	6.3	gluconeogenesis / glyoxylate cycle.Malate DH	Chara_Exp2_MF_light_2	622.827	2	622.828	1243.64	80867000
Unigene3237_All	IQNGGTEVVEAK	(q42972|mdhg_orysa : 481.0) Malate dehydrogenase, glyoxysomal precursor (EC 1.1.1.37) - Oryza sativa (Rice) & (at5g09660 : 470.0) encodes a microbody NAD-dependent malate dehydrogenase encodes an peroxisomal NAD-malate dehydrogenase that is involved in fatty acid beta-oxidation through providing NAD to the process of converting fatty acyl CoA to acetyl CoA.; peroxisomal NAD-malate dehydrogenase 2…	6.3	gluconeogenesis / glyoxylate cycle.Malate DH	Chara_Exp2_MF_light_3	622.828	2	622.828	1243.64	68930000
Unigene3237_All	IQNGGTEVVEAK	(q42972|mdhg_orysa : 481.0) Malate dehydrogenase, glyoxysomal precursor (EC 1.1.1.37) - Oryza sativa (Rice) & (at5g09660 : 470.0) encodes a microbody NAD-dependent malate dehydrogenase encodes an peroxisomal NAD-malate dehydrogenase that is involved in fatty acid beta-oxidation through providing NAD to the process of converting fatty acyl CoA to acetyl CoA.; peroxisomal NAD-malate dehydrogenase 2…	6.3	gluconeogenesis / glyoxylate cycle.Malate DH	Chara_Exp3_MF_WL_light_1	622.827	2	622.828	1243.64	146300000
Unigene3237_All	IQNGGTEVVEAK	(q42972|mdhg_orysa : 481.0) Malate dehydrogenase, glyoxysomal precursor (EC 1.1.1.37) - Oryza sativa (Rice) & (at5g09660 : 470.0) encodes a microbody NAD-dependent malate dehydrogenase encodes an peroxisomal NAD-malate dehydrogenase that is involved in fatty acid beta-oxidation through providing NAD to the process of converting fatty acyl CoA to acetyl CoA.; peroxisomal NAD-malate dehydrogenase 2…	6.3	gluconeogenesis / glyoxylate cycle.Malate DH	Chara_Exp2_MF_light_2		2	622.828	1243.64	978710
Unigene3237_All	IQNGGTEVVEAK	(q42972|mdhg_orysa : 481.0) Malate dehydrogenase, glyoxysomal precursor (EC 1.1.1.37) - Oryza sativa (Rice) & (at5g09660 : 470.0) encodes a microbody NAD-dependent malate dehydrogenase encodes an peroxisomal NAD-malate dehydrogenase that is involved in fatty acid beta-oxidation through providing NAD to the process of converting fatty acyl CoA to acetyl CoA.; peroxisomal NAD-malate dehydrogenase 2…	6.3	gluconeogenesis / glyoxylate cycle.Malate DH	Chara_Exp3_MF_WL_light_2		2	622.828	1243.64	119750000
Unigene3237_All	LFGVTTLDVVR	(q42972|mdhg_orysa : 481.0) Malate dehydrogenase, glyoxysomal precursor (EC 1.1.1.37) - Oryza sativa (Rice) & (at5g09660 : 470.0) encodes a microbody NAD-dependent malate dehydrogenase encodes an peroxisomal NAD-malate dehydrogenase that is involved in fatty acid beta-oxidation through providing NAD to the process of converting fatty acyl CoA to acetyl CoA.; peroxisomal NAD-malate dehydrogenase 2…	6.3	gluconeogenesis / glyoxylate cycle.Malate DH	Chara_Exp2_MF_light_1	610.356	2	610.356	1218.7	13697000
Unigene3237_All	LFGVTTLDVVR	(q42972|mdhg_orysa : 481.0) Malate dehydrogenase, glyoxysomal precursor (EC 1.1.1.37) - Oryza sativa (Rice) & (at5g09660 : 470.0) encodes a microbody NAD-dependent malate dehydrogenase encodes an peroxisomal NAD-malate dehydrogenase that is involved in fatty acid beta-oxidation through providing NAD to the process of converting fatty acyl CoA to acetyl CoA.; peroxisomal NAD-malate dehydrogenase 2…	6.3	gluconeogenesis / glyoxylate cycle.Malate DH	Chara_Exp2_MF_light_2	610.356	2	610.356	1218.7	12701000
Unigene3237_All	LFGVTTLDVVR	(q42972|mdhg_orysa : 481.0) Malate dehydrogenase, glyoxysomal precursor (EC 1.1.1.37) - Oryza sativa (Rice) & (at5g09660 : 470.0) encodes a microbody NAD-dependent malate dehydrogenase encodes an peroxisomal NAD-malate dehydrogenase that is involved in fatty acid beta-oxidation through providing NAD to the process of converting fatty acyl CoA to acetyl CoA.; peroxisomal NAD-malate dehydrogenase 2…	6.3	gluconeogenesis / glyoxylate cycle.Malate DH	Chara_Exp2_MF_light_3	610.356	2	610.356	1218.7	78611000
Unigene3237_All	LFGVTTLDVVR	(q42972|mdhg_orysa : 481.0) Malate dehydrogenase, glyoxysomal precursor (EC 1.1.1.37) - Oryza sativa (Rice) & (at5g09660 : 470.0) encodes a microbody NAD-dependent malate dehydrogenase encodes an peroxisomal NAD-malate dehydrogenase that is involved in fatty acid beta-oxidation through providing NAD to the process of converting fatty acyl CoA to acetyl CoA.; peroxisomal NAD-malate dehydrogenase 2…	6.3	gluconeogenesis / glyoxylate cycle.Malate DH	Chara_Exp3_MF_WL_light_1	610.356	2	610.356	1218.7	16798000
Unigene3237_All	LFGVTTLDVVR	(q42972|mdhg_orysa : 481.0) Malate dehydrogenase, glyoxysomal precursor (EC 1.1.1.37) - Oryza sativa (Rice) & (at5g09660 : 470.0) encodes a microbody NAD-dependent malate dehydrogenase encodes an peroxisomal NAD-malate dehydrogenase that is involved in fatty acid beta-oxidation through providing NAD to the process of converting fatty acyl CoA to acetyl CoA.; peroxisomal NAD-malate dehydrogenase 2…	6.3	gluconeogenesis / glyoxylate cycle.Malate DH	Chara_Exp3_MF_WL_light_2	610.356	2	610.356	1218.7	18082000
Unigene3237_All	LFGVTTLDVVR	(q42972|mdhg_orysa : 481.0) Malate dehydrogenase, glyoxysomal precursor (EC 1.1.1.37) - Oryza sativa (Rice) & (at5g09660 : 470.0) encodes a microbody NAD-dependent malate dehydrogenase encodes an peroxisomal NAD-malate dehydrogenase that is involved in fatty acid beta-oxidation through providing NAD to the process of converting fatty acyl CoA to acetyl CoA.; peroxisomal NAD-malate dehydrogenase 2…	6.3	gluconeogenesis / glyoxylate cycle.Malate DH	Chara_Exp3_MF_WL_light_3	610.356	2	610.356	1218.7	40752000
Unigene3237_All	LFGVTTLDVVR	(q42972|mdhg_orysa : 481.0) Malate dehydrogenase, glyoxysomal precursor (EC 1.1.1.37) - Oryza sativa (Rice) & (at5g09660 : 470.0) encodes a microbody NAD-dependent malate dehydrogenase encodes an peroxisomal NAD-malate dehydrogenase that is involved in fatty acid beta-oxidation through providing NAD to the process of converting fatty acyl CoA to acetyl CoA.; peroxisomal NAD-malate dehydrogenase 2…	6.3	gluconeogenesis / glyoxylate cycle.Malate DH	Chara_Exp4_MF_WK_light_1	610.356	2	610.356	1218.7	27119000
Unigene3237_All	LFGVTTLDVVR	(q42972|mdhg_orysa : 481.0) Malate dehydrogenase, glyoxysomal precursor (EC 1.1.1.37) - Oryza sativa (Rice) & (at5g09660 : 470.0) encodes a microbody NAD-dependent malate dehydrogenase encodes an peroxisomal NAD-malate dehydrogenase that is involved in fatty acid beta-oxidation through providing NAD to the process of converting fatty acyl CoA to acetyl CoA.; peroxisomal NAD-malate dehydrogenase 2…	6.3	gluconeogenesis / glyoxylate cycle.Malate DH	Chara_Exp4_MF_WK_light_2	610.356	2	610.356	1218.7	14231000
Unigene3237_All	LFGVTTLDVVR	(q42972|mdhg_orysa : 481.0) Malate dehydrogenase, glyoxysomal precursor (EC 1.1.1.37) - Oryza sativa (Rice) & (at5g09660 : 470.0) encodes a microbody NAD-dependent malate dehydrogenase encodes an peroxisomal NAD-malate dehydrogenase that is involved in fatty acid beta-oxidation through providing NAD to the process of converting fatty acyl CoA to acetyl CoA.; peroxisomal NAD-malate dehydrogenase 2…	6.3	gluconeogenesis / glyoxylate cycle.Malate DH	Chara_Exp4_MF_WK_light_3	610.356	2	610.356	1218.7	32530000
Unigene3237_All	NGIEEYLPLGPMNEYER	(q42972|mdhg_orysa : 481.0) Malate dehydrogenase, glyoxysomal precursor (EC 1.1.1.37) - Oryza sativa (Rice) & (at5g09660 : 470.0) encodes a microbody NAD-dependent malate dehydrogenase encodes an peroxisomal NAD-malate dehydrogenase that is involved in fatty acid beta-oxidation through providing NAD to the process of converting fatty acyl CoA to acetyl CoA.; peroxisomal NAD-malate dehydrogenase 2…	6.3	gluconeogenesis / glyoxylate cycle.Malate DH	Chara_Exp2_MF_light_3	675.655	3	675.319	2022.94	4176600
Unigene3237_All	NGIEEYLPLGPMNEYER	(q42972|mdhg_orysa : 481.0) Malate dehydrogenase, glyoxysomal precursor (EC 1.1.1.37) - Oryza sativa (Rice) & (at5g09660 : 470.0) encodes a microbody NAD-dependent malate dehydrogenase encodes an peroxisomal NAD-malate dehydrogenase that is involved in fatty acid beta-oxidation through providing NAD to the process of converting fatty acyl CoA to acetyl CoA.; peroxisomal NAD-malate dehydrogenase 2…	6.3	gluconeogenesis / glyoxylate cycle.Malate DH	Chara_Exp2_MF_light_1		3	675.319	2022.94	1807500
Unigene3237_All	NGIEEYLPLGPMNEYER	(q42972|mdhg_orysa : 481.0) Malate dehydrogenase, glyoxysomal precursor (EC 1.1.1.37) - Oryza sativa (Rice) & (at5g09660 : 470.0) encodes a microbody NAD-dependent malate dehydrogenase encodes an peroxisomal NAD-malate dehydrogenase that is involved in fatty acid beta-oxidation through providing NAD to the process of converting fatty acyl CoA to acetyl CoA.; peroxisomal NAD-malate dehydrogenase 2…	6.3	gluconeogenesis / glyoxylate cycle.Malate DH	Chara_Exp2_MF_light_2		3	675.319	2022.94	1722400
Unigene3237_All	NGIEEYLPLGPMNEYER	(q42972|mdhg_orysa : 481.0) Malate dehydrogenase, glyoxysomal precursor (EC 1.1.1.37) - Oryza sativa (Rice) & (at5g09660 : 470.0) encodes a microbody NAD-dependent malate dehydrogenase encodes an peroxisomal NAD-malate dehydrogenase that is involved in fatty acid beta-oxidation through providing NAD to the process of converting fatty acyl CoA to acetyl CoA.; peroxisomal NAD-malate dehydrogenase 2…	6.3	gluconeogenesis / glyoxylate cycle.Malate DH	Chara_Exp3_MF_WL_light_3		3	675.319	2022.94	1418800
Unigene3237_All	QETDYLTNR	(q42972|mdhg_orysa : 481.0) Malate dehydrogenase, glyoxysomal precursor (EC 1.1.1.37) - Oryza sativa (Rice) & (at5g09660 : 470.0) encodes a microbody NAD-dependent malate dehydrogenase encodes an peroxisomal NAD-malate dehydrogenase that is involved in fatty acid beta-oxidation through providing NAD to the process of converting fatty acyl CoA to acetyl CoA.; peroxisomal NAD-malate dehydrogenase 2…	6.3	gluconeogenesis / glyoxylate cycle.Malate DH	Chara_Exp2_MF_light_1	570.27	2	570.27	1138.53	37256000
Unigene3237_All	QETDYLTNR	(q42972|mdhg_orysa : 481.0) Malate dehydrogenase, glyoxysomal precursor (EC 1.1.1.37) - Oryza sativa (Rice) & (at5g09660 : 470.0) encodes a microbody NAD-dependent malate dehydrogenase encodes an peroxisomal NAD-malate dehydrogenase that is involved in fatty acid beta-oxidation through providing NAD to the process of converting fatty acyl CoA to acetyl CoA.; peroxisomal NAD-malate dehydrogenase 2…	6.3	gluconeogenesis / glyoxylate cycle.Malate DH	Chara_Exp2_MF_light_2	570.27	2	570.27	1138.53	30717000
Unigene3237_All	QETDYLTNR	(q42972|mdhg_orysa : 481.0) Malate dehydrogenase, glyoxysomal precursor (EC 1.1.1.37) - Oryza sativa (Rice) & (at5g09660 : 470.0) encodes a microbody NAD-dependent malate dehydrogenase encodes an peroxisomal NAD-malate dehydrogenase that is involved in fatty acid beta-oxidation through providing NAD to the process of converting fatty acyl CoA to acetyl CoA.; peroxisomal NAD-malate dehydrogenase 2…	6.3	gluconeogenesis / glyoxylate cycle.Malate DH	Chara_Exp2_MF_light_3	570.27	2	570.27	1138.53	31798000
Unigene3237_All	QETDYLTNR	(q42972|mdhg_orysa : 481.0) Malate dehydrogenase, glyoxysomal precursor (EC 1.1.1.37) - Oryza sativa (Rice) & (at5g09660 : 470.0) encodes a microbody NAD-dependent malate dehydrogenase encodes an peroxisomal NAD-malate dehydrogenase that is involved in fatty acid beta-oxidation through providing NAD to the process of converting fatty acyl CoA to acetyl CoA.; peroxisomal NAD-malate dehydrogenase 2…	6.3	gluconeogenesis / glyoxylate cycle.Malate DH	Chara_Exp3_MF_WL_light_1	570.27	2	570.27	1138.53	61893000
Unigene3237_All	QETDYLTNR	(q42972|mdhg_orysa : 481.0) Malate dehydrogenase, glyoxysomal precursor (EC 1.1.1.37) - Oryza sativa (Rice) & (at5g09660 : 470.0) encodes a microbody NAD-dependent malate dehydrogenase encodes an peroxisomal NAD-malate dehydrogenase that is involved in fatty acid beta-oxidation through providing NAD to the process of converting fatty acyl CoA to acetyl CoA.; peroxisomal NAD-malate dehydrogenase 2…	6.3	gluconeogenesis / glyoxylate cycle.Malate DH	Chara_Exp3_MF_WL_light_2	570.27	2	570.27	1138.53	62552000
Unigene3237_All	QETDYLTNR	(q42972|mdhg_orysa : 481.0) Malate dehydrogenase, glyoxysomal precursor (EC 1.1.1.37) - Oryza sativa (Rice) & (at5g09660 : 470.0) encodes a microbody NAD-dependent malate dehydrogenase encodes an peroxisomal NAD-malate dehydrogenase that is involved in fatty acid beta-oxidation through providing NAD to the process of converting fatty acyl CoA to acetyl CoA.; peroxisomal NAD-malate dehydrogenase 2…	6.3	gluconeogenesis / glyoxylate cycle.Malate DH	Chara_Exp3_MF_WL_light_3	570.271	2	570.27	1138.53	36524000
Unigene3237_All	QETDYLTNR	(q42972|mdhg_orysa : 481.0) Malate dehydrogenase, glyoxysomal precursor (EC 1.1.1.37) - Oryza sativa (Rice) & (at5g09660 : 470.0) encodes a microbody NAD-dependent malate dehydrogenase encodes an peroxisomal NAD-malate dehydrogenase that is involved in fatty acid beta-oxidation through providing NAD to the process of converting fatty acyl CoA to acetyl CoA.; peroxisomal NAD-malate dehydrogenase 2…	6.3	gluconeogenesis / glyoxylate cycle.Malate DH	Chara_Exp4_MF_WK_light_3	570.27	2	570.27	1138.53	69339000
Unigene3237_All	QETDYLTNR	(q42972|mdhg_orysa : 481.0) Malate dehydrogenase, glyoxysomal precursor (EC 1.1.1.37) - Oryza sativa (Rice) & (at5g09660 : 470.0) encodes a microbody NAD-dependent malate dehydrogenase encodes an peroxisomal NAD-malate dehydrogenase that is involved in fatty acid beta-oxidation through providing NAD to the process of converting fatty acyl CoA to acetyl CoA.; peroxisomal NAD-malate dehydrogenase 2…	6.3	gluconeogenesis / glyoxylate cycle.Malate DH	Chara_Exp4_MF_WK_light_1		2	570.27	1138.53	46586000
Unigene3237_All	QETDYLTNR	(q42972|mdhg_orysa : 481.0) Malate dehydrogenase, glyoxysomal precursor (EC 1.1.1.37) - Oryza sativa (Rice) & (at5g09660 : 470.0) encodes a microbody NAD-dependent malate dehydrogenase encodes an peroxisomal NAD-malate dehydrogenase that is involved in fatty acid beta-oxidation through providing NAD to the process of converting fatty acyl CoA to acetyl CoA.; peroxisomal NAD-malate dehydrogenase 2…	6.3	gluconeogenesis / glyoxylate cycle.Malate DH	Chara_Exp4_MF_WK_light_2		2	570.27	1138.53	22832000
Unigene3237_All	VAILGAAGGIGQPLALLMK	(q42972|mdhg_orysa : 481.0) Malate dehydrogenase, glyoxysomal precursor (EC 1.1.1.37) - Oryza sativa (Rice) & (at5g09660 : 470.0) encodes a microbody NAD-dependent malate dehydrogenase encodes an peroxisomal NAD-malate dehydrogenase that is involved in fatty acid beta-oxidation through providing NAD to the process of converting fatty acyl CoA to acetyl CoA.; peroxisomal NAD-malate dehydrogenase 2…	6.3	gluconeogenesis / glyoxylate cycle.Malate DH	Chara_Exp2_MF_light_3	897.038	2	897.04	1792.06	8273400
Unigene3237_All	VAILGAAGGIGQPLALLMK	(q42972|mdhg_orysa : 481.0) Malate dehydrogenase, glyoxysomal precursor (EC 1.1.1.37) - Oryza sativa (Rice) & (at5g09660 : 470.0) encodes a microbody NAD-dependent malate dehydrogenase encodes an peroxisomal NAD-malate dehydrogenase that is involved in fatty acid beta-oxidation through providing NAD to the process of converting fatty acyl CoA to acetyl CoA.; peroxisomal NAD-malate dehydrogenase 2…	6.3	gluconeogenesis / glyoxylate cycle.Malate DH	Chara_Exp2_MF_light_1		2	897.04	1792.06	1870800
Unigene3237_All	VAILGAAGGIGQPLALLMK	(q42972|mdhg_orysa : 481.0) Malate dehydrogenase, glyoxysomal precursor (EC 1.1.1.37) - Oryza sativa (Rice) & (at5g09660 : 470.0) encodes a microbody NAD-dependent malate dehydrogenase encodes an peroxisomal NAD-malate dehydrogenase that is involved in fatty acid beta-oxidation through providing NAD to the process of converting fatty acyl CoA to acetyl CoA.; peroxisomal NAD-malate dehydrogenase 2…	6.3	gluconeogenesis / glyoxylate cycle.Malate DH	Chara_Exp2_MF_light_2		2	897.04	1792.06	356030
Unigene3237_All	VAILGAAGGIGQPLALLMK	(q42972|mdhg_orysa : 481.0) Malate dehydrogenase, glyoxysomal precursor (EC 1.1.1.37) - Oryza sativa (Rice) & (at5g09660 : 470.0) encodes a microbody NAD-dependent malate dehydrogenase encodes an peroxisomal NAD-malate dehydrogenase that is involved in fatty acid beta-oxidation through providing NAD to the process of converting fatty acyl CoA to acetyl CoA.; peroxisomal NAD-malate dehydrogenase 2…	6.3	gluconeogenesis / glyoxylate cycle.Malate DH	Chara_Exp3_MF_WL_light_1		2	897.04	1792.06	4628300
Unigene3237_All	VAILGAAGGIGQPLALLMK	(q42972|mdhg_orysa : 481.0) Malate dehydrogenase, glyoxysomal precursor (EC 1.1.1.37) - Oryza sativa (Rice) & (at5g09660 : 470.0) encodes a microbody NAD-dependent malate dehydrogenase encodes an peroxisomal NAD-malate dehydrogenase that is involved in fatty acid beta-oxidation through providing NAD to the process of converting fatty acyl CoA to acetyl CoA.; peroxisomal NAD-malate dehydrogenase 2…	6.3	gluconeogenesis / glyoxylate cycle.Malate DH	Chara_Exp3_MF_WL_light_2		2	897.04	1792.06	2176200
Unigene3237_All	VAILGAAGGIGQPLALLMK	(q42972|mdhg_orysa : 481.0) Malate dehydrogenase, glyoxysomal precursor (EC 1.1.1.37) - Oryza sativa (Rice) & (at5g09660 : 470.0) encodes a microbody NAD-dependent malate dehydrogenase encodes an peroxisomal NAD-malate dehydrogenase that is involved in fatty acid beta-oxidation through providing NAD to the process of converting fatty acyl CoA to acetyl CoA.; peroxisomal NAD-malate dehydrogenase 2…	6.3	gluconeogenesis / glyoxylate cycle.Malate DH	Chara_Exp3_MF_WL_light_3		2	897.04	1792.06	4016700
Unigene3237_All	VAILGAAGGIGQPLALLMK	(q42972|mdhg_orysa : 481.0) Malate dehydrogenase, glyoxysomal precursor (EC 1.1.1.37) - Oryza sativa (Rice) & (at5g09660 : 470.0) encodes a microbody NAD-dependent malate dehydrogenase encodes an peroxisomal NAD-malate dehydrogenase that is involved in fatty acid beta-oxidation through providing NAD to the process of converting fatty acyl CoA to acetyl CoA.; peroxisomal NAD-malate dehydrogenase 2…	6.3	gluconeogenesis / glyoxylate cycle.Malate DH	Chara_Exp4_MF_WK_light_1		2	897.04	1792.06	6658300
Unigene3237_All	VAILGAAGGIGQPLALLMK	(q42972|mdhg_orysa : 481.0) Malate dehydrogenase, glyoxysomal precursor (EC 1.1.1.37) - Oryza sativa (Rice) & (at5g09660 : 470.0) encodes a microbody NAD-dependent malate dehydrogenase encodes an peroxisomal NAD-malate dehydrogenase that is involved in fatty acid beta-oxidation through providing NAD to the process of converting fatty acyl CoA to acetyl CoA.; peroxisomal NAD-malate dehydrogenase 2…	6.3	gluconeogenesis / glyoxylate cycle.Malate DH	Chara_Exp4_MF_WK_light_2		2	897.04	1792.06	2955600
Unigene3237_All	VAILGAAGGIGQPLALLMK	(q42972|mdhg_orysa : 481.0) Malate dehydrogenase, glyoxysomal precursor (EC 1.1.1.37) - Oryza sativa (Rice) & (at5g09660 : 470.0) encodes a microbody NAD-dependent malate dehydrogenase encodes an peroxisomal NAD-malate dehydrogenase that is involved in fatty acid beta-oxidation through providing NAD to the process of converting fatty acyl CoA to acetyl CoA.; peroxisomal NAD-malate dehydrogenase 2…	6.3	gluconeogenesis / glyoxylate cycle.Malate DH	Chara_Exp4_MF_WK_light_3		2	897.04	1792.06	7880800
CL639.Contig2_All	LTEEILSAGPVL	(at5g65690 : 861.0) Encodes a putative phosphoenolpyruvate carboxykinase (ATP-dependent).; phosphoenolpyruvate carboxykinase 2 (PCK2); FUNCTIONS IN: phosphoenolpyruvate carboxykinase activity, purine nucleotide binding, phosphoenolpyruvate carboxykinase (ATP) activity, ATP binding; INVOLVED IN: gluconeogenesis; LOCATED IN: cellular_component unknown; EXPRESSED IN: stem, male gametophyte, root, fl…	6.4	gluconeogenesis / glyoxylate cycle.PEPCK	Chara_Exp2_MF_light_3	621.354	2	621.353	1240.69	11183000
CL639.Contig2_All	LTEEILSAGPVL	(at5g65690 : 861.0) Encodes a putative phosphoenolpyruvate carboxykinase (ATP-dependent).; phosphoenolpyruvate carboxykinase 2 (PCK2); FUNCTIONS IN: phosphoenolpyruvate carboxykinase activity, purine nucleotide binding, phosphoenolpyruvate carboxykinase (ATP) activity, ATP binding; INVOLVED IN: gluconeogenesis; LOCATED IN: cellular_component unknown; EXPRESSED IN: stem, male gametophyte, root, fl…	6.4	gluconeogenesis / glyoxylate cycle.PEPCK	Chara_Exp2_MF_light_1		2	621.353	1240.69	3276600
CL639.Contig2_All	LTEEILSAGPVL	(at5g65690 : 861.0) Encodes a putative phosphoenolpyruvate carboxykinase (ATP-dependent).; phosphoenolpyruvate carboxykinase 2 (PCK2); FUNCTIONS IN: phosphoenolpyruvate carboxykinase activity, purine nucleotide binding, phosphoenolpyruvate carboxykinase (ATP) activity, ATP binding; INVOLVED IN: gluconeogenesis; LOCATED IN: cellular_component unknown; EXPRESSED IN: stem, male gametophyte, root, fl…	6.4	gluconeogenesis / glyoxylate cycle.PEPCK	Chara_Exp2_MF_light_2		2	621.353	1240.69	2828900
CL639.Contig3_All	AVDYLNSLDK	(at5g65690 : 868.0) Encodes a putative phosphoenolpyruvate carboxykinase (ATP-dependent).; phosphoenolpyruvate carboxykinase 2 (PCK2); FUNCTIONS IN: phosphoenolpyruvate carboxykinase activity, purine nucleotide binding, phosphoenolpyruvate carboxykinase (ATP) activity, ATP binding; INVOLVED IN: gluconeogenesis; LOCATED IN: cellular_component unknown; EXPRESSED IN: stem, male gametophyte, root, fl…	6.4	gluconeogenesis / glyoxylate cycle.PEPCK	Chara_Exp2_MF_light_1	569.293	2	569.293	1136.57	12227000
CL639.Contig3_All	AVDYLNSLDK	(at5g65690 : 868.0) Encodes a putative phosphoenolpyruvate carboxykinase (ATP-dependent).; phosphoenolpyruvate carboxykinase 2 (PCK2); FUNCTIONS IN: phosphoenolpyruvate carboxykinase activity, purine nucleotide binding, phosphoenolpyruvate carboxykinase (ATP) activity, ATP binding; INVOLVED IN: gluconeogenesis; LOCATED IN: cellular_component unknown; EXPRESSED IN: stem, male gametophyte, root, fl…	6.4	gluconeogenesis / glyoxylate cycle.PEPCK	Chara_Exp2_MF_light_2	569.294	2	569.293	1136.57	12927000
CL639.Contig3_All	AVDYLNSLDK	(at5g65690 : 868.0) Encodes a putative phosphoenolpyruvate carboxykinase (ATP-dependent).; phosphoenolpyruvate carboxykinase 2 (PCK2); FUNCTIONS IN: phosphoenolpyruvate carboxykinase activity, purine nucleotide binding, phosphoenolpyruvate carboxykinase (ATP) activity, ATP binding; INVOLVED IN: gluconeogenesis; LOCATED IN: cellular_component unknown; EXPRESSED IN: stem, male gametophyte, root, fl…	6.4	gluconeogenesis / glyoxylate cycle.PEPCK	Chara_Exp2_MF_light_3	569.293	2	569.293	1136.57	9026100
CL639.Contig3_All	AVDYLNSLDK	(at5g65690 : 868.0) Encodes a putative phosphoenolpyruvate carboxykinase (ATP-dependent).; phosphoenolpyruvate carboxykinase 2 (PCK2); FUNCTIONS IN: phosphoenolpyruvate carboxykinase activity, purine nucleotide binding, phosphoenolpyruvate carboxykinase (ATP) activity, ATP binding; INVOLVED IN: gluconeogenesis; LOCATED IN: cellular_component unknown; EXPRESSED IN: stem, male gametophyte, root, fl…	6.4	gluconeogenesis / glyoxylate cycle.PEPCK	Chara_Exp4_MF_WK_light_2		2	569.293	1136.57	1428400
CL639.Contig3_All	AVDYLNSLDK	(at5g65690 : 868.0) Encodes a putative phosphoenolpyruvate carboxykinase (ATP-dependent).; phosphoenolpyruvate carboxykinase 2 (PCK2); FUNCTIONS IN: phosphoenolpyruvate carboxykinase activity, purine nucleotide binding, phosphoenolpyruvate carboxykinase (ATP) activity, ATP binding; INVOLVED IN: gluconeogenesis; LOCATED IN: cellular_component unknown; EXPRESSED IN: stem, male gametophyte, root, fl…	6.4	gluconeogenesis / glyoxylate cycle.PEPCK	Chara_Exp4_MF_WK_light_3		2	569.293	1136.57	2552000
CL639.Contig3_All	IVHHLRPILSDSELK	(at5g65690 : 868.0) Encodes a putative phosphoenolpyruvate carboxykinase (ATP-dependent).; phosphoenolpyruvate carboxykinase 2 (PCK2); FUNCTIONS IN: phosphoenolpyruvate carboxykinase activity, purine nucleotide binding, phosphoenolpyruvate carboxykinase (ATP) activity, ATP binding; INVOLVED IN: gluconeogenesis; LOCATED IN: cellular_component unknown; EXPRESSED IN: stem, male gametophyte, root, fl…	6.4	gluconeogenesis / glyoxylate cycle.PEPCK	Chara_Exp2_MF_light_1	440.24	4	440.007	1756	9746900
CL639.Contig3_All	IVHHLRPILSDSELK	(at5g65690 : 868.0) Encodes a putative phosphoenolpyruvate carboxykinase (ATP-dependent).; phosphoenolpyruvate carboxykinase 2 (PCK2); FUNCTIONS IN: phosphoenolpyruvate carboxykinase activity, purine nucleotide binding, phosphoenolpyruvate carboxykinase (ATP) activity, ATP binding; INVOLVED IN: gluconeogenesis; LOCATED IN: cellular_component unknown; EXPRESSED IN: stem, male gametophyte, root, fl…	6.4	gluconeogenesis / glyoxylate cycle.PEPCK	Chara_Exp2_MF_light_3		4	440.007	1756	4424300
CL639.Contig4_All	AAYPIHHIANAK	(at5g65690 : 863.0) Encodes a putative phosphoenolpyruvate carboxykinase (ATP-dependent).; phosphoenolpyruvate carboxykinase 2 (PCK2); FUNCTIONS IN: phosphoenolpyruvate carboxykinase activity, purine nucleotide binding, phosphoenolpyruvate carboxykinase (ATP) activity, ATP binding; INVOLVED IN: gluconeogenesis; LOCATED IN: cellular_component unknown; EXPRESSED IN: stem, male gametophyte, root, fl…	6.4	gluconeogenesis / glyoxylate cycle.PEPCK	Chara_Exp2_MF_light_1	327.182	4	327.182	1304.7	47983000
CL639.Contig4_All	AAYPIHHIANAK	(at5g65690 : 863.0) Encodes a putative phosphoenolpyruvate carboxykinase (ATP-dependent).; phosphoenolpyruvate carboxykinase 2 (PCK2); FUNCTIONS IN: phosphoenolpyruvate carboxykinase activity, purine nucleotide binding, phosphoenolpyruvate carboxykinase (ATP) activity, ATP binding; INVOLVED IN: gluconeogenesis; LOCATED IN: cellular_component unknown; EXPRESSED IN: stem, male gametophyte, root, fl…	6.4	gluconeogenesis / glyoxylate cycle.PEPCK	Chara_Exp2_MF_light_1	435.907	3	435.907	1304.7	20806000
CL639.Contig4_All	AAYPIHHIANAK	(at5g65690 : 863.0) Encodes a putative phosphoenolpyruvate carboxykinase (ATP-dependent).; phosphoenolpyruvate carboxykinase 2 (PCK2); FUNCTIONS IN: phosphoenolpyruvate carboxykinase activity, purine nucleotide binding, phosphoenolpyruvate carboxykinase (ATP) activity, ATP binding; INVOLVED IN: gluconeogenesis; LOCATED IN: cellular_component unknown; EXPRESSED IN: stem, male gametophyte, root, fl…	6.4	gluconeogenesis / glyoxylate cycle.PEPCK	Chara_Exp2_MF_light_2	327.182	4	327.182	1304.7	68582000
CL639.Contig4_All	AAYPIHHIANAK	(at5g65690 : 863.0) Encodes a putative phosphoenolpyruvate carboxykinase (ATP-dependent).; phosphoenolpyruvate carboxykinase 2 (PCK2); FUNCTIONS IN: phosphoenolpyruvate carboxykinase activity, purine nucleotide binding, phosphoenolpyruvate carboxykinase (ATP) activity, ATP binding; INVOLVED IN: gluconeogenesis; LOCATED IN: cellular_component unknown; EXPRESSED IN: stem, male gametophyte, root, fl…	6.4	gluconeogenesis / glyoxylate cycle.PEPCK	Chara_Exp2_MF_light_3	327.182	4	327.182	1304.7	62555000
CL639.Contig4_All	AAYPIHHIANAK	(at5g65690 : 863.0) Encodes a putative phosphoenolpyruvate carboxykinase (ATP-dependent).; phosphoenolpyruvate carboxykinase 2 (PCK2); FUNCTIONS IN: phosphoenolpyruvate carboxykinase activity, purine nucleotide binding, phosphoenolpyruvate carboxykinase (ATP) activity, ATP binding; INVOLVED IN: gluconeogenesis; LOCATED IN: cellular_component unknown; EXPRESSED IN: stem, male gametophyte, root, fl…	6.4	gluconeogenesis / glyoxylate cycle.PEPCK	Chara_Exp2_MF_light_3	435.907	3	435.907	1304.7	15711000
CL639.Contig4_All	AAYPIHHIANAK	(at5g65690 : 863.0) Encodes a putative phosphoenolpyruvate carboxykinase (ATP-dependent).; phosphoenolpyruvate carboxykinase 2 (PCK2); FUNCTIONS IN: phosphoenolpyruvate carboxykinase activity, purine nucleotide binding, phosphoenolpyruvate carboxykinase (ATP) activity, ATP binding; INVOLVED IN: gluconeogenesis; LOCATED IN: cellular_component unknown; EXPRESSED IN: stem, male gametophyte, root, fl…	6.4	gluconeogenesis / glyoxylate cycle.PEPCK	Chara_Exp2_MF_light_2		3	435.907	1304.7	14167000
CL639.Contig4_All	AAYPIHHIANAK	(at5g65690 : 863.0) Encodes a putative phosphoenolpyruvate carboxykinase (ATP-dependent).; phosphoenolpyruvate carboxykinase 2 (PCK2); FUNCTIONS IN: phosphoenolpyruvate carboxykinase activity, purine nucleotide binding, phosphoenolpyruvate carboxykinase (ATP) activity, ATP binding; INVOLVED IN: gluconeogenesis; LOCATED IN: cellular_component unknown; EXPRESSED IN: stem, male gametophyte, root, fl…	6.4	gluconeogenesis / glyoxylate cycle.PEPCK	Chara_Exp3_MF_WL_light_2		4	327.182	1304.7	7325200
CL639.Contig4_All	AVDYLNSLSK	(at5g65690 : 863.0) Encodes a putative phosphoenolpyruvate carboxykinase (ATP-dependent).; phosphoenolpyruvate carboxykinase 2 (PCK2); FUNCTIONS IN: phosphoenolpyruvate carboxykinase activity, purine nucleotide binding, phosphoenolpyruvate carboxykinase (ATP) activity, ATP binding; INVOLVED IN: gluconeogenesis; LOCATED IN: cellular_component unknown; EXPRESSED IN: stem, male gametophyte, root, fl…	6.4	gluconeogenesis / glyoxylate cycle.PEPCK	Chara_Exp2_MF_light_1	555.294	2	555.295	1108.58	25747000
CL639.Contig4_All	AVDYLNSLSK	(at5g65690 : 863.0) Encodes a putative phosphoenolpyruvate carboxykinase (ATP-dependent).; phosphoenolpyruvate carboxykinase 2 (PCK2); FUNCTIONS IN: phosphoenolpyruvate carboxykinase activity, purine nucleotide binding, phosphoenolpyruvate carboxykinase (ATP) activity, ATP binding; INVOLVED IN: gluconeogenesis; LOCATED IN: cellular_component unknown; EXPRESSED IN: stem, male gametophyte, root, fl…	6.4	gluconeogenesis / glyoxylate cycle.PEPCK	Chara_Exp2_MF_light_2	555.797	2	555.295	1108.58	14831000
CL639.Contig4_All	AVDYLNSLSK	(at5g65690 : 863.0) Encodes a putative phosphoenolpyruvate carboxykinase (ATP-dependent).; phosphoenolpyruvate carboxykinase 2 (PCK2); FUNCTIONS IN: phosphoenolpyruvate carboxykinase activity, purine nucleotide binding, phosphoenolpyruvate carboxykinase (ATP) activity, ATP binding; INVOLVED IN: gluconeogenesis; LOCATED IN: cellular_component unknown; EXPRESSED IN: stem, male gametophyte, root, fl…	6.4	gluconeogenesis / glyoxylate cycle.PEPCK	Chara_Exp2_MF_light_3	555.295	2	555.295	1108.58
CL639.Contig4_All	DFGDPEFTIYNAGK	(at5g65690 : 863.0) Encodes a putative phosphoenolpyruvate carboxykinase (ATP-dependent).; phosphoenolpyruvate carboxykinase 2 (PCK2); FUNCTIONS IN: phosphoenolpyruvate carboxykinase activity, purine nucleotide binding, phosphoenolpyruvate carboxykinase (ATP) activity, ATP binding; INVOLVED IN: gluconeogenesis; LOCATED IN: cellular_component unknown; EXPRESSED IN: stem, male gametophyte, root, fl…	6.4	gluconeogenesis / glyoxylate cycle.PEPCK	Chara_Exp2_MF_light_1	787.362	2	787.362	1572.71	4303900
CL639.Contig4_All	DFGDPEFTIYNAGK	(at5g65690 : 863.0) Encodes a putative phosphoenolpyruvate carboxykinase (ATP-dependent).; phosphoenolpyruvate carboxykinase 2 (PCK2); FUNCTIONS IN: phosphoenolpyruvate carboxykinase activity, purine nucleotide binding, phosphoenolpyruvate carboxykinase (ATP) activity, ATP binding; INVOLVED IN: gluconeogenesis; LOCATED IN: cellular_component unknown; EXPRESSED IN: stem, male gametophyte, root, fl…	6.4	gluconeogenesis / glyoxylate cycle.PEPCK	Chara_Exp2_MF_light_3	787.864	2	787.362	1572.71	8314500
CL639.Contig4_All	DFGDPEFTIYNAGK	(at5g65690 : 863.0) Encodes a putative phosphoenolpyruvate carboxykinase (ATP-dependent).; phosphoenolpyruvate carboxykinase 2 (PCK2); FUNCTIONS IN: phosphoenolpyruvate carboxykinase activity, purine nucleotide binding, phosphoenolpyruvate carboxykinase (ATP) activity, ATP binding; INVOLVED IN: gluconeogenesis; LOCATED IN: cellular_component unknown; EXPRESSED IN: stem, male gametophyte, root, fl…	6.4	gluconeogenesis / glyoxylate cycle.PEPCK	Chara_Exp2_MF_light_2		2	787.362	1572.71	3034300
CL639.Contig4_All	DFGDPEFTIYNAGK	(at5g65690 : 863.0) Encodes a putative phosphoenolpyruvate carboxykinase (ATP-dependent).; phosphoenolpyruvate carboxykinase 2 (PCK2); FUNCTIONS IN: phosphoenolpyruvate carboxykinase activity, purine nucleotide binding, phosphoenolpyruvate carboxykinase (ATP) activity, ATP binding; INVOLVED IN: gluconeogenesis; LOCATED IN: cellular_component unknown; EXPRESSED IN: stem, male gametophyte, root, fl…	6.4	gluconeogenesis / glyoxylate cycle.PEPCK	Chara_Exp3_MF_WL_light_2		2	787.362	1572.71	423990
CL639.Contig4_All	EKEPEIWDAIR	(at5g65690 : 863.0) Encodes a putative phosphoenolpyruvate carboxykinase (ATP-dependent).; phosphoenolpyruvate carboxykinase 2 (PCK2); FUNCTIONS IN: phosphoenolpyruvate carboxykinase activity, purine nucleotide binding, phosphoenolpyruvate carboxykinase (ATP) activity, ATP binding; INVOLVED IN: gluconeogenesis; LOCATED IN: cellular_component unknown; EXPRESSED IN: stem, male gametophyte, root, fl…	6.4	gluconeogenesis / glyoxylate cycle.PEPCK	Chara_Exp2_MF_light_1	462.574	3	462.574	1384.7	29467000
CL639.Contig4_All	EKEPEIWDAIR	(at5g65690 : 863.0) Encodes a putative phosphoenolpyruvate carboxykinase (ATP-dependent).; phosphoenolpyruvate carboxykinase 2 (PCK2); FUNCTIONS IN: phosphoenolpyruvate carboxykinase activity, purine nucleotide binding, phosphoenolpyruvate carboxykinase (ATP) activity, ATP binding; INVOLVED IN: gluconeogenesis; LOCATED IN: cellular_component unknown; EXPRESSED IN: stem, male gametophyte, root, fl…	6.4	gluconeogenesis / glyoxylate cycle.PEPCK	Chara_Exp2_MF_light_2	462.573	3	462.574	1384.7	11738000
CL639.Contig4_All	EKEPEIWDAIR	(at5g65690 : 863.0) Encodes a putative phosphoenolpyruvate carboxykinase (ATP-dependent).; phosphoenolpyruvate carboxykinase 2 (PCK2); FUNCTIONS IN: phosphoenolpyruvate carboxykinase activity, purine nucleotide binding, phosphoenolpyruvate carboxykinase (ATP) activity, ATP binding; INVOLVED IN: gluconeogenesis; LOCATED IN: cellular_component unknown; EXPRESSED IN: stem, male gametophyte, root, fl…	6.4	gluconeogenesis / glyoxylate cycle.PEPCK	Chara_Exp2_MF_light_3	462.909	3	462.574	1384.7	16274000
CL639.Contig4_All	EKEPEIWDAIR	(at5g65690 : 863.0) Encodes a putative phosphoenolpyruvate carboxykinase (ATP-dependent).; phosphoenolpyruvate carboxykinase 2 (PCK2); FUNCTIONS IN: phosphoenolpyruvate carboxykinase activity, purine nucleotide binding, phosphoenolpyruvate carboxykinase (ATP) activity, ATP binding; INVOLVED IN: gluconeogenesis; LOCATED IN: cellular_component unknown; EXPRESSED IN: stem, male gametophyte, root, fl…	6.4	gluconeogenesis / glyoxylate cycle.PEPCK	Chara_Exp3_MF_WL_light_1		3	462.574	1384.7	3694400
CL639.Contig4_All	EKEPEIWDAIR	(at5g65690 : 863.0) Encodes a putative phosphoenolpyruvate carboxykinase (ATP-dependent).; phosphoenolpyruvate carboxykinase 2 (PCK2); FUNCTIONS IN: phosphoenolpyruvate carboxykinase activity, purine nucleotide binding, phosphoenolpyruvate carboxykinase (ATP) activity, ATP binding; INVOLVED IN: gluconeogenesis; LOCATED IN: cellular_component unknown; EXPRESSED IN: stem, male gametophyte, root, fl…	6.4	gluconeogenesis / glyoxylate cycle.PEPCK	Chara_Exp3_MF_WL_light_2		3	462.574	1384.7	2351400
CL639.Contig4_All	EKEPEIWDAIR	(at5g65690 : 863.0) Encodes a putative phosphoenolpyruvate carboxykinase (ATP-dependent).; phosphoenolpyruvate carboxykinase 2 (PCK2); FUNCTIONS IN: phosphoenolpyruvate carboxykinase activity, purine nucleotide binding, phosphoenolpyruvate carboxykinase (ATP) activity, ATP binding; INVOLVED IN: gluconeogenesis; LOCATED IN: cellular_component unknown; EXPRESSED IN: stem, male gametophyte, root, fl…	6.4	gluconeogenesis / glyoxylate cycle.PEPCK	Chara_Exp4_MF_WK_light_1		3	462.574	1384.7	2981100
CL639.Contig4_All	EKEPEIWDAIR	(at5g65690 : 863.0) Encodes a putative phosphoenolpyruvate carboxykinase (ATP-dependent).; phosphoenolpyruvate carboxykinase 2 (PCK2); FUNCTIONS IN: phosphoenolpyruvate carboxykinase activity, purine nucleotide binding, phosphoenolpyruvate carboxykinase (ATP) activity, ATP binding; INVOLVED IN: gluconeogenesis; LOCATED IN: cellular_component unknown; EXPRESSED IN: stem, male gametophyte, root, fl…	6.4	gluconeogenesis / glyoxylate cycle.PEPCK	Chara_Exp4_MF_WK_light_2		3	462.574	1384.7	1538300
CL639.Contig4_All	EKEPEIWDAIR	(at5g65690 : 863.0) Encodes a putative phosphoenolpyruvate carboxykinase (ATP-dependent).; phosphoenolpyruvate carboxykinase 2 (PCK2); FUNCTIONS IN: phosphoenolpyruvate carboxykinase activity, purine nucleotide binding, phosphoenolpyruvate carboxykinase (ATP) activity, ATP binding; INVOLVED IN: gluconeogenesis; LOCATED IN: cellular_component unknown; EXPRESSED IN: stem, male gametophyte, root, fl…	6.4	gluconeogenesis / glyoxylate cycle.PEPCK	Chara_Exp4_MF_WK_light_3		3	462.574	1384.7	2105900
CL639.Contig4_All	FEDYTVGGDKK	(at5g65690 : 863.0) Encodes a putative phosphoenolpyruvate carboxykinase (ATP-dependent).; phosphoenolpyruvate carboxykinase 2 (PCK2); FUNCTIONS IN: phosphoenolpyruvate carboxykinase activity, purine nucleotide binding, phosphoenolpyruvate carboxykinase (ATP) activity, ATP binding; INVOLVED IN: gluconeogenesis; LOCATED IN: cellular_component unknown; EXPRESSED IN: stem, male gametophyte, root, fl…	6.4	gluconeogenesis / glyoxylate cycle.PEPCK	Chara_Exp2_MF_light_1	420.202	3	420.203	1257.59	36989000
CL639.Contig4_All	FEDYTVGGDKK	(at5g65690 : 863.0) Encodes a putative phosphoenolpyruvate carboxykinase (ATP-dependent).; phosphoenolpyruvate carboxykinase 2 (PCK2); FUNCTIONS IN: phosphoenolpyruvate carboxykinase activity, purine nucleotide binding, phosphoenolpyruvate carboxykinase (ATP) activity, ATP binding; INVOLVED IN: gluconeogenesis; LOCATED IN: cellular_component unknown; EXPRESSED IN: stem, male gametophyte, root, fl…	6.4	gluconeogenesis / glyoxylate cycle.PEPCK	Chara_Exp2_MF_light_2	420.203	3	420.203	1257.59	26364000
CL639.Contig4_All	FEDYTVGGDKK	(at5g65690 : 863.0) Encodes a putative phosphoenolpyruvate carboxykinase (ATP-dependent).; phosphoenolpyruvate carboxykinase 2 (PCK2); FUNCTIONS IN: phosphoenolpyruvate carboxykinase activity, purine nucleotide binding, phosphoenolpyruvate carboxykinase (ATP) activity, ATP binding; INVOLVED IN: gluconeogenesis; LOCATED IN: cellular_component unknown; EXPRESSED IN: stem, male gametophyte, root, fl…	6.4	gluconeogenesis / glyoxylate cycle.PEPCK	Chara_Exp2_MF_light_3	420.204	3	420.203	1257.59	32371000
CL639.Contig4_All	FEDYTVGGDKK	(at5g65690 : 863.0) Encodes a putative phosphoenolpyruvate carboxykinase (ATP-dependent).; phosphoenolpyruvate carboxykinase 2 (PCK2); FUNCTIONS IN: phosphoenolpyruvate carboxykinase activity, purine nucleotide binding, phosphoenolpyruvate carboxykinase (ATP) activity, ATP binding; INVOLVED IN: gluconeogenesis; LOCATED IN: cellular_component unknown; EXPRESSED IN: stem, male gametophyte, root, fl…	6.4	gluconeogenesis / glyoxylate cycle.PEPCK	Chara_Exp3_MF_WL_light_1		3	420.203	1257.59	5265800
CL639.Contig4_All	GAQPAGPVVVGGVK	(at5g65690 : 863.0) Encodes a putative phosphoenolpyruvate carboxykinase (ATP-dependent).; phosphoenolpyruvate carboxykinase 2 (PCK2); FUNCTIONS IN: phosphoenolpyruvate carboxykinase activity, purine nucleotide binding, phosphoenolpyruvate carboxykinase (ATP) activity, ATP binding; INVOLVED IN: gluconeogenesis; LOCATED IN: cellular_component unknown; EXPRESSED IN: stem, male gametophyte, root, fl…	6.4	gluconeogenesis / glyoxylate cycle.PEPCK	Chara_Exp2_MF_light_1	618.359	2	618.359	1234.7	20372000
CL639.Contig4_All	GAQPAGPVVVGGVK	(at5g65690 : 863.0) Encodes a putative phosphoenolpyruvate carboxykinase (ATP-dependent).; phosphoenolpyruvate carboxykinase 2 (PCK2); FUNCTIONS IN: phosphoenolpyruvate carboxykinase activity, purine nucleotide binding, phosphoenolpyruvate carboxykinase (ATP) activity, ATP binding; INVOLVED IN: gluconeogenesis; LOCATED IN: cellular_component unknown; EXPRESSED IN: stem, male gametophyte, root, fl…	6.4	gluconeogenesis / glyoxylate cycle.PEPCK	Chara_Exp2_MF_light_2	618.359	2	618.359	1234.7	16296000
CL639.Contig4_All	GAQPAGPVVVGGVK	(at5g65690 : 863.0) Encodes a putative phosphoenolpyruvate carboxykinase (ATP-dependent).; phosphoenolpyruvate carboxykinase 2 (PCK2); FUNCTIONS IN: phosphoenolpyruvate carboxykinase activity, purine nucleotide binding, phosphoenolpyruvate carboxykinase (ATP) activity, ATP binding; INVOLVED IN: gluconeogenesis; LOCATED IN: cellular_component unknown; EXPRESSED IN: stem, male gametophyte, root, fl…	6.4	gluconeogenesis / glyoxylate cycle.PEPCK	Chara_Exp2_MF_light_3	618.359	2	618.359	1234.7	18098000
CL639.Contig4_All	GAQPAGPVVVGGVK	(at5g65690 : 863.0) Encodes a putative phosphoenolpyruvate carboxykinase (ATP-dependent).; phosphoenolpyruvate carboxykinase 2 (PCK2); FUNCTIONS IN: phosphoenolpyruvate carboxykinase activity, purine nucleotide binding, phosphoenolpyruvate carboxykinase (ATP) activity, ATP binding; INVOLVED IN: gluconeogenesis; LOCATED IN: cellular_component unknown; EXPRESSED IN: stem, male gametophyte, root, fl…	6.4	gluconeogenesis / glyoxylate cycle.PEPCK	Chara_Exp3_MF_WL_light_2		2	618.359	1234.7	1059900
CL639.Contig4_All	GLFGLMNYLMPK	(at5g65690 : 863.0) Encodes a putative phosphoenolpyruvate carboxykinase (ATP-dependent).; phosphoenolpyruvate carboxykinase 2 (PCK2); FUNCTIONS IN: phosphoenolpyruvate carboxykinase activity, purine nucleotide binding, phosphoenolpyruvate carboxykinase (ATP) activity, ATP binding; INVOLVED IN: gluconeogenesis; LOCATED IN: cellular_component unknown; EXPRESSED IN: stem, male gametophyte, root, fl…	6.4	gluconeogenesis / glyoxylate cycle.PEPCK	Chara_Exp2_MF_light_1	692.362	2	692.362	1382.71	7183100
CL639.Contig4_All	GLFGLMNYLMPK	(at5g65690 : 863.0) Encodes a putative phosphoenolpyruvate carboxykinase (ATP-dependent).; phosphoenolpyruvate carboxykinase 2 (PCK2); FUNCTIONS IN: phosphoenolpyruvate carboxykinase activity, purine nucleotide binding, phosphoenolpyruvate carboxykinase (ATP) activity, ATP binding; INVOLVED IN: gluconeogenesis; LOCATED IN: cellular_component unknown; EXPRESSED IN: stem, male gametophyte, root, fl…	6.4	gluconeogenesis / glyoxylate cycle.PEPCK	Chara_Exp2_MF_light_3	692.364	2	692.362	1382.71	3618200
CL639.Contig4_All	GLFGLMNYLMPK	(at5g65690 : 863.0) Encodes a putative phosphoenolpyruvate carboxykinase (ATP-dependent).; phosphoenolpyruvate carboxykinase 2 (PCK2); FUNCTIONS IN: phosphoenolpyruvate carboxykinase activity, purine nucleotide binding, phosphoenolpyruvate carboxykinase (ATP) activity, ATP binding; INVOLVED IN: gluconeogenesis; LOCATED IN: cellular_component unknown; EXPRESSED IN: stem, male gametophyte, root, fl…	6.4	gluconeogenesis / glyoxylate cycle.PEPCK	Chara_Exp2_MF_light_3	692.362	2	692.362	1382.71	6215400
CL639.Contig4_All	GLFGLMNYLMPK	(at5g65690 : 863.0) Encodes a putative phosphoenolpyruvate carboxykinase (ATP-dependent).; phosphoenolpyruvate carboxykinase 2 (PCK2); FUNCTIONS IN: phosphoenolpyruvate carboxykinase activity, purine nucleotide binding, phosphoenolpyruvate carboxykinase (ATP) activity, ATP binding; INVOLVED IN: gluconeogenesis; LOCATED IN: cellular_component unknown; EXPRESSED IN: stem, male gametophyte, root, fl…	6.4	gluconeogenesis / glyoxylate cycle.PEPCK	Chara_Exp2_MF_light_2		2	692.362	1382.71	2155400
CL639.Contig4_All	GLFGLMNYLMPK	(at5g65690 : 863.0) Encodes a putative phosphoenolpyruvate carboxykinase (ATP-dependent).; phosphoenolpyruvate carboxykinase 2 (PCK2); FUNCTIONS IN: phosphoenolpyruvate carboxykinase activity, purine nucleotide binding, phosphoenolpyruvate carboxykinase (ATP) activity, ATP binding; INVOLVED IN: gluconeogenesis; LOCATED IN: cellular_component unknown; EXPRESSED IN: stem, male gametophyte, root, fl…	6.4	gluconeogenesis / glyoxylate cycle.PEPCK	Chara_Exp2_MF_light_2		2	692.362	1382.71	187900
CL639.Contig4_All	GLFGLMNYLMPK	(at5g65690 : 863.0) Encodes a putative phosphoenolpyruvate carboxykinase (ATP-dependent).; phosphoenolpyruvate carboxykinase 2 (PCK2); FUNCTIONS IN: phosphoenolpyruvate carboxykinase activity, purine nucleotide binding, phosphoenolpyruvate carboxykinase (ATP) activity, ATP binding; INVOLVED IN: gluconeogenesis; LOCATED IN: cellular_component unknown; EXPRESSED IN: stem, male gametophyte, root, fl…	6.4	gluconeogenesis / glyoxylate cycle.PEPCK	Chara_Exp2_MF_light_3		2	692.362	1382.71	4197800
CL639.Contig4_All	GLFGLMNYLMPK	(at5g65690 : 863.0) Encodes a putative phosphoenolpyruvate carboxykinase (ATP-dependent).; phosphoenolpyruvate carboxykinase 2 (PCK2); FUNCTIONS IN: phosphoenolpyruvate carboxykinase activity, purine nucleotide binding, phosphoenolpyruvate carboxykinase (ATP) activity, ATP binding; INVOLVED IN: gluconeogenesis; LOCATED IN: cellular_component unknown; EXPRESSED IN: stem, male gametophyte, root, fl…	6.4	gluconeogenesis / glyoxylate cycle.PEPCK	Chara_Exp3_MF_WL_light_1		2	692.362	1382.71	681000
CL639.Contig4_All	GLFGLMNYLMPK	(at5g65690 : 863.0) Encodes a putative phosphoenolpyruvate carboxykinase (ATP-dependent).; phosphoenolpyruvate carboxykinase 2 (PCK2); FUNCTIONS IN: phosphoenolpyruvate carboxykinase activity, purine nucleotide binding, phosphoenolpyruvate carboxykinase (ATP) activity, ATP binding; INVOLVED IN: gluconeogenesis; LOCATED IN: cellular_component unknown; EXPRESSED IN: stem, male gametophyte, root, fl…	6.4	gluconeogenesis / glyoxylate cycle.PEPCK	Chara_Exp3_MF_WL_light_1		2	692.362	1382.71	688540
CL639.Contig4_All	GLFGLMNYLMPK	(at5g65690 : 863.0) Encodes a putative phosphoenolpyruvate carboxykinase (ATP-dependent).; phosphoenolpyruvate carboxykinase 2 (PCK2); FUNCTIONS IN: phosphoenolpyruvate carboxykinase activity, purine nucleotide binding, phosphoenolpyruvate carboxykinase (ATP) activity, ATP binding; INVOLVED IN: gluconeogenesis; LOCATED IN: cellular_component unknown; EXPRESSED IN: stem, male gametophyte, root, fl…	6.4	gluconeogenesis / glyoxylate cycle.PEPCK	Chara_Exp3_MF_WL_light_1		2	692.362	1382.71	746660
CL639.Contig4_All	GLFGLMNYLMPK	(at5g65690 : 863.0) Encodes a putative phosphoenolpyruvate carboxykinase (ATP-dependent).; phosphoenolpyruvate carboxykinase 2 (PCK2); FUNCTIONS IN: phosphoenolpyruvate carboxykinase activity, purine nucleotide binding, phosphoenolpyruvate carboxykinase (ATP) activity, ATP binding; INVOLVED IN: gluconeogenesis; LOCATED IN: cellular_component unknown; EXPRESSED IN: stem, male gametophyte, root, fl…	6.4	gluconeogenesis / glyoxylate cycle.PEPCK	Chara_Exp3_MF_WL_light_3		2	692.362	1382.71	933250
CL639.Contig4_All	GLFGLMNYLMPK	(at5g65690 : 863.0) Encodes a putative phosphoenolpyruvate carboxykinase (ATP-dependent).; phosphoenolpyruvate carboxykinase 2 (PCK2); FUNCTIONS IN: phosphoenolpyruvate carboxykinase activity, purine nucleotide binding, phosphoenolpyruvate carboxykinase (ATP) activity, ATP binding; INVOLVED IN: gluconeogenesis; LOCATED IN: cellular_component unknown; EXPRESSED IN: stem, male gametophyte, root, fl…	6.4	gluconeogenesis / glyoxylate cycle.PEPCK	Chara_Exp3_MF_WL_light_3		2	692.362	1382.71	966480
CL639.Contig4_All	GLFGLMNYLMPK	(at5g65690 : 863.0) Encodes a putative phosphoenolpyruvate carboxykinase (ATP-dependent).; phosphoenolpyruvate carboxykinase 2 (PCK2); FUNCTIONS IN: phosphoenolpyruvate carboxykinase activity, purine nucleotide binding, phosphoenolpyruvate carboxykinase (ATP) activity, ATP binding; INVOLVED IN: gluconeogenesis; LOCATED IN: cellular_component unknown; EXPRESSED IN: stem, male gametophyte, root, fl…	6.4	gluconeogenesis / glyoxylate cycle.PEPCK	Chara_Exp4_MF_WK_light_2		2	692.362	1382.71	593900
CL639.Contig4_All	GLFGLMNYLMPK	(at5g65690 : 863.0) Encodes a putative phosphoenolpyruvate carboxykinase (ATP-dependent).; phosphoenolpyruvate carboxykinase 2 (PCK2); FUNCTIONS IN: phosphoenolpyruvate carboxykinase activity, purine nucleotide binding, phosphoenolpyruvate carboxykinase (ATP) activity, ATP binding; INVOLVED IN: gluconeogenesis; LOCATED IN: cellular_component unknown; EXPRESSED IN: stem, male gametophyte, root, fl…	6.4	gluconeogenesis / glyoxylate cycle.PEPCK	Chara_Exp2_MF_light_3	708.356	2	708.357	1414.7	5806600
CL639.Contig4_All	GLFGLMNYLMPK	(at5g65690 : 863.0) Encodes a putative phosphoenolpyruvate carboxykinase (ATP-dependent).; phosphoenolpyruvate carboxykinase 2 (PCK2); FUNCTIONS IN: phosphoenolpyruvate carboxykinase activity, purine nucleotide binding, phosphoenolpyruvate carboxykinase (ATP) activity, ATP binding; INVOLVED IN: gluconeogenesis; LOCATED IN: cellular_component unknown; EXPRESSED IN: stem, male gametophyte, root, fl…	6.4	gluconeogenesis / glyoxylate cycle.PEPCK	Chara_Exp2_MF_light_1		2	708.357	1414.7	979110
CL639.Contig4_All	GLFGLMNYLMPK	(at5g65690 : 863.0) Encodes a putative phosphoenolpyruvate carboxykinase (ATP-dependent).; phosphoenolpyruvate carboxykinase 2 (PCK2); FUNCTIONS IN: phosphoenolpyruvate carboxykinase activity, purine nucleotide binding, phosphoenolpyruvate carboxykinase (ATP) activity, ATP binding; INVOLVED IN: gluconeogenesis; LOCATED IN: cellular_component unknown; EXPRESSED IN: stem, male gametophyte, root, fl…	6.4	gluconeogenesis / glyoxylate cycle.PEPCK	Chara_Exp2_MF_light_2		2	708.357	1414.7	1080000
CL639.Contig4_All	GLFGLMNYLMPK	(at5g65690 : 863.0) Encodes a putative phosphoenolpyruvate carboxykinase (ATP-dependent).; phosphoenolpyruvate carboxykinase 2 (PCK2); FUNCTIONS IN: phosphoenolpyruvate carboxykinase activity, purine nucleotide binding, phosphoenolpyruvate carboxykinase (ATP) activity, ATP binding; INVOLVED IN: gluconeogenesis; LOCATED IN: cellular_component unknown; EXPRESSED IN: stem, male gametophyte, root, fl…	6.4	gluconeogenesis / glyoxylate cycle.PEPCK	Chara_Exp2_MF_light_3	700.357	2	700.359	1398.7	7276900
CL639.Contig4_All	GLFGLMNYLMPK	(at5g65690 : 863.0) Encodes a putative phosphoenolpyruvate carboxykinase (ATP-dependent).; phosphoenolpyruvate carboxykinase 2 (PCK2); FUNCTIONS IN: phosphoenolpyruvate carboxykinase activity, purine nucleotide binding, phosphoenolpyruvate carboxykinase (ATP) activity, ATP binding; INVOLVED IN: gluconeogenesis; LOCATED IN: cellular_component unknown; EXPRESSED IN: stem, male gametophyte, root, fl…	6.4	gluconeogenesis / glyoxylate cycle.PEPCK	Chara_Exp3_MF_WL_light_2		2	700.359	1398.7	72969
CL639.Contig4_All	GLYDSTLRK	(at5g65690 : 863.0) Encodes a putative phosphoenolpyruvate carboxykinase (ATP-dependent).; phosphoenolpyruvate carboxykinase 2 (PCK2); FUNCTIONS IN: phosphoenolpyruvate carboxykinase activity, purine nucleotide binding, phosphoenolpyruvate carboxykinase (ATP) activity, ATP binding; INVOLVED IN: gluconeogenesis; LOCATED IN: cellular_component unknown; EXPRESSED IN: stem, male gametophyte, root, fl…	6.4	gluconeogenesis / glyoxylate cycle.PEPCK	Chara_Exp2_MF_light_1	351.529	3	351.529	1051.57
CL639.Contig4_All	GLYDSTLRK	(at5g65690 : 863.0) Encodes a putative phosphoenolpyruvate carboxykinase (ATP-dependent).; phosphoenolpyruvate carboxykinase 2 (PCK2); FUNCTIONS IN: phosphoenolpyruvate carboxykinase activity, purine nucleotide binding, phosphoenolpyruvate carboxykinase (ATP) activity, ATP binding; INVOLVED IN: gluconeogenesis; LOCATED IN: cellular_component unknown; EXPRESSED IN: stem, male gametophyte, root, fl…	6.4	gluconeogenesis / glyoxylate cycle.PEPCK	Chara_Exp2_MF_light_2	351.529	3	351.529	1051.57	12871000
CL639.Contig4_All	GLYDSTLRK	(at5g65690 : 863.0) Encodes a putative phosphoenolpyruvate carboxykinase (ATP-dependent).; phosphoenolpyruvate carboxykinase 2 (PCK2); FUNCTIONS IN: phosphoenolpyruvate carboxykinase activity, purine nucleotide binding, phosphoenolpyruvate carboxykinase (ATP) activity, ATP binding; INVOLVED IN: gluconeogenesis; LOCATED IN: cellular_component unknown; EXPRESSED IN: stem, male gametophyte, root, fl…	6.4	gluconeogenesis / glyoxylate cycle.PEPCK	Chara_Exp2_MF_light_3	351.529	3	351.529	1051.57	16213000
CL639.Contig4_All	GLYDSTLRK	(at5g65690 : 863.0) Encodes a putative phosphoenolpyruvate carboxykinase (ATP-dependent).; phosphoenolpyruvate carboxykinase 2 (PCK2); FUNCTIONS IN: phosphoenolpyruvate carboxykinase activity, purine nucleotide binding, phosphoenolpyruvate carboxykinase (ATP) activity, ATP binding; INVOLVED IN: gluconeogenesis; LOCATED IN: cellular_component unknown; EXPRESSED IN: stem, male gametophyte, root, fl…	6.4	gluconeogenesis / glyoxylate cycle.PEPCK	Chara_Exp2_MF_light_1		3	351.529	1051.57	6738600
CL639.Contig4_All	GLYDSTLRK	(at5g65690 : 863.0) Encodes a putative phosphoenolpyruvate carboxykinase (ATP-dependent).; phosphoenolpyruvate carboxykinase 2 (PCK2); FUNCTIONS IN: phosphoenolpyruvate carboxykinase activity, purine nucleotide binding, phosphoenolpyruvate carboxykinase (ATP) activity, ATP binding; INVOLVED IN: gluconeogenesis; LOCATED IN: cellular_component unknown; EXPRESSED IN: stem, male gametophyte, root, fl…	6.4	gluconeogenesis / glyoxylate cycle.PEPCK	Chara_Exp3_MF_WL_light_2		3	351.529	1051.57	6560800
CL639.Contig4_All	IVDAIHDGSLLQAK	(at5g65690 : 863.0) Encodes a putative phosphoenolpyruvate carboxykinase (ATP-dependent).; phosphoenolpyruvate carboxykinase 2 (PCK2); FUNCTIONS IN: phosphoenolpyruvate carboxykinase activity, purine nucleotide binding, phosphoenolpyruvate carboxykinase (ATP) activity, ATP binding; INVOLVED IN: gluconeogenesis; LOCATED IN: cellular_component unknown; EXPRESSED IN: stem, male gametophyte, root, fl…	6.4	gluconeogenesis / glyoxylate cycle.PEPCK	Chara_Exp2_MF_light_2	493.944	3	493.944	1478.81	11532000
CL639.Contig4_All	IVDAIHDGSLLQAK	(at5g65690 : 863.0) Encodes a putative phosphoenolpyruvate carboxykinase (ATP-dependent).; phosphoenolpyruvate carboxykinase 2 (PCK2); FUNCTIONS IN: phosphoenolpyruvate carboxykinase activity, purine nucleotide binding, phosphoenolpyruvate carboxykinase (ATP) activity, ATP binding; INVOLVED IN: gluconeogenesis; LOCATED IN: cellular_component unknown; EXPRESSED IN: stem, male gametophyte, root, fl…	6.4	gluconeogenesis / glyoxylate cycle.PEPCK	Chara_Exp2_MF_light_3	493.943	3	493.944	1478.81
CL639.Contig4_All	IVDAIHDGSLLQAK	(at5g65690 : 863.0) Encodes a putative phosphoenolpyruvate carboxykinase (ATP-dependent).; phosphoenolpyruvate carboxykinase 2 (PCK2); FUNCTIONS IN: phosphoenolpyruvate carboxykinase activity, purine nucleotide binding, phosphoenolpyruvate carboxykinase (ATP) activity, ATP binding; INVOLVED IN: gluconeogenesis; LOCATED IN: cellular_component unknown; EXPRESSED IN: stem, male gametophyte, root, fl…	6.4	gluconeogenesis / glyoxylate cycle.PEPCK	Chara_Exp2_MF_light_1		3	493.944	1478.81	23654000
CL639.Contig4_All	NMWADKGLYDSTLRK	(at5g65690 : 863.0) Encodes a putative phosphoenolpyruvate carboxykinase (ATP-dependent).; phosphoenolpyruvate carboxykinase 2 (PCK2); FUNCTIONS IN: phosphoenolpyruvate carboxykinase activity, purine nucleotide binding, phosphoenolpyruvate carboxykinase (ATP) activity, ATP binding; INVOLVED IN: gluconeogenesis; LOCATED IN: cellular_component unknown; EXPRESSED IN: stem, male gametophyte, root, fl…	6.4	gluconeogenesis / glyoxylate cycle.PEPCK	Chara_Exp2_MF_light_1	600.302	3	599.97	1796.89	12004000
CL639.Contig4_All	NMWADKGLYDSTLRK	(at5g65690 : 863.0) Encodes a putative phosphoenolpyruvate carboxykinase (ATP-dependent).; phosphoenolpyruvate carboxykinase 2 (PCK2); FUNCTIONS IN: phosphoenolpyruvate carboxykinase activity, purine nucleotide binding, phosphoenolpyruvate carboxykinase (ATP) activity, ATP binding; INVOLVED IN: gluconeogenesis; LOCATED IN: cellular_component unknown; EXPRESSED IN: stem, male gametophyte, root, fl…	6.4	gluconeogenesis / glyoxylate cycle.PEPCK	Chara_Exp2_MF_light_2		3	599.97	1796.89	12595000
CL639.Contig4_All	NMWADKGLYDSTLRK	(at5g65690 : 863.0) Encodes a putative phosphoenolpyruvate carboxykinase (ATP-dependent).; phosphoenolpyruvate carboxykinase 2 (PCK2); FUNCTIONS IN: phosphoenolpyruvate carboxykinase activity, purine nucleotide binding, phosphoenolpyruvate carboxykinase (ATP) activity, ATP binding; INVOLVED IN: gluconeogenesis; LOCATED IN: cellular_component unknown; EXPRESSED IN: stem, male gametophyte, root, fl…	6.4	gluconeogenesis / glyoxylate cycle.PEPCK	Chara_Exp2_MF_light_3		3	599.97	1796.89	14406000
CL639.Contig4_All	NMWADKGLYDSTLRK	(at5g65690 : 863.0) Encodes a putative phosphoenolpyruvate carboxykinase (ATP-dependent).; phosphoenolpyruvate carboxykinase 2 (PCK2); FUNCTIONS IN: phosphoenolpyruvate carboxykinase activity, purine nucleotide binding, phosphoenolpyruvate carboxykinase (ATP) activity, ATP binding; INVOLVED IN: gluconeogenesis; LOCATED IN: cellular_component unknown; EXPRESSED IN: stem, male gametophyte, root, fl…	6.4	gluconeogenesis / glyoxylate cycle.PEPCK	Chara_Exp4_MF_WK_light_2		3	599.97	1796.89	733890
CL639.Contig4_All	TEVFNLAVPDHVQGVPDEVLIPR	(at5g65690 : 863.0) Encodes a putative phosphoenolpyruvate carboxykinase (ATP-dependent).; phosphoenolpyruvate carboxykinase 2 (PCK2); FUNCTIONS IN: phosphoenolpyruvate carboxykinase activity, purine nucleotide binding, phosphoenolpyruvate carboxykinase (ATP) activity, ATP binding; INVOLVED IN: gluconeogenesis; LOCATED IN: cellular_component unknown; EXPRESSED IN: stem, male gametophyte, root, fl…	6.4	gluconeogenesis / glyoxylate cycle.PEPCK	Chara_Exp2_MF_light_1	849.121	3	848.787	2543.34	22834000
CL639.Contig4_All	TEVFNLAVPDHVQGVPDEVLIPR	(at5g65690 : 863.0) Encodes a putative phosphoenolpyruvate carboxykinase (ATP-dependent).; phosphoenolpyruvate carboxykinase 2 (PCK2); FUNCTIONS IN: phosphoenolpyruvate carboxykinase activity, purine nucleotide binding, phosphoenolpyruvate carboxykinase (ATP) activity, ATP binding; INVOLVED IN: gluconeogenesis; LOCATED IN: cellular_component unknown; EXPRESSED IN: stem, male gametophyte, root, fl…	6.4	gluconeogenesis / glyoxylate cycle.PEPCK	Chara_Exp2_MF_light_2	849.121	3	848.787	2543.34	7593900
CL639.Contig4_All	TEVFNLAVPDHVQGVPDEVLIPR	(at5g65690 : 863.0) Encodes a putative phosphoenolpyruvate carboxykinase (ATP-dependent).; phosphoenolpyruvate carboxykinase 2 (PCK2); FUNCTIONS IN: phosphoenolpyruvate carboxykinase activity, purine nucleotide binding, phosphoenolpyruvate carboxykinase (ATP) activity, ATP binding; INVOLVED IN: gluconeogenesis; LOCATED IN: cellular_component unknown; EXPRESSED IN: stem, male gametophyte, root, fl…	6.4	gluconeogenesis / glyoxylate cycle.PEPCK	Chara_Exp2_MF_light_3	849.121	3	848.787	2543.34	37017000
CL639.Contig4_All	TEVFNLAVPDHVQGVPDEVLIPR	(at5g65690 : 863.0) Encodes a putative phosphoenolpyruvate carboxykinase (ATP-dependent).; phosphoenolpyruvate carboxykinase 2 (PCK2); FUNCTIONS IN: phosphoenolpyruvate carboxykinase activity, purine nucleotide binding, phosphoenolpyruvate carboxykinase (ATP) activity, ATP binding; INVOLVED IN: gluconeogenesis; LOCATED IN: cellular_component unknown; EXPRESSED IN: stem, male gametophyte, root, fl…	6.4	gluconeogenesis / glyoxylate cycle.PEPCK	Chara_Exp3_MF_WL_light_2		3	848.787	2543.34	488720
CL639.Contig4_All	TEVFNLAVPDHVQGVPDEVLIPR	(at5g65690 : 863.0) Encodes a putative phosphoenolpyruvate carboxykinase (ATP-dependent).; phosphoenolpyruvate carboxykinase 2 (PCK2); FUNCTIONS IN: phosphoenolpyruvate carboxykinase activity, purine nucleotide binding, phosphoenolpyruvate carboxykinase (ATP) activity, ATP binding; INVOLVED IN: gluconeogenesis; LOCATED IN: cellular_component unknown; EXPRESSED IN: stem, male gametophyte, root, fl…	6.4	gluconeogenesis / glyoxylate cycle.PEPCK	Chara_Exp4_MF_WK_light_1		3	848.787	2543.34	896460
CL639.Contig4_All	TEVFNLAVPDHVQGVPDEVLIPR	(at5g65690 : 863.0) Encodes a putative phosphoenolpyruvate carboxykinase (ATP-dependent).; phosphoenolpyruvate carboxykinase 2 (PCK2); FUNCTIONS IN: phosphoenolpyruvate carboxykinase activity, purine nucleotide binding, phosphoenolpyruvate carboxykinase (ATP) activity, ATP binding; INVOLVED IN: gluconeogenesis; LOCATED IN: cellular_component unknown; EXPRESSED IN: stem, male gametophyte, root, fl…	6.4	gluconeogenesis / glyoxylate cycle.PEPCK	Chara_Exp4_MF_WK_light_2		3	848.787	2543.34	521190
CL639.Contig4_All	TEVFNLAVPDHVQGVPDEVLIPR	(at5g65690 : 863.0) Encodes a putative phosphoenolpyruvate carboxykinase (ATP-dependent).; phosphoenolpyruvate carboxykinase 2 (PCK2); FUNCTIONS IN: phosphoenolpyruvate carboxykinase activity, purine nucleotide binding, phosphoenolpyruvate carboxykinase (ATP) activity, ATP binding; INVOLVED IN: gluconeogenesis; LOCATED IN: cellular_component unknown; EXPRESSED IN: stem, male gametophyte, root, fl…	6.4	gluconeogenesis / glyoxylate cycle.PEPCK	Chara_Exp4_MF_WK_light_3		3	848.787	2543.34	1320500
CL639.Contig4_All	TTLSADPNR	(at5g65690 : 863.0) Encodes a putative phosphoenolpyruvate carboxykinase (ATP-dependent).; phosphoenolpyruvate carboxykinase 2 (PCK2); FUNCTIONS IN: phosphoenolpyruvate carboxykinase activity, purine nucleotide binding, phosphoenolpyruvate carboxykinase (ATP) activity, ATP binding; INVOLVED IN: gluconeogenesis; LOCATED IN: cellular_component unknown; EXPRESSED IN: stem, male gametophyte, root, fl…	6.4	gluconeogenesis / glyoxylate cycle.PEPCK	Chara_Exp2_MF_light_1	487.748	2	487.749	973.483	5556400
CL639.Contig4_All	TTLSADPNR	(at5g65690 : 863.0) Encodes a putative phosphoenolpyruvate carboxykinase (ATP-dependent).; phosphoenolpyruvate carboxykinase 2 (PCK2); FUNCTIONS IN: phosphoenolpyruvate carboxykinase activity, purine nucleotide binding, phosphoenolpyruvate carboxykinase (ATP) activity, ATP binding; INVOLVED IN: gluconeogenesis; LOCATED IN: cellular_component unknown; EXPRESSED IN: stem, male gametophyte, root, fl…	6.4	gluconeogenesis / glyoxylate cycle.PEPCK	Chara_Exp2_MF_light_2	487.749	2	487.749	973.483	7401100
CL639.Contig4_All	TTLSADPNR	(at5g65690 : 863.0) Encodes a putative phosphoenolpyruvate carboxykinase (ATP-dependent).; phosphoenolpyruvate carboxykinase 2 (PCK2); FUNCTIONS IN: phosphoenolpyruvate carboxykinase activity, purine nucleotide binding, phosphoenolpyruvate carboxykinase (ATP) activity, ATP binding; INVOLVED IN: gluconeogenesis; LOCATED IN: cellular_component unknown; EXPRESSED IN: stem, male gametophyte, root, fl…	6.4	gluconeogenesis / glyoxylate cycle.PEPCK	Chara_Exp2_MF_light_3	487.748	2	487.749	973.483	5995500
CL639.Contig4_All	TTLSADPNR	(at5g65690 : 863.0) Encodes a putative phosphoenolpyruvate carboxykinase (ATP-dependent).; phosphoenolpyruvate carboxykinase 2 (PCK2); FUNCTIONS IN: phosphoenolpyruvate carboxykinase activity, purine nucleotide binding, phosphoenolpyruvate carboxykinase (ATP) activity, ATP binding; INVOLVED IN: gluconeogenesis; LOCATED IN: cellular_component unknown; EXPRESSED IN: stem, male gametophyte, root, fl…	6.4	gluconeogenesis / glyoxylate cycle.PEPCK	Chara_Exp3_MF_WL_light_3		2	487.749	973.483	2379800
CL639.Contig4_All	TTLSADPNR	(at5g65690 : 863.0) Encodes a putative phosphoenolpyruvate carboxykinase (ATP-dependent).; phosphoenolpyruvate carboxykinase 2 (PCK2); FUNCTIONS IN: phosphoenolpyruvate carboxykinase activity, purine nucleotide binding, phosphoenolpyruvate carboxykinase (ATP) activity, ATP binding; INVOLVED IN: gluconeogenesis; LOCATED IN: cellular_component unknown; EXPRESSED IN: stem, male gametophyte, root, fl…	6.4	gluconeogenesis / glyoxylate cycle.PEPCK	Chara_Exp4_MF_WK_light_1		2	487.749	973.483	7554700
CL639.Contig4_All	VSLFFGLSGTGK	(at5g65690 : 863.0) Encodes a putative phosphoenolpyruvate carboxykinase (ATP-dependent).; phosphoenolpyruvate carboxykinase 2 (PCK2); FUNCTIONS IN: phosphoenolpyruvate carboxykinase activity, purine nucleotide binding, phosphoenolpyruvate carboxykinase (ATP) activity, ATP binding; INVOLVED IN: gluconeogenesis; LOCATED IN: cellular_component unknown; EXPRESSED IN: stem, male gametophyte, root, fl…	6.4	gluconeogenesis / glyoxylate cycle.PEPCK	Chara_Exp2_MF_light_3	606.366	2	606.835	1211.66	9430800
CL639.Contig4_All	VSLFFGLSGTGK	(at5g65690 : 863.0) Encodes a putative phosphoenolpyruvate carboxykinase (ATP-dependent).; phosphoenolpyruvate carboxykinase 2 (PCK2); FUNCTIONS IN: phosphoenolpyruvate carboxykinase activity, purine nucleotide binding, phosphoenolpyruvate carboxykinase (ATP) activity, ATP binding; INVOLVED IN: gluconeogenesis; LOCATED IN: cellular_component unknown; EXPRESSED IN: stem, male gametophyte, root, fl…	6.4	gluconeogenesis / glyoxylate cycle.PEPCK	Chara_Exp2_MF_light_1		2	606.835	1211.66	2653100
CL639.Contig4_All	VSLFFGLSGTGK	(at5g65690 : 863.0) Encodes a putative phosphoenolpyruvate carboxykinase (ATP-dependent).; phosphoenolpyruvate carboxykinase 2 (PCK2); FUNCTIONS IN: phosphoenolpyruvate carboxykinase activity, purine nucleotide binding, phosphoenolpyruvate carboxykinase (ATP) activity, ATP binding; INVOLVED IN: gluconeogenesis; LOCATED IN: cellular_component unknown; EXPRESSED IN: stem, male gametophyte, root, fl…	6.4	gluconeogenesis / glyoxylate cycle.PEPCK	Chara_Exp2_MF_light_2		2	606.835	1211.66	2179700
CL639.Contig4_All	VVDFTDKSVTENTR	(at5g65690 : 863.0) Encodes a putative phosphoenolpyruvate carboxykinase (ATP-dependent).; phosphoenolpyruvate carboxykinase 2 (PCK2); FUNCTIONS IN: phosphoenolpyruvate carboxykinase activity, purine nucleotide binding, phosphoenolpyruvate carboxykinase (ATP) activity, ATP binding; INVOLVED IN: gluconeogenesis; LOCATED IN: cellular_component unknown; EXPRESSED IN: stem, male gametophyte, root, fl…	6.4	gluconeogenesis / glyoxylate cycle.PEPCK	Chara_Exp2_MF_light_1	537.605	3	537.606	1609.79	46139000
CL639.Contig4_All	VVDFTDKSVTENTR	(at5g65690 : 863.0) Encodes a putative phosphoenolpyruvate carboxykinase (ATP-dependent).; phosphoenolpyruvate carboxykinase 2 (PCK2); FUNCTIONS IN: phosphoenolpyruvate carboxykinase activity, purine nucleotide binding, phosphoenolpyruvate carboxykinase (ATP) activity, ATP binding; INVOLVED IN: gluconeogenesis; LOCATED IN: cellular_component unknown; EXPRESSED IN: stem, male gametophyte, root, fl…	6.4	gluconeogenesis / glyoxylate cycle.PEPCK	Chara_Exp2_MF_light_2	537.939	3	537.606	1609.79	42427000
CL639.Contig4_All	VVDFTDKSVTENTR	(at5g65690 : 863.0) Encodes a putative phosphoenolpyruvate carboxykinase (ATP-dependent).; phosphoenolpyruvate carboxykinase 2 (PCK2); FUNCTIONS IN: phosphoenolpyruvate carboxykinase activity, purine nucleotide binding, phosphoenolpyruvate carboxykinase (ATP) activity, ATP binding; INVOLVED IN: gluconeogenesis; LOCATED IN: cellular_component unknown; EXPRESSED IN: stem, male gametophyte, root, fl…	6.4	gluconeogenesis / glyoxylate cycle.PEPCK	Chara_Exp2_MF_light_3	537.605	3	537.606	1609.79	129440000
CL639.Contig4_All	VVDFTDKSVTENTR	(at5g65690 : 863.0) Encodes a putative phosphoenolpyruvate carboxykinase (ATP-dependent).; phosphoenolpyruvate carboxykinase 2 (PCK2); FUNCTIONS IN: phosphoenolpyruvate carboxykinase activity, purine nucleotide binding, phosphoenolpyruvate carboxykinase (ATP) activity, ATP binding; INVOLVED IN: gluconeogenesis; LOCATED IN: cellular_component unknown; EXPRESSED IN: stem, male gametophyte, root, fl…	6.4	gluconeogenesis / glyoxylate cycle.PEPCK	Chara_Exp3_MF_WL_light_1		3	537.606	1609.79	6681200
CL639.Contig4_All	VVDFTDKSVTENTR	(at5g65690 : 863.0) Encodes a putative phosphoenolpyruvate carboxykinase (ATP-dependent).; phosphoenolpyruvate carboxykinase 2 (PCK2); FUNCTIONS IN: phosphoenolpyruvate carboxykinase activity, purine nucleotide binding, phosphoenolpyruvate carboxykinase (ATP) activity, ATP binding; INVOLVED IN: gluconeogenesis; LOCATED IN: cellular_component unknown; EXPRESSED IN: stem, male gametophyte, root, fl…	6.4	gluconeogenesis / glyoxylate cycle.PEPCK	Chara_Exp3_MF_WL_light_2		3	537.606	1609.79	5808500
CL639.Contig4_All	VYVNDQFLNWDPK	(at5g65690 : 863.0) Encodes a putative phosphoenolpyruvate carboxykinase (ATP-dependent).; phosphoenolpyruvate carboxykinase 2 (PCK2); FUNCTIONS IN: phosphoenolpyruvate carboxykinase activity, purine nucleotide binding, phosphoenolpyruvate carboxykinase (ATP) activity, ATP binding; INVOLVED IN: gluconeogenesis; LOCATED IN: cellular_component unknown; EXPRESSED IN: stem, male gametophyte, root, fl…	6.4	gluconeogenesis / glyoxylate cycle.PEPCK	Chara_Exp2_MF_light_1	819.401	2	819.402	1636.79	14137000
CL639.Contig4_All	VYVNDQFLNWDPK	(at5g65690 : 863.0) Encodes a putative phosphoenolpyruvate carboxykinase (ATP-dependent).; phosphoenolpyruvate carboxykinase 2 (PCK2); FUNCTIONS IN: phosphoenolpyruvate carboxykinase activity, purine nucleotide binding, phosphoenolpyruvate carboxykinase (ATP) activity, ATP binding; INVOLVED IN: gluconeogenesis; LOCATED IN: cellular_component unknown; EXPRESSED IN: stem, male gametophyte, root, fl…	6.4	gluconeogenesis / glyoxylate cycle.PEPCK	Chara_Exp2_MF_light_2	819.401	2	819.402	1636.79	8613900
CL639.Contig4_All	VYVNDQFLNWDPK	(at5g65690 : 863.0) Encodes a putative phosphoenolpyruvate carboxykinase (ATP-dependent).; phosphoenolpyruvate carboxykinase 2 (PCK2); FUNCTIONS IN: phosphoenolpyruvate carboxykinase activity, purine nucleotide binding, phosphoenolpyruvate carboxykinase (ATP) activity, ATP binding; INVOLVED IN: gluconeogenesis; LOCATED IN: cellular_component unknown; EXPRESSED IN: stem, male gametophyte, root, fl…	6.4	gluconeogenesis / glyoxylate cycle.PEPCK	Chara_Exp2_MF_light_3	819.902	2	819.402	1636.79	26598000
CL639.Contig4_All	VYVNDQFLNWDPK	(at5g65690 : 863.0) Encodes a putative phosphoenolpyruvate carboxykinase (ATP-dependent).; phosphoenolpyruvate carboxykinase 2 (PCK2); FUNCTIONS IN: phosphoenolpyruvate carboxykinase activity, purine nucleotide binding, phosphoenolpyruvate carboxykinase (ATP) activity, ATP binding; INVOLVED IN: gluconeogenesis; LOCATED IN: cellular_component unknown; EXPRESSED IN: stem, male gametophyte, root, fl…	6.4	gluconeogenesis / glyoxylate cycle.PEPCK	Chara_Exp2_MF_light_3	546.939	3	546.603	1636.79	8191800
CL639.Contig4_All	VYVNDQFLNWDPK	(at5g65690 : 863.0) Encodes a putative phosphoenolpyruvate carboxykinase (ATP-dependent).; phosphoenolpyruvate carboxykinase 2 (PCK2); FUNCTIONS IN: phosphoenolpyruvate carboxykinase activity, purine nucleotide binding, phosphoenolpyruvate carboxykinase (ATP) activity, ATP binding; INVOLVED IN: gluconeogenesis; LOCATED IN: cellular_component unknown; EXPRESSED IN: stem, male gametophyte, root, fl…	6.4	gluconeogenesis / glyoxylate cycle.PEPCK	Chara_Exp2_MF_light_1		3	546.603	1636.79	2040200
CL639.Contig4_All	VYVNDQFLNWDPK	(at5g65690 : 863.0) Encodes a putative phosphoenolpyruvate carboxykinase (ATP-dependent).; phosphoenolpyruvate carboxykinase 2 (PCK2); FUNCTIONS IN: phosphoenolpyruvate carboxykinase activity, purine nucleotide binding, phosphoenolpyruvate carboxykinase (ATP) activity, ATP binding; INVOLVED IN: gluconeogenesis; LOCATED IN: cellular_component unknown; EXPRESSED IN: stem, male gametophyte, root, fl…	6.4	gluconeogenesis / glyoxylate cycle.PEPCK	Chara_Exp2_MF_light_2		3	546.603	1636.79	1861900
CL639.Contig4_All	VYVNDQFLNWDPK	(at5g65690 : 863.0) Encodes a putative phosphoenolpyruvate carboxykinase (ATP-dependent).; phosphoenolpyruvate carboxykinase 2 (PCK2); FUNCTIONS IN: phosphoenolpyruvate carboxykinase activity, purine nucleotide binding, phosphoenolpyruvate carboxykinase (ATP) activity, ATP binding; INVOLVED IN: gluconeogenesis; LOCATED IN: cellular_component unknown; EXPRESSED IN: stem, male gametophyte, root, fl…	6.4	gluconeogenesis / glyoxylate cycle.PEPCK	Chara_Exp3_MF_WL_light_2		2	819.402	1636.79	834000
CL639.Contig4_All	VYVNDQFLNWDPK	(at5g65690 : 863.0) Encodes a putative phosphoenolpyruvate carboxykinase (ATP-dependent).; phosphoenolpyruvate carboxykinase 2 (PCK2); FUNCTIONS IN: phosphoenolpyruvate carboxykinase activity, purine nucleotide binding, phosphoenolpyruvate carboxykinase (ATP) activity, ATP binding; INVOLVED IN: gluconeogenesis; LOCATED IN: cellular_component unknown; EXPRESSED IN: stem, male gametophyte, root, fl…	6.4	gluconeogenesis / glyoxylate cycle.PEPCK	Chara_Exp4_MF_WK_light_1		2	819.402	1636.79	1346900
CL639.Contig4_All	VYVNDQFLNWDPK	(at5g65690 : 863.0) Encodes a putative phosphoenolpyruvate carboxykinase (ATP-dependent).; phosphoenolpyruvate carboxykinase 2 (PCK2); FUNCTIONS IN: phosphoenolpyruvate carboxykinase activity, purine nucleotide binding, phosphoenolpyruvate carboxykinase (ATP) activity, ATP binding; INVOLVED IN: gluconeogenesis; LOCATED IN: cellular_component unknown; EXPRESSED IN: stem, male gametophyte, root, fl…	6.4	gluconeogenesis / glyoxylate cycle.PEPCK	Chara_Exp4_MF_WK_light_2		2	819.402	1636.79	862170
CL639.Contig4_All	VYVNDQFLNWDPK	(at5g65690 : 863.0) Encodes a putative phosphoenolpyruvate carboxykinase (ATP-dependent).; phosphoenolpyruvate carboxykinase 2 (PCK2); FUNCTIONS IN: phosphoenolpyruvate carboxykinase activity, purine nucleotide binding, phosphoenolpyruvate carboxykinase (ATP) activity, ATP binding; INVOLVED IN: gluconeogenesis; LOCATED IN: cellular_component unknown; EXPRESSED IN: stem, male gametophyte, root, fl…	6.4	gluconeogenesis / glyoxylate cycle.PEPCK	Chara_Exp4_MF_WK_light_3		2	819.402	1636.79	1776300
CL639.Contig4_All	YGTVLENVVFDEHTR	(at5g65690 : 863.0) Encodes a putative phosphoenolpyruvate carboxykinase (ATP-dependent).; phosphoenolpyruvate carboxykinase 2 (PCK2); FUNCTIONS IN: phosphoenolpyruvate carboxykinase activity, purine nucleotide binding, phosphoenolpyruvate carboxykinase (ATP) activity, ATP binding; INVOLVED IN: gluconeogenesis; LOCATED IN: cellular_component unknown; EXPRESSED IN: stem, male gametophyte, root, fl…	6.4	gluconeogenesis / glyoxylate cycle.PEPCK	Chara_Exp2_MF_light_1	593.962	3	593.628	1777.86	31020000
CL639.Contig4_All	YGTVLENVVFDEHTR	(at5g65690 : 863.0) Encodes a putative phosphoenolpyruvate carboxykinase (ATP-dependent).; phosphoenolpyruvate carboxykinase 2 (PCK2); FUNCTIONS IN: phosphoenolpyruvate carboxykinase activity, purine nucleotide binding, phosphoenolpyruvate carboxykinase (ATP) activity, ATP binding; INVOLVED IN: gluconeogenesis; LOCATED IN: cellular_component unknown; EXPRESSED IN: stem, male gametophyte, root, fl…	6.4	gluconeogenesis / glyoxylate cycle.PEPCK	Chara_Exp2_MF_light_2	593.962	3	593.628	1777.86	16919000
CL639.Contig4_All	YGTVLENVVFDEHTR	(at5g65690 : 863.0) Encodes a putative phosphoenolpyruvate carboxykinase (ATP-dependent).; phosphoenolpyruvate carboxykinase 2 (PCK2); FUNCTIONS IN: phosphoenolpyruvate carboxykinase activity, purine nucleotide binding, phosphoenolpyruvate carboxykinase (ATP) activity, ATP binding; INVOLVED IN: gluconeogenesis; LOCATED IN: cellular_component unknown; EXPRESSED IN: stem, male gametophyte, root, fl…	6.4	gluconeogenesis / glyoxylate cycle.PEPCK	Chara_Exp2_MF_light_3	593.963	3	593.628	1777.86	19404000
CL639.Contig4_All	YGTVLENVVFDEHTR	(at5g65690 : 863.0) Encodes a putative phosphoenolpyruvate carboxykinase (ATP-dependent).; phosphoenolpyruvate carboxykinase 2 (PCK2); FUNCTIONS IN: phosphoenolpyruvate carboxykinase activity, purine nucleotide binding, phosphoenolpyruvate carboxykinase (ATP) activity, ATP binding; INVOLVED IN: gluconeogenesis; LOCATED IN: cellular_component unknown; EXPRESSED IN: stem, male gametophyte, root, fl…	6.4	gluconeogenesis / glyoxylate cycle.PEPCK	Chara_Exp3_MF_WL_light_3		3	593.628	1777.86	6167000
CL639.Contig7_All	ASYPIYHIENAK	(at5g65690 : 845.0) Encodes a putative phosphoenolpyruvate carboxykinase (ATP-dependent).; phosphoenolpyruvate carboxykinase 2 (PCK2); FUNCTIONS IN: phosphoenolpyruvate carboxykinase activity, purine nucleotide binding, phosphoenolpyruvate carboxykinase (ATP) activity, ATP binding; INVOLVED IN: gluconeogenesis; LOCATED IN: cellular_component unknown; EXPRESSED IN: stem, male gametophyte, root, fl…	6.4	gluconeogenesis / glyoxylate cycle.PEPCK	Chara_Exp2_MF_light_1	469.577	3	469.242	1404.7	29333000
CL639.Contig7_All	ASYPIYHIENAK	(at5g65690 : 845.0) Encodes a putative phosphoenolpyruvate carboxykinase (ATP-dependent).; phosphoenolpyruvate carboxykinase 2 (PCK2); FUNCTIONS IN: phosphoenolpyruvate carboxykinase activity, purine nucleotide binding, phosphoenolpyruvate carboxykinase (ATP) activity, ATP binding; INVOLVED IN: gluconeogenesis; LOCATED IN: cellular_component unknown; EXPRESSED IN: stem, male gametophyte, root, fl…	6.4	gluconeogenesis / glyoxylate cycle.PEPCK	Chara_Exp2_MF_light_2	469.242	3	469.242	1404.7	14371000
CL639.Contig7_All	ASYPIYHIENAK	(at5g65690 : 845.0) Encodes a putative phosphoenolpyruvate carboxykinase (ATP-dependent).; phosphoenolpyruvate carboxykinase 2 (PCK2); FUNCTIONS IN: phosphoenolpyruvate carboxykinase activity, purine nucleotide binding, phosphoenolpyruvate carboxykinase (ATP) activity, ATP binding; INVOLVED IN: gluconeogenesis; LOCATED IN: cellular_component unknown; EXPRESSED IN: stem, male gametophyte, root, fl…	6.4	gluconeogenesis / glyoxylate cycle.PEPCK	Chara_Exp4_MF_WK_light_3	469.242	3	469.242	1404.7	11463000
CL639.Contig7_All	ASYPIYHIENAK	(at5g65690 : 845.0) Encodes a putative phosphoenolpyruvate carboxykinase (ATP-dependent).; phosphoenolpyruvate carboxykinase 2 (PCK2); FUNCTIONS IN: phosphoenolpyruvate carboxykinase activity, purine nucleotide binding, phosphoenolpyruvate carboxykinase (ATP) activity, ATP binding; INVOLVED IN: gluconeogenesis; LOCATED IN: cellular_component unknown; EXPRESSED IN: stem, male gametophyte, root, fl…	6.4	gluconeogenesis / glyoxylate cycle.PEPCK	Chara_Exp3_MF_WL_light_3		3	469.242	1404.7	1618800
CL639.Contig7_All	ASYPIYHIENAK	(at5g65690 : 845.0) Encodes a putative phosphoenolpyruvate carboxykinase (ATP-dependent).; phosphoenolpyruvate carboxykinase 2 (PCK2); FUNCTIONS IN: phosphoenolpyruvate carboxykinase activity, purine nucleotide binding, phosphoenolpyruvate carboxykinase (ATP) activity, ATP binding; INVOLVED IN: gluconeogenesis; LOCATED IN: cellular_component unknown; EXPRESSED IN: stem, male gametophyte, root, fl…	6.4	gluconeogenesis / glyoxylate cycle.PEPCK	Chara_Exp4_MF_WK_light_1		3	469.242	1404.7	7265300
CL639.Contig7_All	ASYPIYHIENAK	(at5g65690 : 845.0) Encodes a putative phosphoenolpyruvate carboxykinase (ATP-dependent).; phosphoenolpyruvate carboxykinase 2 (PCK2); FUNCTIONS IN: phosphoenolpyruvate carboxykinase activity, purine nucleotide binding, phosphoenolpyruvate carboxykinase (ATP) activity, ATP binding; INVOLVED IN: gluconeogenesis; LOCATED IN: cellular_component unknown; EXPRESSED IN: stem, male gametophyte, root, fl…	6.4	gluconeogenesis / glyoxylate cycle.PEPCK	Chara_Exp4_MF_WK_light_2		3	469.242	1404.7	4434000
CL639.Contig7_All	FGTVLENVVFDEHTR	(at5g65690 : 845.0) Encodes a putative phosphoenolpyruvate carboxykinase (ATP-dependent).; phosphoenolpyruvate carboxykinase 2 (PCK2); FUNCTIONS IN: phosphoenolpyruvate carboxykinase activity, purine nucleotide binding, phosphoenolpyruvate carboxykinase (ATP) activity, ATP binding; INVOLVED IN: gluconeogenesis; LOCATED IN: cellular_component unknown; EXPRESSED IN: stem, male gametophyte, root, fl…	6.4	gluconeogenesis / glyoxylate cycle.PEPCK	Chara_Exp2_MF_light_1	588.632	3	588.297	1761.87	15463000
CL639.Contig7_All	FGTVLENVVFDEHTR	(at5g65690 : 845.0) Encodes a putative phosphoenolpyruvate carboxykinase (ATP-dependent).; phosphoenolpyruvate carboxykinase 2 (PCK2); FUNCTIONS IN: phosphoenolpyruvate carboxykinase activity, purine nucleotide binding, phosphoenolpyruvate carboxykinase (ATP) activity, ATP binding; INVOLVED IN: gluconeogenesis; LOCATED IN: cellular_component unknown; EXPRESSED IN: stem, male gametophyte, root, fl…	6.4	gluconeogenesis / glyoxylate cycle.PEPCK	Chara_Exp2_MF_light_2	588.297	3	588.297	1761.87	6539000
CL639.Contig7_All	FGTVLENVVFDEHTR	(at5g65690 : 845.0) Encodes a putative phosphoenolpyruvate carboxykinase (ATP-dependent).; phosphoenolpyruvate carboxykinase 2 (PCK2); FUNCTIONS IN: phosphoenolpyruvate carboxykinase activity, purine nucleotide binding, phosphoenolpyruvate carboxykinase (ATP) activity, ATP binding; INVOLVED IN: gluconeogenesis; LOCATED IN: cellular_component unknown; EXPRESSED IN: stem, male gametophyte, root, fl…	6.4	gluconeogenesis / glyoxylate cycle.PEPCK	Chara_Exp2_MF_light_3	588.632	3	588.297	1761.87	25655000
CL639.Contig7_All	FGTVLENVVFDEHTR	(at5g65690 : 845.0) Encodes a putative phosphoenolpyruvate carboxykinase (ATP-dependent).; phosphoenolpyruvate carboxykinase 2 (PCK2); FUNCTIONS IN: phosphoenolpyruvate carboxykinase activity, purine nucleotide binding, phosphoenolpyruvate carboxykinase (ATP) activity, ATP binding; INVOLVED IN: gluconeogenesis; LOCATED IN: cellular_component unknown; EXPRESSED IN: stem, male gametophyte, root, fl…	6.4	gluconeogenesis / glyoxylate cycle.PEPCK	Chara_Exp3_MF_WL_light_1		3	588.297	1761.87	795970
CL639.Contig7_All	IIDAIHDGSLLK	(at5g65690 : 845.0) Encodes a putative phosphoenolpyruvate carboxykinase (ATP-dependent).; phosphoenolpyruvate carboxykinase 2 (PCK2); FUNCTIONS IN: phosphoenolpyruvate carboxykinase activity, purine nucleotide binding, phosphoenolpyruvate carboxykinase (ATP) activity, ATP binding; INVOLVED IN: gluconeogenesis; LOCATED IN: cellular_component unknown; EXPRESSED IN: stem, male gametophyte, root, fl…	6.4	gluconeogenesis / glyoxylate cycle.PEPCK	Chara_Exp4_MF_WK_light_3	432.25	3	432.25	1293.73	6057700
CL639.Contig7_All	IIDAIHDGSLLK	(at5g65690 : 845.0) Encodes a putative phosphoenolpyruvate carboxykinase (ATP-dependent).; phosphoenolpyruvate carboxykinase 2 (PCK2); FUNCTIONS IN: phosphoenolpyruvate carboxykinase activity, purine nucleotide binding, phosphoenolpyruvate carboxykinase (ATP) activity, ATP binding; INVOLVED IN: gluconeogenesis; LOCATED IN: cellular_component unknown; EXPRESSED IN: stem, male gametophyte, root, fl…	6.4	gluconeogenesis / glyoxylate cycle.PEPCK	Chara_Exp3_MF_WL_light_3		3	432.25	1293.73	2563700
CL639.Contig7_All	IIDAIHDGSLLK	(at5g65690 : 845.0) Encodes a putative phosphoenolpyruvate carboxykinase (ATP-dependent).; phosphoenolpyruvate carboxykinase 2 (PCK2); FUNCTIONS IN: phosphoenolpyruvate carboxykinase activity, purine nucleotide binding, phosphoenolpyruvate carboxykinase (ATP) activity, ATP binding; INVOLVED IN: gluconeogenesis; LOCATED IN: cellular_component unknown; EXPRESSED IN: stem, male gametophyte, root, fl…	6.4	gluconeogenesis / glyoxylate cycle.PEPCK	Chara_Exp4_MF_WK_light_1		3	432.25	1293.73	10567000
CL639.Contig7_All	IIDAIHDGSLLK	(at5g65690 : 845.0) Encodes a putative phosphoenolpyruvate carboxykinase (ATP-dependent).; phosphoenolpyruvate carboxykinase 2 (PCK2); FUNCTIONS IN: phosphoenolpyruvate carboxykinase activity, purine nucleotide binding, phosphoenolpyruvate carboxykinase (ATP) activity, ATP binding; INVOLVED IN: gluconeogenesis; LOCATED IN: cellular_component unknown; EXPRESSED IN: stem, male gametophyte, root, fl…	6.4	gluconeogenesis / glyoxylate cycle.PEPCK	Chara_Exp4_MF_WK_light_2		3	432.25	1293.73	1993100
CL639.Contig7_All	KFEDYTVGGDSK	(at5g65690 : 845.0) Encodes a putative phosphoenolpyruvate carboxykinase (ATP-dependent).; phosphoenolpyruvate carboxykinase 2 (PCK2); FUNCTIONS IN: phosphoenolpyruvate carboxykinase activity, purine nucleotide binding, phosphoenolpyruvate carboxykinase (ATP) activity, ATP binding; INVOLVED IN: gluconeogenesis; LOCATED IN: cellular_component unknown; EXPRESSED IN: stem, male gametophyte, root, fl…	6.4	gluconeogenesis / glyoxylate cycle.PEPCK	Chara_Exp2_MF_light_1	449.214	3	449.214	1344.62	19585000
CL639.Contig7_All	KFEDYTVGGDSK	(at5g65690 : 845.0) Encodes a putative phosphoenolpyruvate carboxykinase (ATP-dependent).; phosphoenolpyruvate carboxykinase 2 (PCK2); FUNCTIONS IN: phosphoenolpyruvate carboxykinase activity, purine nucleotide binding, phosphoenolpyruvate carboxykinase (ATP) activity, ATP binding; INVOLVED IN: gluconeogenesis; LOCATED IN: cellular_component unknown; EXPRESSED IN: stem, male gametophyte, root, fl…	6.4	gluconeogenesis / glyoxylate cycle.PEPCK	Chara_Exp2_MF_light_2	449.549	3	449.214	1344.62	13636000
CL639.Contig7_All	KFEDYTVGGDSK	(at5g65690 : 845.0) Encodes a putative phosphoenolpyruvate carboxykinase (ATP-dependent).; phosphoenolpyruvate carboxykinase 2 (PCK2); FUNCTIONS IN: phosphoenolpyruvate carboxykinase activity, purine nucleotide binding, phosphoenolpyruvate carboxykinase (ATP) activity, ATP binding; INVOLVED IN: gluconeogenesis; LOCATED IN: cellular_component unknown; EXPRESSED IN: stem, male gametophyte, root, fl…	6.4	gluconeogenesis / glyoxylate cycle.PEPCK	Chara_Exp2_MF_light_3	449.214	3	449.214	1344.62	14714000
CL639.Contig7_All	KFEDYTVGGDSK	(at5g65690 : 845.0) Encodes a putative phosphoenolpyruvate carboxykinase (ATP-dependent).; phosphoenolpyruvate carboxykinase 2 (PCK2); FUNCTIONS IN: phosphoenolpyruvate carboxykinase activity, purine nucleotide binding, phosphoenolpyruvate carboxykinase (ATP) activity, ATP binding; INVOLVED IN: gluconeogenesis; LOCATED IN: cellular_component unknown; EXPRESSED IN: stem, male gametophyte, root, fl…	6.4	gluconeogenesis / glyoxylate cycle.PEPCK	Chara_Exp3_MF_WL_light_1	449.214	3	449.214	1344.62	14195000
CL639.Contig7_All	KFEDYTVGGDSK	(at5g65690 : 845.0) Encodes a putative phosphoenolpyruvate carboxykinase (ATP-dependent).; phosphoenolpyruvate carboxykinase 2 (PCK2); FUNCTIONS IN: phosphoenolpyruvate carboxykinase activity, purine nucleotide binding, phosphoenolpyruvate carboxykinase (ATP) activity, ATP binding; INVOLVED IN: gluconeogenesis; LOCATED IN: cellular_component unknown; EXPRESSED IN: stem, male gametophyte, root, fl…	6.4	gluconeogenesis / glyoxylate cycle.PEPCK	Chara_Exp3_MF_WL_light_2		3	449.214	1344.62	11306000
CL639.Contig7_All	LFDATLRK	(at5g65690 : 845.0) Encodes a putative phosphoenolpyruvate carboxykinase (ATP-dependent).; phosphoenolpyruvate carboxykinase 2 (PCK2); FUNCTIONS IN: phosphoenolpyruvate carboxykinase activity, purine nucleotide binding, phosphoenolpyruvate carboxykinase (ATP) activity, ATP binding; INVOLVED IN: gluconeogenesis; LOCATED IN: cellular_component unknown; EXPRESSED IN: stem, male gametophyte, root, fl…	6.4	gluconeogenesis / glyoxylate cycle.PEPCK	Chara_Exp2_MF_light_3	321.859	3	321.859	962.555	14221000
CL639.Contig7_All	LFDATLRK	(at5g65690 : 845.0) Encodes a putative phosphoenolpyruvate carboxykinase (ATP-dependent).; phosphoenolpyruvate carboxykinase 2 (PCK2); FUNCTIONS IN: phosphoenolpyruvate carboxykinase activity, purine nucleotide binding, phosphoenolpyruvate carboxykinase (ATP) activity, ATP binding; INVOLVED IN: gluconeogenesis; LOCATED IN: cellular_component unknown; EXPRESSED IN: stem, male gametophyte, root, fl…	6.4	gluconeogenesis / glyoxylate cycle.PEPCK	Chara_Exp2_MF_light_2		3	321.859	962.555	15312000
CL639.Contig7_All	SVEELHALQK	(at5g65690 : 845.0) Encodes a putative phosphoenolpyruvate carboxykinase (ATP-dependent).; phosphoenolpyruvate carboxykinase 2 (PCK2); FUNCTIONS IN: phosphoenolpyruvate carboxykinase activity, purine nucleotide binding, phosphoenolpyruvate carboxykinase (ATP) activity, ATP binding; INVOLVED IN: gluconeogenesis; LOCATED IN: cellular_component unknown; EXPRESSED IN: stem, male gametophyte, root, fl…	6.4	gluconeogenesis / glyoxylate cycle.PEPCK	Chara_Exp2_MF_light_3	385.211	3	385.212	1152.61
CL639.Contig7_All	SVEELHALQK	(at5g65690 : 845.0) Encodes a putative phosphoenolpyruvate carboxykinase (ATP-dependent).; phosphoenolpyruvate carboxykinase 2 (PCK2); FUNCTIONS IN: phosphoenolpyruvate carboxykinase activity, purine nucleotide binding, phosphoenolpyruvate carboxykinase (ATP) activity, ATP binding; INVOLVED IN: gluconeogenesis; LOCATED IN: cellular_component unknown; EXPRESSED IN: stem, male gametophyte, root, fl…	6.4	gluconeogenesis / glyoxylate cycle.PEPCK	Chara_Exp4_MF_WK_light_2	385.212	3	385.212	1152.61	3561300
CL639.Contig7_All	SVEELHALQK	(at5g65690 : 845.0) Encodes a putative phosphoenolpyruvate carboxykinase (ATP-dependent).; phosphoenolpyruvate carboxykinase 2 (PCK2); FUNCTIONS IN: phosphoenolpyruvate carboxykinase activity, purine nucleotide binding, phosphoenolpyruvate carboxykinase (ATP) activity, ATP binding; INVOLVED IN: gluconeogenesis; LOCATED IN: cellular_component unknown; EXPRESSED IN: stem, male gametophyte, root, fl…	6.4	gluconeogenesis / glyoxylate cycle.PEPCK	Chara_Exp4_MF_WK_light_3	385.212	3	385.212	1152.61	8619500
CL639.Contig7_All	SVEELHALQK	(at5g65690 : 845.0) Encodes a putative phosphoenolpyruvate carboxykinase (ATP-dependent).; phosphoenolpyruvate carboxykinase 2 (PCK2); FUNCTIONS IN: phosphoenolpyruvate carboxykinase activity, purine nucleotide binding, phosphoenolpyruvate carboxykinase (ATP) activity, ATP binding; INVOLVED IN: gluconeogenesis; LOCATED IN: cellular_component unknown; EXPRESSED IN: stem, male gametophyte, root, fl…	6.4	gluconeogenesis / glyoxylate cycle.PEPCK	Chara_Exp3_MF_WL_light_3		3	385.212	1152.61	9286400
CL639.Contig7_All	SVEELHALQK	(at5g65690 : 845.0) Encodes a putative phosphoenolpyruvate carboxykinase (ATP-dependent).; phosphoenolpyruvate carboxykinase 2 (PCK2); FUNCTIONS IN: phosphoenolpyruvate carboxykinase activity, purine nucleotide binding, phosphoenolpyruvate carboxykinase (ATP) activity, ATP binding; INVOLVED IN: gluconeogenesis; LOCATED IN: cellular_component unknown; EXPRESSED IN: stem, male gametophyte, root, fl…	6.4	gluconeogenesis / glyoxylate cycle.PEPCK	Chara_Exp4_MF_WK_light_1		3	385.212	1152.61	5127000
CL639.Contig7_All	VVDFSDKSVTENTR	(at5g65690 : 845.0) Encodes a putative phosphoenolpyruvate carboxykinase (ATP-dependent).; phosphoenolpyruvate carboxykinase 2 (PCK2); FUNCTIONS IN: phosphoenolpyruvate carboxykinase activity, purine nucleotide binding, phosphoenolpyruvate carboxykinase (ATP) activity, ATP binding; INVOLVED IN: gluconeogenesis; LOCATED IN: cellular_component unknown; EXPRESSED IN: stem, male gametophyte, root, fl…	6.4	gluconeogenesis / glyoxylate cycle.PEPCK	Chara_Exp4_MF_WK_light_3	532.934	3	532.934	1595.78	10681000
CL639.Contig7_All	VVDFSDKSVTENTR	(at5g65690 : 845.0) Encodes a putative phosphoenolpyruvate carboxykinase (ATP-dependent).; phosphoenolpyruvate carboxykinase 2 (PCK2); FUNCTIONS IN: phosphoenolpyruvate carboxykinase activity, purine nucleotide binding, phosphoenolpyruvate carboxykinase (ATP) activity, ATP binding; INVOLVED IN: gluconeogenesis; LOCATED IN: cellular_component unknown; EXPRESSED IN: stem, male gametophyte, root, fl…	6.4	gluconeogenesis / glyoxylate cycle.PEPCK	Chara_Exp4_MF_WK_light_1		3	532.934	1595.78	22232000
CL639.Contig7_All	VVDFSDKSVTENTR	(at5g65690 : 845.0) Encodes a putative phosphoenolpyruvate carboxykinase (ATP-dependent).; phosphoenolpyruvate carboxykinase 2 (PCK2); FUNCTIONS IN: phosphoenolpyruvate carboxykinase activity, purine nucleotide binding, phosphoenolpyruvate carboxykinase (ATP) activity, ATP binding; INVOLVED IN: gluconeogenesis; LOCATED IN: cellular_component unknown; EXPRESSED IN: stem, male gametophyte, root, fl…	6.4	gluconeogenesis / glyoxylate cycle.PEPCK	Chara_Exp4_MF_WK_light_2		3	532.934	1595.78	4315900
CL639.Contig7_All	VYVNDQFLNWDTK	(at5g65690 : 845.0) Encodes a putative phosphoenolpyruvate carboxykinase (ATP-dependent).; phosphoenolpyruvate carboxykinase 2 (PCK2); FUNCTIONS IN: phosphoenolpyruvate carboxykinase activity, purine nucleotide binding, phosphoenolpyruvate carboxykinase (ATP) activity, ATP binding; INVOLVED IN: gluconeogenesis; LOCATED IN: cellular_component unknown; EXPRESSED IN: stem, male gametophyte, root, fl…	6.4	gluconeogenesis / glyoxylate cycle.PEPCK	Chara_Exp2_MF_light_3	821.399	2	821.399	1640.78	5792500
CL639.Contig7_All	VYVNDQFLNWDTK	(at5g65690 : 845.0) Encodes a putative phosphoenolpyruvate carboxykinase (ATP-dependent).; phosphoenolpyruvate carboxykinase 2 (PCK2); FUNCTIONS IN: phosphoenolpyruvate carboxykinase activity, purine nucleotide binding, phosphoenolpyruvate carboxykinase (ATP) activity, ATP binding; INVOLVED IN: gluconeogenesis; LOCATED IN: cellular_component unknown; EXPRESSED IN: stem, male gametophyte, root, fl…	6.4	gluconeogenesis / glyoxylate cycle.PEPCK	Chara_Exp2_MF_light_1		2	821.399	1640.78	3509300
CL639.Contig7_All	VYVNDQFLNWDTK	(at5g65690 : 845.0) Encodes a putative phosphoenolpyruvate carboxykinase (ATP-dependent).; phosphoenolpyruvate carboxykinase 2 (PCK2); FUNCTIONS IN: phosphoenolpyruvate carboxykinase activity, purine nucleotide binding, phosphoenolpyruvate carboxykinase (ATP) activity, ATP binding; INVOLVED IN: gluconeogenesis; LOCATED IN: cellular_component unknown; EXPRESSED IN: stem, male gametophyte, root, fl…	6.4	gluconeogenesis / glyoxylate cycle.PEPCK	Chara_Exp2_MF_light_2		2	821.399	1640.78	3772700
CL639.Contig7_All	VYVNDQFLNWDTK	(at5g65690 : 845.0) Encodes a putative phosphoenolpyruvate carboxykinase (ATP-dependent).; phosphoenolpyruvate carboxykinase 2 (PCK2); FUNCTIONS IN: phosphoenolpyruvate carboxykinase activity, purine nucleotide binding, phosphoenolpyruvate carboxykinase (ATP) activity, ATP binding; INVOLVED IN: gluconeogenesis; LOCATED IN: cellular_component unknown; EXPRESSED IN: stem, male gametophyte, root, fl…	6.4	gluconeogenesis / glyoxylate cycle.PEPCK	Chara_Exp3_MF_WL_light_1		2	821.399	1640.78	1741600
CL639.Contig7_All	VYVNDQFLNWDTK	(at5g65690 : 845.0) Encodes a putative phosphoenolpyruvate carboxykinase (ATP-dependent).; phosphoenolpyruvate carboxykinase 2 (PCK2); FUNCTIONS IN: phosphoenolpyruvate carboxykinase activity, purine nucleotide binding, phosphoenolpyruvate carboxykinase (ATP) activity, ATP binding; INVOLVED IN: gluconeogenesis; LOCATED IN: cellular_component unknown; EXPRESSED IN: stem, male gametophyte, root, fl…	6.4	gluconeogenesis / glyoxylate cycle.PEPCK	Chara_Exp4_MF_WK_light_1		2	821.399	1640.78	4361600
CL639.Contig7_All	VYVNDQFLNWDTK	(at5g65690 : 845.0) Encodes a putative phosphoenolpyruvate carboxykinase (ATP-dependent).; phosphoenolpyruvate carboxykinase 2 (PCK2); FUNCTIONS IN: phosphoenolpyruvate carboxykinase activity, purine nucleotide binding, phosphoenolpyruvate carboxykinase (ATP) activity, ATP binding; INVOLVED IN: gluconeogenesis; LOCATED IN: cellular_component unknown; EXPRESSED IN: stem, male gametophyte, root, fl…	6.4	gluconeogenesis / glyoxylate cycle.PEPCK	Chara_Exp4_MF_WK_light_2		2	821.399	1640.78	2710200
CL639.Contig7_All	VYVNDQFLNWDTK	(at5g65690 : 845.0) Encodes a putative phosphoenolpyruvate carboxykinase (ATP-dependent).; phosphoenolpyruvate carboxykinase 2 (PCK2); FUNCTIONS IN: phosphoenolpyruvate carboxykinase activity, purine nucleotide binding, phosphoenolpyruvate carboxykinase (ATP) activity, ATP binding; INVOLVED IN: gluconeogenesis; LOCATED IN: cellular_component unknown; EXPRESSED IN: stem, male gametophyte, root, fl…	6.4	gluconeogenesis / glyoxylate cycle.PEPCK	Chara_Exp4_MF_WK_light_3		2	821.399	1640.78	249900
CL639.Contig7_All	YAAMLADK	(at5g65690 : 845.0) Encodes a putative phosphoenolpyruvate carboxykinase (ATP-dependent).; phosphoenolpyruvate carboxykinase 2 (PCK2); FUNCTIONS IN: phosphoenolpyruvate carboxykinase activity, purine nucleotide binding, phosphoenolpyruvate carboxykinase (ATP) activity, ATP binding; INVOLVED IN: gluconeogenesis; LOCATED IN: cellular_component unknown; EXPRESSED IN: stem, male gametophyte, root, fl…	6.4	gluconeogenesis / glyoxylate cycle.PEPCK	Chara_Exp2_MF_light_1	441.723	2	441.723	881.432	38048000
CL639.Contig7_All	YAAMLADK	(at5g65690 : 845.0) Encodes a putative phosphoenolpyruvate carboxykinase (ATP-dependent).; phosphoenolpyruvate carboxykinase 2 (PCK2); FUNCTIONS IN: phosphoenolpyruvate carboxykinase activity, purine nucleotide binding, phosphoenolpyruvate carboxykinase (ATP) activity, ATP binding; INVOLVED IN: gluconeogenesis; LOCATED IN: cellular_component unknown; EXPRESSED IN: stem, male gametophyte, root, fl…	6.4	gluconeogenesis / glyoxylate cycle.PEPCK	Chara_Exp2_MF_light_2	441.723	2	441.723	881.432	34291000
CL639.Contig7_All	YAAMLADK	(at5g65690 : 845.0) Encodes a putative phosphoenolpyruvate carboxykinase (ATP-dependent).; phosphoenolpyruvate carboxykinase 2 (PCK2); FUNCTIONS IN: phosphoenolpyruvate carboxykinase activity, purine nucleotide binding, phosphoenolpyruvate carboxykinase (ATP) activity, ATP binding; INVOLVED IN: gluconeogenesis; LOCATED IN: cellular_component unknown; EXPRESSED IN: stem, male gametophyte, root, fl…	6.4	gluconeogenesis / glyoxylate cycle.PEPCK	Chara_Exp2_MF_light_3	441.723	2	441.723	881.432	29446000
CL639.Contig7_All	YAAMLADK	(at5g65690 : 845.0) Encodes a putative phosphoenolpyruvate carboxykinase (ATP-dependent).; phosphoenolpyruvate carboxykinase 2 (PCK2); FUNCTIONS IN: phosphoenolpyruvate carboxykinase activity, purine nucleotide binding, phosphoenolpyruvate carboxykinase (ATP) activity, ATP binding; INVOLVED IN: gluconeogenesis; LOCATED IN: cellular_component unknown; EXPRESSED IN: stem, male gametophyte, root, fl…	6.4	gluconeogenesis / glyoxylate cycle.PEPCK	Chara_Exp3_MF_WL_light_1	441.722	2	441.723	881.432	24647000
CL639.Contig7_All	YAAMLADK	(at5g65690 : 845.0) Encodes a putative phosphoenolpyruvate carboxykinase (ATP-dependent).; phosphoenolpyruvate carboxykinase 2 (PCK2); FUNCTIONS IN: phosphoenolpyruvate carboxykinase activity, purine nucleotide binding, phosphoenolpyruvate carboxykinase (ATP) activity, ATP binding; INVOLVED IN: gluconeogenesis; LOCATED IN: cellular_component unknown; EXPRESSED IN: stem, male gametophyte, root, fl…	6.4	gluconeogenesis / glyoxylate cycle.PEPCK	Chara_Exp3_MF_WL_light_2	441.723	2	441.723	881.432	24725000
CL639.Contig7_All	YAAMLADK	(at5g65690 : 845.0) Encodes a putative phosphoenolpyruvate carboxykinase (ATP-dependent).; phosphoenolpyruvate carboxykinase 2 (PCK2); FUNCTIONS IN: phosphoenolpyruvate carboxykinase activity, purine nucleotide binding, phosphoenolpyruvate carboxykinase (ATP) activity, ATP binding; INVOLVED IN: gluconeogenesis; LOCATED IN: cellular_component unknown; EXPRESSED IN: stem, male gametophyte, root, fl…	6.4	gluconeogenesis / glyoxylate cycle.PEPCK	Chara_Exp4_MF_WK_light_1	441.723	2	441.723	881.432
CL639.Contig7_All	YAAMLADK	(at5g65690 : 845.0) Encodes a putative phosphoenolpyruvate carboxykinase (ATP-dependent).; phosphoenolpyruvate carboxykinase 2 (PCK2); FUNCTIONS IN: phosphoenolpyruvate carboxykinase activity, purine nucleotide binding, phosphoenolpyruvate carboxykinase (ATP) activity, ATP binding; INVOLVED IN: gluconeogenesis; LOCATED IN: cellular_component unknown; EXPRESSED IN: stem, male gametophyte, root, fl…	6.4	gluconeogenesis / glyoxylate cycle.PEPCK	Chara_Exp4_MF_WK_light_3	441.723	2	441.723	881.432
Unigene33167_All	AMDGLPVTIR	(q42910|ppdk_mescr : 1300.0) Pyruvate, phosphate dikinase, chloroplast precursor (EC 2.7.9.1) (Pyruvate, orthophosphate dikinase) - Mesembryanthemum crystallinum (Common ice plant) & (at4g15530 : 1269.0) Encodes a dual-targeted protein believed to act as a pyruvate, orthophosphate dikinase. These enzymes are normally associated with C4 photosynthesis which does not occur in Arabidopsis. However, …	6.5	gluconeogenesis / glyoxylate cycle.pyruvate dikinase	Chara_Exp2_MF_light_1	536.794	2	536.795	1071.57	18292000
Unigene33167_All	AMDGLPVTIR	(q42910|ppdk_mescr : 1300.0) Pyruvate, phosphate dikinase, chloroplast precursor (EC 2.7.9.1) (Pyruvate, orthophosphate dikinase) - Mesembryanthemum crystallinum (Common ice plant) & (at4g15530 : 1269.0) Encodes a dual-targeted protein believed to act as a pyruvate, orthophosphate dikinase. These enzymes are normally associated with C4 photosynthesis which does not occur in Arabidopsis. However, …	6.5	gluconeogenesis / glyoxylate cycle.pyruvate dikinase	Chara_Exp2_MF_light_2	536.795	2	536.795	1071.57	13275000
Unigene33167_All	AMDGLPVTIR	(q42910|ppdk_mescr : 1300.0) Pyruvate, phosphate dikinase, chloroplast precursor (EC 2.7.9.1) (Pyruvate, orthophosphate dikinase) - Mesembryanthemum crystallinum (Common ice plant) & (at4g15530 : 1269.0) Encodes a dual-targeted protein believed to act as a pyruvate, orthophosphate dikinase. These enzymes are normally associated with C4 photosynthesis which does not occur in Arabidopsis. However, …	6.5	gluconeogenesis / glyoxylate cycle.pyruvate dikinase	Chara_Exp2_MF_light_3	536.794	2	536.795	1071.57	14254000
Unigene33167_All	AMDGLPVTIR	(q42910|ppdk_mescr : 1300.0) Pyruvate, phosphate dikinase, chloroplast precursor (EC 2.7.9.1) (Pyruvate, orthophosphate dikinase) - Mesembryanthemum crystallinum (Common ice plant) & (at4g15530 : 1269.0) Encodes a dual-targeted protein believed to act as a pyruvate, orthophosphate dikinase. These enzymes are normally associated with C4 photosynthesis which does not occur in Arabidopsis. However, …	6.5	gluconeogenesis / glyoxylate cycle.pyruvate dikinase	Chara_Exp3_MF_WL_light_1	536.795	2	536.795	1071.57	9336400
Unigene33167_All	AMDGLPVTIR	(q42910|ppdk_mescr : 1300.0) Pyruvate, phosphate dikinase, chloroplast precursor (EC 2.7.9.1) (Pyruvate, orthophosphate dikinase) - Mesembryanthemum crystallinum (Common ice plant) & (at4g15530 : 1269.0) Encodes a dual-targeted protein believed to act as a pyruvate, orthophosphate dikinase. These enzymes are normally associated with C4 photosynthesis which does not occur in Arabidopsis. However, …	6.5	gluconeogenesis / glyoxylate cycle.pyruvate dikinase	Chara_Exp3_MF_WL_light_3	536.795	2	536.795	1071.57	6583000
Unigene33167_All	AMDGLPVTIR	(q42910|ppdk_mescr : 1300.0) Pyruvate, phosphate dikinase, chloroplast precursor (EC 2.7.9.1) (Pyruvate, orthophosphate dikinase) - Mesembryanthemum crystallinum (Common ice plant) & (at4g15530 : 1269.0) Encodes a dual-targeted protein believed to act as a pyruvate, orthophosphate dikinase. These enzymes are normally associated with C4 photosynthesis which does not occur in Arabidopsis. However, …	6.5	gluconeogenesis / glyoxylate cycle.pyruvate dikinase	Chara_Exp4_MF_WK_light_1	536.795	2	536.795	1071.57	14300000
Unigene33167_All	AMDGLPVTIR	(q42910|ppdk_mescr : 1300.0) Pyruvate, phosphate dikinase, chloroplast precursor (EC 2.7.9.1) (Pyruvate, orthophosphate dikinase) - Mesembryanthemum crystallinum (Common ice plant) & (at4g15530 : 1269.0) Encodes a dual-targeted protein believed to act as a pyruvate, orthophosphate dikinase. These enzymes are normally associated with C4 photosynthesis which does not occur in Arabidopsis. However, …	6.5	gluconeogenesis / glyoxylate cycle.pyruvate dikinase	Chara_Exp2_MF_light_1		2	536.795	1071.57	873250
Unigene33167_All	AMDGLPVTIR	(q42910|ppdk_mescr : 1300.0) Pyruvate, phosphate dikinase, chloroplast precursor (EC 2.7.9.1) (Pyruvate, orthophosphate dikinase) - Mesembryanthemum crystallinum (Common ice plant) & (at4g15530 : 1269.0) Encodes a dual-targeted protein believed to act as a pyruvate, orthophosphate dikinase. These enzymes are normally associated with C4 photosynthesis which does not occur in Arabidopsis. However, …	6.5	gluconeogenesis / glyoxylate cycle.pyruvate dikinase	Chara_Exp2_MF_light_3		2	536.795	1071.57	2892600
Unigene33167_All	AMDGLPVTIR	(q42910|ppdk_mescr : 1300.0) Pyruvate, phosphate dikinase, chloroplast precursor (EC 2.7.9.1) (Pyruvate, orthophosphate dikinase) - Mesembryanthemum crystallinum (Common ice plant) & (at4g15530 : 1269.0) Encodes a dual-targeted protein believed to act as a pyruvate, orthophosphate dikinase. These enzymes are normally associated with C4 photosynthesis which does not occur in Arabidopsis. However, …	6.5	gluconeogenesis / glyoxylate cycle.pyruvate dikinase	Chara_Exp3_MF_WL_light_1		2	536.795	1071.57	2269300
Unigene33167_All	AMDGLPVTIR	(q42910|ppdk_mescr : 1300.0) Pyruvate, phosphate dikinase, chloroplast precursor (EC 2.7.9.1) (Pyruvate, orthophosphate dikinase) - Mesembryanthemum crystallinum (Common ice plant) & (at4g15530 : 1269.0) Encodes a dual-targeted protein believed to act as a pyruvate, orthophosphate dikinase. These enzymes are normally associated with C4 photosynthesis which does not occur in Arabidopsis. However, …	6.5	gluconeogenesis / glyoxylate cycle.pyruvate dikinase	Chara_Exp3_MF_WL_light_2		2	536.795	1071.57	8858700
Unigene33167_All	AMDGLPVTIR	(q42910|ppdk_mescr : 1300.0) Pyruvate, phosphate dikinase, chloroplast precursor (EC 2.7.9.1) (Pyruvate, orthophosphate dikinase) - Mesembryanthemum crystallinum (Common ice plant) & (at4g15530 : 1269.0) Encodes a dual-targeted protein believed to act as a pyruvate, orthophosphate dikinase. These enzymes are normally associated with C4 photosynthesis which does not occur in Arabidopsis. However, …	6.5	gluconeogenesis / glyoxylate cycle.pyruvate dikinase	Chara_Exp3_MF_WL_light_2		2	536.795	1071.57	1876600
Unigene33167_All	AMDGLPVTIR	(q42910|ppdk_mescr : 1300.0) Pyruvate, phosphate dikinase, chloroplast precursor (EC 2.7.9.1) (Pyruvate, orthophosphate dikinase) - Mesembryanthemum crystallinum (Common ice plant) & (at4g15530 : 1269.0) Encodes a dual-targeted protein believed to act as a pyruvate, orthophosphate dikinase. These enzymes are normally associated with C4 photosynthesis which does not occur in Arabidopsis. However, …	6.5	gluconeogenesis / glyoxylate cycle.pyruvate dikinase	Chara_Exp4_MF_WK_light_2		2	536.795	1071.57	254630
Unigene33167_All	AMDGLPVTIR	(q42910|ppdk_mescr : 1300.0) Pyruvate, phosphate dikinase, chloroplast precursor (EC 2.7.9.1) (Pyruvate, orthophosphate dikinase) - Mesembryanthemum crystallinum (Common ice plant) & (at4g15530 : 1269.0) Encodes a dual-targeted protein believed to act as a pyruvate, orthophosphate dikinase. These enzymes are normally associated with C4 photosynthesis which does not occur in Arabidopsis. However, …	6.5	gluconeogenesis / glyoxylate cycle.pyruvate dikinase	Chara_Exp4_MF_WK_light_2		2	536.795	1071.57	6077700
Unigene33167_All	AMDGLPVTIR	(q42910|ppdk_mescr : 1300.0) Pyruvate, phosphate dikinase, chloroplast precursor (EC 2.7.9.1) (Pyruvate, orthophosphate dikinase) - Mesembryanthemum crystallinum (Common ice plant) & (at4g15530 : 1269.0) Encodes a dual-targeted protein believed to act as a pyruvate, orthophosphate dikinase. These enzymes are normally associated with C4 photosynthesis which does not occur in Arabidopsis. However, …	6.5	gluconeogenesis / glyoxylate cycle.pyruvate dikinase	Chara_Exp4_MF_WK_light_3		2	536.795	1071.57	8529900
Unigene33167_All	DSGISTEEILSR	(q42910|ppdk_mescr : 1300.0) Pyruvate, phosphate dikinase, chloroplast precursor (EC 2.7.9.1) (Pyruvate, orthophosphate dikinase) - Mesembryanthemum crystallinum (Common ice plant) & (at4g15530 : 1269.0) Encodes a dual-targeted protein believed to act as a pyruvate, orthophosphate dikinase. These enzymes are normally associated with C4 photosynthesis which does not occur in Arabidopsis. However, …	6.5	gluconeogenesis / glyoxylate cycle.pyruvate dikinase	Chara_Exp2_MF_light_1	653.828	2	653.828	1305.64	15366000
Unigene33167_All	DSGISTEEILSR	(q42910|ppdk_mescr : 1300.0) Pyruvate, phosphate dikinase, chloroplast precursor (EC 2.7.9.1) (Pyruvate, orthophosphate dikinase) - Mesembryanthemum crystallinum (Common ice plant) & (at4g15530 : 1269.0) Encodes a dual-targeted protein believed to act as a pyruvate, orthophosphate dikinase. These enzymes are normally associated with C4 photosynthesis which does not occur in Arabidopsis. However, …	6.5	gluconeogenesis / glyoxylate cycle.pyruvate dikinase	Chara_Exp2_MF_light_2	653.827	2	653.828	1305.64	11238000
Unigene33167_All	DSGISTEEILSR	(q42910|ppdk_mescr : 1300.0) Pyruvate, phosphate dikinase, chloroplast precursor (EC 2.7.9.1) (Pyruvate, orthophosphate dikinase) - Mesembryanthemum crystallinum (Common ice plant) & (at4g15530 : 1269.0) Encodes a dual-targeted protein believed to act as a pyruvate, orthophosphate dikinase. These enzymes are normally associated with C4 photosynthesis which does not occur in Arabidopsis. However, …	6.5	gluconeogenesis / glyoxylate cycle.pyruvate dikinase	Chara_Exp2_MF_light_3	653.829	2	653.828	1305.64	12929000
Unigene33167_All	DSGISTEEILSR	(q42910|ppdk_mescr : 1300.0) Pyruvate, phosphate dikinase, chloroplast precursor (EC 2.7.9.1) (Pyruvate, orthophosphate dikinase) - Mesembryanthemum crystallinum (Common ice plant) & (at4g15530 : 1269.0) Encodes a dual-targeted protein believed to act as a pyruvate, orthophosphate dikinase. These enzymes are normally associated with C4 photosynthesis which does not occur in Arabidopsis. However, …	6.5	gluconeogenesis / glyoxylate cycle.pyruvate dikinase	Chara_Exp3_MF_WL_light_1	653.829	2	653.828	1305.64	9781800
Unigene33167_All	DSGISTEEILSR	(q42910|ppdk_mescr : 1300.0) Pyruvate, phosphate dikinase, chloroplast precursor (EC 2.7.9.1) (Pyruvate, orthophosphate dikinase) - Mesembryanthemum crystallinum (Common ice plant) & (at4g15530 : 1269.0) Encodes a dual-targeted protein believed to act as a pyruvate, orthophosphate dikinase. These enzymes are normally associated with C4 photosynthesis which does not occur in Arabidopsis. However, …	6.5	gluconeogenesis / glyoxylate cycle.pyruvate dikinase	Chara_Exp3_MF_WL_light_2	653.828	2	653.828	1305.64	7159300
Unigene33167_All	DSGISTEEILSR	(q42910|ppdk_mescr : 1300.0) Pyruvate, phosphate dikinase, chloroplast precursor (EC 2.7.9.1) (Pyruvate, orthophosphate dikinase) - Mesembryanthemum crystallinum (Common ice plant) & (at4g15530 : 1269.0) Encodes a dual-targeted protein believed to act as a pyruvate, orthophosphate dikinase. These enzymes are normally associated with C4 photosynthesis which does not occur in Arabidopsis. However, …	6.5	gluconeogenesis / glyoxylate cycle.pyruvate dikinase	Chara_Exp3_MF_WL_light_3	653.828	2	653.828	1305.64	4156100
Unigene33167_All	FAYDSYRR	(q42910|ppdk_mescr : 1300.0) Pyruvate, phosphate dikinase, chloroplast precursor (EC 2.7.9.1) (Pyruvate, orthophosphate dikinase) - Mesembryanthemum crystallinum (Common ice plant) & (at4g15530 : 1269.0) Encodes a dual-targeted protein believed to act as a pyruvate, orthophosphate dikinase. These enzymes are normally associated with C4 photosynthesis which does not occur in Arabidopsis. However, …	6.5	gluconeogenesis / glyoxylate cycle.pyruvate dikinase	Chara_Exp2_MF_light_1	359.842	3	359.842	1076.5	16793000
Unigene33167_All	FAYDSYRR	(q42910|ppdk_mescr : 1300.0) Pyruvate, phosphate dikinase, chloroplast precursor (EC 2.7.9.1) (Pyruvate, orthophosphate dikinase) - Mesembryanthemum crystallinum (Common ice plant) & (at4g15530 : 1269.0) Encodes a dual-targeted protein believed to act as a pyruvate, orthophosphate dikinase. These enzymes are normally associated with C4 photosynthesis which does not occur in Arabidopsis. However, …	6.5	gluconeogenesis / glyoxylate cycle.pyruvate dikinase	Chara_Exp2_MF_light_2	359.842	3	359.842	1076.5	14684000
Unigene33167_All	FAYDSYRR	(q42910|ppdk_mescr : 1300.0) Pyruvate, phosphate dikinase, chloroplast precursor (EC 2.7.9.1) (Pyruvate, orthophosphate dikinase) - Mesembryanthemum crystallinum (Common ice plant) & (at4g15530 : 1269.0) Encodes a dual-targeted protein believed to act as a pyruvate, orthophosphate dikinase. These enzymes are normally associated with C4 photosynthesis which does not occur in Arabidopsis. However, …	6.5	gluconeogenesis / glyoxylate cycle.pyruvate dikinase	Chara_Exp3_MF_WL_light_1	359.842	3	359.842	1076.5	16126000
Unigene33167_All	FAYDSYRR	(q42910|ppdk_mescr : 1300.0) Pyruvate, phosphate dikinase, chloroplast precursor (EC 2.7.9.1) (Pyruvate, orthophosphate dikinase) - Mesembryanthemum crystallinum (Common ice plant) & (at4g15530 : 1269.0) Encodes a dual-targeted protein believed to act as a pyruvate, orthophosphate dikinase. These enzymes are normally associated with C4 photosynthesis which does not occur in Arabidopsis. However, …	6.5	gluconeogenesis / glyoxylate cycle.pyruvate dikinase	Chara_Exp4_MF_WK_light_2	359.842	3	359.842	1076.5	5864100
Unigene33167_All	FAYDSYRR	(q42910|ppdk_mescr : 1300.0) Pyruvate, phosphate dikinase, chloroplast precursor (EC 2.7.9.1) (Pyruvate, orthophosphate dikinase) - Mesembryanthemum crystallinum (Common ice plant) & (at4g15530 : 1269.0) Encodes a dual-targeted protein believed to act as a pyruvate, orthophosphate dikinase. These enzymes are normally associated with C4 photosynthesis which does not occur in Arabidopsis. However, …	6.5	gluconeogenesis / glyoxylate cycle.pyruvate dikinase	Chara_Exp4_MF_WK_light_3	359.842	3	359.842	1076.5	18938000
Unigene33167_All	FAYDSYRR	(q42910|ppdk_mescr : 1300.0) Pyruvate, phosphate dikinase, chloroplast precursor (EC 2.7.9.1) (Pyruvate, orthophosphate dikinase) - Mesembryanthemum crystallinum (Common ice plant) & (at4g15530 : 1269.0) Encodes a dual-targeted protein believed to act as a pyruvate, orthophosphate dikinase. These enzymes are normally associated with C4 photosynthesis which does not occur in Arabidopsis. However, …	6.5	gluconeogenesis / glyoxylate cycle.pyruvate dikinase	Chara_Exp2_MF_light_1		3	359.842	1076.5	11471
Unigene33167_All	FAYDSYRR	(q42910|ppdk_mescr : 1300.0) Pyruvate, phosphate dikinase, chloroplast precursor (EC 2.7.9.1) (Pyruvate, orthophosphate dikinase) - Mesembryanthemum crystallinum (Common ice plant) & (at4g15530 : 1269.0) Encodes a dual-targeted protein believed to act as a pyruvate, orthophosphate dikinase. These enzymes are normally associated with C4 photosynthesis which does not occur in Arabidopsis. However, …	6.5	gluconeogenesis / glyoxylate cycle.pyruvate dikinase	Chara_Exp2_MF_light_3		3	359.842	1076.5	19362000
Unigene33167_All	FAYDSYRR	(q42910|ppdk_mescr : 1300.0) Pyruvate, phosphate dikinase, chloroplast precursor (EC 2.7.9.1) (Pyruvate, orthophosphate dikinase) - Mesembryanthemum crystallinum (Common ice plant) & (at4g15530 : 1269.0) Encodes a dual-targeted protein believed to act as a pyruvate, orthophosphate dikinase. These enzymes are normally associated with C4 photosynthesis which does not occur in Arabidopsis. However, …	6.5	gluconeogenesis / glyoxylate cycle.pyruvate dikinase	Chara_Exp3_MF_WL_light_2		3	359.842	1076.5	13699000
Unigene33167_All	FAYDSYRR	(q42910|ppdk_mescr : 1300.0) Pyruvate, phosphate dikinase, chloroplast precursor (EC 2.7.9.1) (Pyruvate, orthophosphate dikinase) - Mesembryanthemum crystallinum (Common ice plant) & (at4g15530 : 1269.0) Encodes a dual-targeted protein believed to act as a pyruvate, orthophosphate dikinase. These enzymes are normally associated with C4 photosynthesis which does not occur in Arabidopsis. However, …	6.5	gluconeogenesis / glyoxylate cycle.pyruvate dikinase	Chara_Exp3_MF_WL_light_3		3	359.842	1076.5	5994800
Unigene33167_All	FAYDSYRR	(q42910|ppdk_mescr : 1300.0) Pyruvate, phosphate dikinase, chloroplast precursor (EC 2.7.9.1) (Pyruvate, orthophosphate dikinase) - Mesembryanthemum crystallinum (Common ice plant) & (at4g15530 : 1269.0) Encodes a dual-targeted protein believed to act as a pyruvate, orthophosphate dikinase. These enzymes are normally associated with C4 photosynthesis which does not occur in Arabidopsis. However, …	6.5	gluconeogenesis / glyoxylate cycle.pyruvate dikinase	Chara_Exp4_MF_WK_light_1		3	359.842	1076.5	12548000
Unigene33167_All	FIMAPTAESR	(q42910|ppdk_mescr : 1300.0) Pyruvate, phosphate dikinase, chloroplast precursor (EC 2.7.9.1) (Pyruvate, orthophosphate dikinase) - Mesembryanthemum crystallinum (Common ice plant) & (at4g15530 : 1269.0) Encodes a dual-targeted protein believed to act as a pyruvate, orthophosphate dikinase. These enzymes are normally associated with C4 photosynthesis which does not occur in Arabidopsis. However, …	6.5	gluconeogenesis / glyoxylate cycle.pyruvate dikinase	Chara_Exp2_MF_light_2	561.784	2	561.784	1121.55	28723000
Unigene33167_All	FIMAPTAESR	(q42910|ppdk_mescr : 1300.0) Pyruvate, phosphate dikinase, chloroplast precursor (EC 2.7.9.1) (Pyruvate, orthophosphate dikinase) - Mesembryanthemum crystallinum (Common ice plant) & (at4g15530 : 1269.0) Encodes a dual-targeted protein believed to act as a pyruvate, orthophosphate dikinase. These enzymes are normally associated with C4 photosynthesis which does not occur in Arabidopsis. However, …	6.5	gluconeogenesis / glyoxylate cycle.pyruvate dikinase	Chara_Exp2_MF_light_3	561.785	2	561.784	1121.55	39182000
Unigene33167_All	FIMAPTAESR	(q42910|ppdk_mescr : 1300.0) Pyruvate, phosphate dikinase, chloroplast precursor (EC 2.7.9.1) (Pyruvate, orthophosphate dikinase) - Mesembryanthemum crystallinum (Common ice plant) & (at4g15530 : 1269.0) Encodes a dual-targeted protein believed to act as a pyruvate, orthophosphate dikinase. These enzymes are normally associated with C4 photosynthesis which does not occur in Arabidopsis. However, …	6.5	gluconeogenesis / glyoxylate cycle.pyruvate dikinase	Chara_Exp3_MF_WL_light_1	561.785	2	561.784	1121.55	32478000
Unigene33167_All	FIMAPTAESR	(q42910|ppdk_mescr : 1300.0) Pyruvate, phosphate dikinase, chloroplast precursor (EC 2.7.9.1) (Pyruvate, orthophosphate dikinase) - Mesembryanthemum crystallinum (Common ice plant) & (at4g15530 : 1269.0) Encodes a dual-targeted protein believed to act as a pyruvate, orthophosphate dikinase. These enzymes are normally associated with C4 photosynthesis which does not occur in Arabidopsis. However, …	6.5	gluconeogenesis / glyoxylate cycle.pyruvate dikinase	Chara_Exp4_MF_WK_light_1	561.785	2	561.784	1121.55	8808800
Unigene33167_All	FIMAPTAESR	(q42910|ppdk_mescr : 1300.0) Pyruvate, phosphate dikinase, chloroplast precursor (EC 2.7.9.1) (Pyruvate, orthophosphate dikinase) - Mesembryanthemum crystallinum (Common ice plant) & (at4g15530 : 1269.0) Encodes a dual-targeted protein believed to act as a pyruvate, orthophosphate dikinase. These enzymes are normally associated with C4 photosynthesis which does not occur in Arabidopsis. However, …	6.5	gluconeogenesis / glyoxylate cycle.pyruvate dikinase	Chara_Exp4_MF_WK_light_2	561.784	2	561.784	1121.55	6692400
Unigene33167_All	FIMAPTAESR	(q42910|ppdk_mescr : 1300.0) Pyruvate, phosphate dikinase, chloroplast precursor (EC 2.7.9.1) (Pyruvate, orthophosphate dikinase) - Mesembryanthemum crystallinum (Common ice plant) & (at4g15530 : 1269.0) Encodes a dual-targeted protein believed to act as a pyruvate, orthophosphate dikinase. These enzymes are normally associated with C4 photosynthesis which does not occur in Arabidopsis. However, …	6.5	gluconeogenesis / glyoxylate cycle.pyruvate dikinase	Chara_Exp4_MF_WK_light_3	561.785	2	561.784	1121.55	15496000
Unigene33167_All	FIMAPTAESR	(q42910|ppdk_mescr : 1300.0) Pyruvate, phosphate dikinase, chloroplast precursor (EC 2.7.9.1) (Pyruvate, orthophosphate dikinase) - Mesembryanthemum crystallinum (Common ice plant) & (at4g15530 : 1269.0) Encodes a dual-targeted protein believed to act as a pyruvate, orthophosphate dikinase. These enzymes are normally associated with C4 photosynthesis which does not occur in Arabidopsis. However, …	6.5	gluconeogenesis / glyoxylate cycle.pyruvate dikinase	Chara_Exp2_MF_light_1		2	561.784	1121.55	46525000
Unigene33167_All	FIMAPTAESR	(q42910|ppdk_mescr : 1300.0) Pyruvate, phosphate dikinase, chloroplast precursor (EC 2.7.9.1) (Pyruvate, orthophosphate dikinase) - Mesembryanthemum crystallinum (Common ice plant) & (at4g15530 : 1269.0) Encodes a dual-targeted protein believed to act as a pyruvate, orthophosphate dikinase. These enzymes are normally associated with C4 photosynthesis which does not occur in Arabidopsis. However, …	6.5	gluconeogenesis / glyoxylate cycle.pyruvate dikinase	Chara_Exp3_MF_WL_light_2		2	561.784	1121.55	25933000
Unigene33167_All	FIMAPTAESR	(q42910|ppdk_mescr : 1300.0) Pyruvate, phosphate dikinase, chloroplast precursor (EC 2.7.9.1) (Pyruvate, orthophosphate dikinase) - Mesembryanthemum crystallinum (Common ice plant) & (at4g15530 : 1269.0) Encodes a dual-targeted protein believed to act as a pyruvate, orthophosphate dikinase. These enzymes are normally associated with C4 photosynthesis which does not occur in Arabidopsis. However, …	6.5	gluconeogenesis / glyoxylate cycle.pyruvate dikinase	Chara_Exp3_MF_WL_light_3		2	561.784	1121.55	17117000
Unigene33167_All	FLPSYLEQGILQVDPFEVLDQR	(q42910|ppdk_mescr : 1300.0) Pyruvate, phosphate dikinase, chloroplast precursor (EC 2.7.9.1) (Pyruvate, orthophosphate dikinase) - Mesembryanthemum crystallinum (Common ice plant) & (at4g15530 : 1269.0) Encodes a dual-targeted protein believed to act as a pyruvate, orthophosphate dikinase. These enzymes are normally associated with C4 photosynthesis which does not occur in Arabidopsis. However, …	6.5	gluconeogenesis / glyoxylate cycle.pyruvate dikinase	Chara_Exp3_MF_WL_light_1	869.455	3	869.455	2605.34	5513400
Unigene33167_All	FLPSYLEQGILQVDPFEVLDQR	(q42910|ppdk_mescr : 1300.0) Pyruvate, phosphate dikinase, chloroplast precursor (EC 2.7.9.1) (Pyruvate, orthophosphate dikinase) - Mesembryanthemum crystallinum (Common ice plant) & (at4g15530 : 1269.0) Encodes a dual-targeted protein believed to act as a pyruvate, orthophosphate dikinase. These enzymes are normally associated with C4 photosynthesis which does not occur in Arabidopsis. However, …	6.5	gluconeogenesis / glyoxylate cycle.pyruvate dikinase	Chara_Exp2_MF_light_1		3	869.455	2605.34	619760
Unigene33167_All	FLPSYLEQGILQVDPFEVLDQR	(q42910|ppdk_mescr : 1300.0) Pyruvate, phosphate dikinase, chloroplast precursor (EC 2.7.9.1) (Pyruvate, orthophosphate dikinase) - Mesembryanthemum crystallinum (Common ice plant) & (at4g15530 : 1269.0) Encodes a dual-targeted protein believed to act as a pyruvate, orthophosphate dikinase. These enzymes are normally associated with C4 photosynthesis which does not occur in Arabidopsis. However, …	6.5	gluconeogenesis / glyoxylate cycle.pyruvate dikinase	Chara_Exp2_MF_light_2		3	869.455	2605.34	1130300
Unigene33167_All	FLPSYLEQGILQVDPFEVLDQR	(q42910|ppdk_mescr : 1300.0) Pyruvate, phosphate dikinase, chloroplast precursor (EC 2.7.9.1) (Pyruvate, orthophosphate dikinase) - Mesembryanthemum crystallinum (Common ice plant) & (at4g15530 : 1269.0) Encodes a dual-targeted protein believed to act as a pyruvate, orthophosphate dikinase. These enzymes are normally associated with C4 photosynthesis which does not occur in Arabidopsis. However, …	6.5	gluconeogenesis / glyoxylate cycle.pyruvate dikinase	Chara_Exp2_MF_light_3		3	869.455	2605.34	14153000
Unigene33167_All	FLPSYLEQGILQVDPFEVLDQR	(q42910|ppdk_mescr : 1300.0) Pyruvate, phosphate dikinase, chloroplast precursor (EC 2.7.9.1) (Pyruvate, orthophosphate dikinase) - Mesembryanthemum crystallinum (Common ice plant) & (at4g15530 : 1269.0) Encodes a dual-targeted protein believed to act as a pyruvate, orthophosphate dikinase. These enzymes are normally associated with C4 photosynthesis which does not occur in Arabidopsis. However, …	6.5	gluconeogenesis / glyoxylate cycle.pyruvate dikinase	Chara_Exp3_MF_WL_light_2		3	869.455	2605.34	6427100
Unigene33167_All	FLPSYLEQGILQVDPFEVLDQR	(q42910|ppdk_mescr : 1300.0) Pyruvate, phosphate dikinase, chloroplast precursor (EC 2.7.9.1) (Pyruvate, orthophosphate dikinase) - Mesembryanthemum crystallinum (Common ice plant) & (at4g15530 : 1269.0) Encodes a dual-targeted protein believed to act as a pyruvate, orthophosphate dikinase. These enzymes are normally associated with C4 photosynthesis which does not occur in Arabidopsis. However, …	6.5	gluconeogenesis / glyoxylate cycle.pyruvate dikinase	Chara_Exp3_MF_WL_light_3		3	869.455	2605.34	6030200
Unigene33167_All	GGMTSHAAVVAR	(q42910|ppdk_mescr : 1300.0) Pyruvate, phosphate dikinase, chloroplast precursor (EC 2.7.9.1) (Pyruvate, orthophosphate dikinase) - Mesembryanthemum crystallinum (Common ice plant) & (at4g15530 : 1269.0) Encodes a dual-targeted protein believed to act as a pyruvate, orthophosphate dikinase. These enzymes are normally associated with C4 photosynthesis which does not occur in Arabidopsis. However, …	6.5	gluconeogenesis / glyoxylate cycle.pyruvate dikinase	Chara_Exp2_MF_light_1	386.2	3	386.201	1155.58	13633000
Unigene33167_All	GGMTSHAAVVAR	(q42910|ppdk_mescr : 1300.0) Pyruvate, phosphate dikinase, chloroplast precursor (EC 2.7.9.1) (Pyruvate, orthophosphate dikinase) - Mesembryanthemum crystallinum (Common ice plant) & (at4g15530 : 1269.0) Encodes a dual-targeted protein believed to act as a pyruvate, orthophosphate dikinase. These enzymes are normally associated with C4 photosynthesis which does not occur in Arabidopsis. However, …	6.5	gluconeogenesis / glyoxylate cycle.pyruvate dikinase	Chara_Exp2_MF_light_2	386.201	3	386.201	1155.58	22199000
Unigene33167_All	GGMTSHAAVVAR	(q42910|ppdk_mescr : 1300.0) Pyruvate, phosphate dikinase, chloroplast precursor (EC 2.7.9.1) (Pyruvate, orthophosphate dikinase) - Mesembryanthemum crystallinum (Common ice plant) & (at4g15530 : 1269.0) Encodes a dual-targeted protein believed to act as a pyruvate, orthophosphate dikinase. These enzymes are normally associated with C4 photosynthesis which does not occur in Arabidopsis. However, …	6.5	gluconeogenesis / glyoxylate cycle.pyruvate dikinase	Chara_Exp3_MF_WL_light_1	386.201	3	386.201	1155.58	19127000
Unigene33167_All	GGMTSHAAVVAR	(q42910|ppdk_mescr : 1300.0) Pyruvate, phosphate dikinase, chloroplast precursor (EC 2.7.9.1) (Pyruvate, orthophosphate dikinase) - Mesembryanthemum crystallinum (Common ice plant) & (at4g15530 : 1269.0) Encodes a dual-targeted protein believed to act as a pyruvate, orthophosphate dikinase. These enzymes are normally associated with C4 photosynthesis which does not occur in Arabidopsis. However, …	6.5	gluconeogenesis / glyoxylate cycle.pyruvate dikinase	Chara_Exp4_MF_WK_light_1	386.536	3	386.201	1155.58	42540000
Unigene33167_All	GGMTSHAAVVAR	(q42910|ppdk_mescr : 1300.0) Pyruvate, phosphate dikinase, chloroplast precursor (EC 2.7.9.1) (Pyruvate, orthophosphate dikinase) - Mesembryanthemum crystallinum (Common ice plant) & (at4g15530 : 1269.0) Encodes a dual-targeted protein believed to act as a pyruvate, orthophosphate dikinase. These enzymes are normally associated with C4 photosynthesis which does not occur in Arabidopsis. However, …	6.5	gluconeogenesis / glyoxylate cycle.pyruvate dikinase	Chara_Exp4_MF_WK_light_2	386.202	3	386.201	1155.58	8197200
Unigene33167_All	GGMTSHAAVVAR	(q42910|ppdk_mescr : 1300.0) Pyruvate, phosphate dikinase, chloroplast precursor (EC 2.7.9.1) (Pyruvate, orthophosphate dikinase) - Mesembryanthemum crystallinum (Common ice plant) & (at4g15530 : 1269.0) Encodes a dual-targeted protein believed to act as a pyruvate, orthophosphate dikinase. These enzymes are normally associated with C4 photosynthesis which does not occur in Arabidopsis. However, …	6.5	gluconeogenesis / glyoxylate cycle.pyruvate dikinase	Chara_Exp4_MF_WK_light_3	386.202	3	386.201	1155.58	23462000
Unigene33167_All	GGMTSHAAVVAR	(q42910|ppdk_mescr : 1300.0) Pyruvate, phosphate dikinase, chloroplast precursor (EC 2.7.9.1) (Pyruvate, orthophosphate dikinase) - Mesembryanthemum crystallinum (Common ice plant) & (at4g15530 : 1269.0) Encodes a dual-targeted protein believed to act as a pyruvate, orthophosphate dikinase. These enzymes are normally associated with C4 photosynthesis which does not occur in Arabidopsis. However, …	6.5	gluconeogenesis / glyoxylate cycle.pyruvate dikinase	Chara_Exp2_MF_light_3		3	386.201	1155.58	32006000
Unigene33167_All	GGMTSHAAVVAR	(q42910|ppdk_mescr : 1300.0) Pyruvate, phosphate dikinase, chloroplast precursor (EC 2.7.9.1) (Pyruvate, orthophosphate dikinase) - Mesembryanthemum crystallinum (Common ice plant) & (at4g15530 : 1269.0) Encodes a dual-targeted protein believed to act as a pyruvate, orthophosphate dikinase. These enzymes are normally associated with C4 photosynthesis which does not occur in Arabidopsis. However, …	6.5	gluconeogenesis / glyoxylate cycle.pyruvate dikinase	Chara_Exp3_MF_WL_light_2		3	386.201	1155.58	10228000
Unigene33167_All	GGMTSHAAVVAR	(q42910|ppdk_mescr : 1300.0) Pyruvate, phosphate dikinase, chloroplast precursor (EC 2.7.9.1) (Pyruvate, orthophosphate dikinase) - Mesembryanthemum crystallinum (Common ice plant) & (at4g15530 : 1269.0) Encodes a dual-targeted protein believed to act as a pyruvate, orthophosphate dikinase. These enzymes are normally associated with C4 photosynthesis which does not occur in Arabidopsis. However, …	6.5	gluconeogenesis / glyoxylate cycle.pyruvate dikinase	Chara_Exp4_MF_WK_light_3		3	386.201	1155.58	375630
Unigene33167_All	HAISAVFNSWNSTR	(q42910|ppdk_mescr : 1300.0) Pyruvate, phosphate dikinase, chloroplast precursor (EC 2.7.9.1) (Pyruvate, orthophosphate dikinase) - Mesembryanthemum crystallinum (Common ice plant) & (at4g15530 : 1269.0) Encodes a dual-targeted protein believed to act as a pyruvate, orthophosphate dikinase. These enzymes are normally associated with C4 photosynthesis which does not occur in Arabidopsis. However, …	6.5	gluconeogenesis / glyoxylate cycle.pyruvate dikinase	Chara_Exp4_MF_WK_light_3	530.599	3	530.599	1588.77	4958200
Unigene33167_All	HAISAVFNSWNSTR	(q42910|ppdk_mescr : 1300.0) Pyruvate, phosphate dikinase, chloroplast precursor (EC 2.7.9.1) (Pyruvate, orthophosphate dikinase) - Mesembryanthemum crystallinum (Common ice plant) & (at4g15530 : 1269.0) Encodes a dual-targeted protein believed to act as a pyruvate, orthophosphate dikinase. These enzymes are normally associated with C4 photosynthesis which does not occur in Arabidopsis. However, …	6.5	gluconeogenesis / glyoxylate cycle.pyruvate dikinase	Chara_Exp4_MF_WK_light_1		3	530.599	1588.77	3927500
Unigene33167_All	HAISAVFNSWNSTR	(q42910|ppdk_mescr : 1300.0) Pyruvate, phosphate dikinase, chloroplast precursor (EC 2.7.9.1) (Pyruvate, orthophosphate dikinase) - Mesembryanthemum crystallinum (Common ice plant) & (at4g15530 : 1269.0) Encodes a dual-targeted protein believed to act as a pyruvate, orthophosphate dikinase. These enzymes are normally associated with C4 photosynthesis which does not occur in Arabidopsis. However, …	6.5	gluconeogenesis / glyoxylate cycle.pyruvate dikinase	Chara_Exp4_MF_WK_light_2		3	530.599	1588.77	1400300
Unigene33167_All	HLDQLLHPQFK	(q42910|ppdk_mescr : 1300.0) Pyruvate, phosphate dikinase, chloroplast precursor (EC 2.7.9.1) (Pyruvate, orthophosphate dikinase) - Mesembryanthemum crystallinum (Common ice plant) & (at4g15530 : 1269.0) Encodes a dual-targeted protein believed to act as a pyruvate, orthophosphate dikinase. These enzymes are normally associated with C4 photosynthesis which does not occur in Arabidopsis. However, …	6.5	gluconeogenesis / glyoxylate cycle.pyruvate dikinase	Chara_Exp2_MF_light_2	459.589	3	459.254	1374.74	14383000
Unigene33167_All	HLDQLLHPQFK	(q42910|ppdk_mescr : 1300.0) Pyruvate, phosphate dikinase, chloroplast precursor (EC 2.7.9.1) (Pyruvate, orthophosphate dikinase) - Mesembryanthemum crystallinum (Common ice plant) & (at4g15530 : 1269.0) Encodes a dual-targeted protein believed to act as a pyruvate, orthophosphate dikinase. These enzymes are normally associated with C4 photosynthesis which does not occur in Arabidopsis. However, …	6.5	gluconeogenesis / glyoxylate cycle.pyruvate dikinase	Chara_Exp2_MF_light_1		3	459.254	1374.74	27189000
Unigene33167_All	HLDQLLHPQFK	(q42910|ppdk_mescr : 1300.0) Pyruvate, phosphate dikinase, chloroplast precursor (EC 2.7.9.1) (Pyruvate, orthophosphate dikinase) - Mesembryanthemum crystallinum (Common ice plant) & (at4g15530 : 1269.0) Encodes a dual-targeted protein believed to act as a pyruvate, orthophosphate dikinase. These enzymes are normally associated with C4 photosynthesis which does not occur in Arabidopsis. However, …	6.5	gluconeogenesis / glyoxylate cycle.pyruvate dikinase	Chara_Exp3_MF_WL_light_1		3	459.254	1374.74	5017500
Unigene33167_All	HLDQLLHPQFK	(q42910|ppdk_mescr : 1300.0) Pyruvate, phosphate dikinase, chloroplast precursor (EC 2.7.9.1) (Pyruvate, orthophosphate dikinase) - Mesembryanthemum crystallinum (Common ice plant) & (at4g15530 : 1269.0) Encodes a dual-targeted protein believed to act as a pyruvate, orthophosphate dikinase. These enzymes are normally associated with C4 photosynthesis which does not occur in Arabidopsis. However, …	6.5	gluconeogenesis / glyoxylate cycle.pyruvate dikinase	Chara_Exp3_MF_WL_light_2		3	459.254	1374.74	1312900
Unigene33167_All	IATDLVTEGLITPAEAVLKVEPR	(q42910|ppdk_mescr : 1300.0) Pyruvate, phosphate dikinase, chloroplast precursor (EC 2.7.9.1) (Pyruvate, orthophosphate dikinase) - Mesembryanthemum crystallinum (Common ice plant) & (at4g15530 : 1269.0) Encodes a dual-targeted protein believed to act as a pyruvate, orthophosphate dikinase. These enzymes are normally associated with C4 photosynthesis which does not occur in Arabidopsis. However, …	6.5	gluconeogenesis / glyoxylate cycle.pyruvate dikinase	Chara_Exp2_MF_light_3	812.798	3	812.463	2434.37	18735000
Unigene33167_All	IATDLVTEGLITPAEAVLKVEPR	(q42910|ppdk_mescr : 1300.0) Pyruvate, phosphate dikinase, chloroplast precursor (EC 2.7.9.1) (Pyruvate, orthophosphate dikinase) - Mesembryanthemum crystallinum (Common ice plant) & (at4g15530 : 1269.0) Encodes a dual-targeted protein believed to act as a pyruvate, orthophosphate dikinase. These enzymes are normally associated with C4 photosynthesis which does not occur in Arabidopsis. However, …	6.5	gluconeogenesis / glyoxylate cycle.pyruvate dikinase	Chara_Exp2_MF_light_2		3	812.463	2434.37	471190
Unigene33167_All	IATDLVTEGLITPAEAVLKVEPR	(q42910|ppdk_mescr : 1300.0) Pyruvate, phosphate dikinase, chloroplast precursor (EC 2.7.9.1) (Pyruvate, orthophosphate dikinase) - Mesembryanthemum crystallinum (Common ice plant) & (at4g15530 : 1269.0) Encodes a dual-targeted protein believed to act as a pyruvate, orthophosphate dikinase. These enzymes are normally associated with C4 photosynthesis which does not occur in Arabidopsis. However, …	6.5	gluconeogenesis / glyoxylate cycle.pyruvate dikinase	Chara_Exp3_MF_WL_light_1		3	812.463	2434.37	3703100
Unigene33167_All	IATDLVTEGLITPAEAVLKVEPR	(q42910|ppdk_mescr : 1300.0) Pyruvate, phosphate dikinase, chloroplast precursor (EC 2.7.9.1) (Pyruvate, orthophosphate dikinase) - Mesembryanthemum crystallinum (Common ice plant) & (at4g15530 : 1269.0) Encodes a dual-targeted protein believed to act as a pyruvate, orthophosphate dikinase. These enzymes are normally associated with C4 photosynthesis which does not occur in Arabidopsis. However, …	6.5	gluconeogenesis / glyoxylate cycle.pyruvate dikinase	Chara_Exp3_MF_WL_light_2		3	812.463	2434.37	1539100
Unigene33167_All	IDYLVGTMIEVPR	(q42910|ppdk_mescr : 1300.0) Pyruvate, phosphate dikinase, chloroplast precursor (EC 2.7.9.1) (Pyruvate, orthophosphate dikinase) - Mesembryanthemum crystallinum (Common ice plant) & (at4g15530 : 1269.0) Encodes a dual-targeted protein believed to act as a pyruvate, orthophosphate dikinase. These enzymes are normally associated with C4 photosynthesis which does not occur in Arabidopsis. However, …	6.5	gluconeogenesis / glyoxylate cycle.pyruvate dikinase	Chara_Exp2_MF_light_3	753.906	2	753.405	1504.8	10740000
Unigene33167_All	IDYLVGTMIEVPR	(q42910|ppdk_mescr : 1300.0) Pyruvate, phosphate dikinase, chloroplast precursor (EC 2.7.9.1) (Pyruvate, orthophosphate dikinase) - Mesembryanthemum crystallinum (Common ice plant) & (at4g15530 : 1269.0) Encodes a dual-targeted protein believed to act as a pyruvate, orthophosphate dikinase. These enzymes are normally associated with C4 photosynthesis which does not occur in Arabidopsis. However, …	6.5	gluconeogenesis / glyoxylate cycle.pyruvate dikinase	Chara_Exp2_MF_light_2		2	753.405	1504.8	2901600
Unigene33167_All	IDYLVGTMIEVPR	(q42910|ppdk_mescr : 1300.0) Pyruvate, phosphate dikinase, chloroplast precursor (EC 2.7.9.1) (Pyruvate, orthophosphate dikinase) - Mesembryanthemum crystallinum (Common ice plant) & (at4g15530 : 1269.0) Encodes a dual-targeted protein believed to act as a pyruvate, orthophosphate dikinase. These enzymes are normally associated with C4 photosynthesis which does not occur in Arabidopsis. However, …	6.5	gluconeogenesis / glyoxylate cycle.pyruvate dikinase	Chara_Exp3_MF_WL_light_1		2	753.405	1504.8	1494600
Unigene33167_All	IDYLVGTMIEVPR	(q42910|ppdk_mescr : 1300.0) Pyruvate, phosphate dikinase, chloroplast precursor (EC 2.7.9.1) (Pyruvate, orthophosphate dikinase) - Mesembryanthemum crystallinum (Common ice plant) & (at4g15530 : 1269.0) Encodes a dual-targeted protein believed to act as a pyruvate, orthophosphate dikinase. These enzymes are normally associated with C4 photosynthesis which does not occur in Arabidopsis. However, …	6.5	gluconeogenesis / glyoxylate cycle.pyruvate dikinase	Chara_Exp3_MF_WL_light_2		2	753.405	1504.8	2147200
Unigene33167_All	IDYLVGTMIEVPR	(q42910|ppdk_mescr : 1300.0) Pyruvate, phosphate dikinase, chloroplast precursor (EC 2.7.9.1) (Pyruvate, orthophosphate dikinase) - Mesembryanthemum crystallinum (Common ice plant) & (at4g15530 : 1269.0) Encodes a dual-targeted protein believed to act as a pyruvate, orthophosphate dikinase. These enzymes are normally associated with C4 photosynthesis which does not occur in Arabidopsis. However, …	6.5	gluconeogenesis / glyoxylate cycle.pyruvate dikinase	Chara_Exp4_MF_WK_light_1		2	753.405	1504.8	3464000
Unigene33167_All	IDYLVGTMIEVPR	(q42910|ppdk_mescr : 1300.0) Pyruvate, phosphate dikinase, chloroplast precursor (EC 2.7.9.1) (Pyruvate, orthophosphate dikinase) - Mesembryanthemum crystallinum (Common ice plant) & (at4g15530 : 1269.0) Encodes a dual-targeted protein believed to act as a pyruvate, orthophosphate dikinase. These enzymes are normally associated with C4 photosynthesis which does not occur in Arabidopsis. However, …	6.5	gluconeogenesis / glyoxylate cycle.pyruvate dikinase	Chara_Exp4_MF_WK_light_2		2	753.405	1504.8	1825700
Unigene33167_All	LAAAQAAIK	(q42910|ppdk_mescr : 1300.0) Pyruvate, phosphate dikinase, chloroplast precursor (EC 2.7.9.1) (Pyruvate, orthophosphate dikinase) - Mesembryanthemum crystallinum (Common ice plant) & (at4g15530 : 1269.0) Encodes a dual-targeted protein believed to act as a pyruvate, orthophosphate dikinase. These enzymes are normally associated with C4 photosynthesis which does not occur in Arabidopsis. However, …	6.5	gluconeogenesis / glyoxylate cycle.pyruvate dikinase	Chara_Exp2_MF_light_1	428.766	2	428.766	855.518	34449000
Unigene33167_All	LAAAQAAIK	(q42910|ppdk_mescr : 1300.0) Pyruvate, phosphate dikinase, chloroplast precursor (EC 2.7.9.1) (Pyruvate, orthophosphate dikinase) - Mesembryanthemum crystallinum (Common ice plant) & (at4g15530 : 1269.0) Encodes a dual-targeted protein believed to act as a pyruvate, orthophosphate dikinase. These enzymes are normally associated with C4 photosynthesis which does not occur in Arabidopsis. However, …	6.5	gluconeogenesis / glyoxylate cycle.pyruvate dikinase	Chara_Exp2_MF_light_2	428.766	2	428.766	855.518	25481000
Unigene33167_All	LAAAQAAIK	(q42910|ppdk_mescr : 1300.0) Pyruvate, phosphate dikinase, chloroplast precursor (EC 2.7.9.1) (Pyruvate, orthophosphate dikinase) - Mesembryanthemum crystallinum (Common ice plant) & (at4g15530 : 1269.0) Encodes a dual-targeted protein believed to act as a pyruvate, orthophosphate dikinase. These enzymes are normally associated with C4 photosynthesis which does not occur in Arabidopsis. However, …	6.5	gluconeogenesis / glyoxylate cycle.pyruvate dikinase	Chara_Exp2_MF_light_3	428.766	2	428.766	855.518	31900000
Unigene33167_All	LAAAQAAIK	(q42910|ppdk_mescr : 1300.0) Pyruvate, phosphate dikinase, chloroplast precursor (EC 2.7.9.1) (Pyruvate, orthophosphate dikinase) - Mesembryanthemum crystallinum (Common ice plant) & (at4g15530 : 1269.0) Encodes a dual-targeted protein believed to act as a pyruvate, orthophosphate dikinase. These enzymes are normally associated with C4 photosynthesis which does not occur in Arabidopsis. However, …	6.5	gluconeogenesis / glyoxylate cycle.pyruvate dikinase	Chara_Exp3_MF_WL_light_2	428.766	2	428.766	855.518	15137000
Unigene33167_All	LAAAQAAIK	(q42910|ppdk_mescr : 1300.0) Pyruvate, phosphate dikinase, chloroplast precursor (EC 2.7.9.1) (Pyruvate, orthophosphate dikinase) - Mesembryanthemum crystallinum (Common ice plant) & (at4g15530 : 1269.0) Encodes a dual-targeted protein believed to act as a pyruvate, orthophosphate dikinase. These enzymes are normally associated with C4 photosynthesis which does not occur in Arabidopsis. However, …	6.5	gluconeogenesis / glyoxylate cycle.pyruvate dikinase	Chara_Exp4_MF_WK_light_1	428.766	2	428.766	855.518	16127000
Unigene33167_All	LAAAQAAIK	(q42910|ppdk_mescr : 1300.0) Pyruvate, phosphate dikinase, chloroplast precursor (EC 2.7.9.1) (Pyruvate, orthophosphate dikinase) - Mesembryanthemum crystallinum (Common ice plant) & (at4g15530 : 1269.0) Encodes a dual-targeted protein believed to act as a pyruvate, orthophosphate dikinase. These enzymes are normally associated with C4 photosynthesis which does not occur in Arabidopsis. However, …	6.5	gluconeogenesis / glyoxylate cycle.pyruvate dikinase	Chara_Exp4_MF_WK_light_3	428.766	2	428.766	855.518	17539000
Unigene33167_All	LAAAQAAIK	(q42910|ppdk_mescr : 1300.0) Pyruvate, phosphate dikinase, chloroplast precursor (EC 2.7.9.1) (Pyruvate, orthophosphate dikinase) - Mesembryanthemum crystallinum (Common ice plant) & (at4g15530 : 1269.0) Encodes a dual-targeted protein believed to act as a pyruvate, orthophosphate dikinase. These enzymes are normally associated with C4 photosynthesis which does not occur in Arabidopsis. However, …	6.5	gluconeogenesis / glyoxylate cycle.pyruvate dikinase	Chara_Exp2_MF_light_3		2	428.766	855.518	5735.1
Unigene33167_All	LAAAQAAIK	(q42910|ppdk_mescr : 1300.0) Pyruvate, phosphate dikinase, chloroplast precursor (EC 2.7.9.1) (Pyruvate, orthophosphate dikinase) - Mesembryanthemum crystallinum (Common ice plant) & (at4g15530 : 1269.0) Encodes a dual-targeted protein believed to act as a pyruvate, orthophosphate dikinase. These enzymes are normally associated with C4 photosynthesis which does not occur in Arabidopsis. However, …	6.5	gluconeogenesis / glyoxylate cycle.pyruvate dikinase	Chara_Exp3_MF_WL_light_1		2	428.766	855.518	22510000
Unigene33167_All	LAAAQAAIK	(q42910|ppdk_mescr : 1300.0) Pyruvate, phosphate dikinase, chloroplast precursor (EC 2.7.9.1) (Pyruvate, orthophosphate dikinase) - Mesembryanthemum crystallinum (Common ice plant) & (at4g15530 : 1269.0) Encodes a dual-targeted protein believed to act as a pyruvate, orthophosphate dikinase. These enzymes are normally associated with C4 photosynthesis which does not occur in Arabidopsis. However, …	6.5	gluconeogenesis / glyoxylate cycle.pyruvate dikinase	Chara_Exp4_MF_WK_light_2		2	428.766	855.518	9492300
Unigene33167_All	LGISYPELTR	(q42910|ppdk_mescr : 1300.0) Pyruvate, phosphate dikinase, chloroplast precursor (EC 2.7.9.1) (Pyruvate, orthophosphate dikinase) - Mesembryanthemum crystallinum (Common ice plant) & (at4g15530 : 1269.0) Encodes a dual-targeted protein believed to act as a pyruvate, orthophosphate dikinase. These enzymes are normally associated with C4 photosynthesis which does not occur in Arabidopsis. However, …	6.5	gluconeogenesis / glyoxylate cycle.pyruvate dikinase	Chara_Exp2_MF_light_1	574.82	2	574.819	1147.62	20037000
Unigene33167_All	LGISYPELTR	(q42910|ppdk_mescr : 1300.0) Pyruvate, phosphate dikinase, chloroplast precursor (EC 2.7.9.1) (Pyruvate, orthophosphate dikinase) - Mesembryanthemum crystallinum (Common ice plant) & (at4g15530 : 1269.0) Encodes a dual-targeted protein believed to act as a pyruvate, orthophosphate dikinase. These enzymes are normally associated with C4 photosynthesis which does not occur in Arabidopsis. However, …	6.5	gluconeogenesis / glyoxylate cycle.pyruvate dikinase	Chara_Exp2_MF_light_2	574.819	2	574.819	1147.62
Unigene33167_All	LGISYPELTR	(q42910|ppdk_mescr : 1300.0) Pyruvate, phosphate dikinase, chloroplast precursor (EC 2.7.9.1) (Pyruvate, orthophosphate dikinase) - Mesembryanthemum crystallinum (Common ice plant) & (at4g15530 : 1269.0) Encodes a dual-targeted protein believed to act as a pyruvate, orthophosphate dikinase. These enzymes are normally associated with C4 photosynthesis which does not occur in Arabidopsis. However, …	6.5	gluconeogenesis / glyoxylate cycle.pyruvate dikinase	Chara_Exp2_MF_light_3	574.82	2	574.819	1147.62	19468000
Unigene33167_All	LGISYPELTR	(q42910|ppdk_mescr : 1300.0) Pyruvate, phosphate dikinase, chloroplast precursor (EC 2.7.9.1) (Pyruvate, orthophosphate dikinase) - Mesembryanthemum crystallinum (Common ice plant) & (at4g15530 : 1269.0) Encodes a dual-targeted protein believed to act as a pyruvate, orthophosphate dikinase. These enzymes are normally associated with C4 photosynthesis which does not occur in Arabidopsis. However, …	6.5	gluconeogenesis / glyoxylate cycle.pyruvate dikinase	Chara_Exp3_MF_WL_light_1	574.82	2	574.819	1147.62	17524000
Unigene33167_All	LGISYPELTR	(q42910|ppdk_mescr : 1300.0) Pyruvate, phosphate dikinase, chloroplast precursor (EC 2.7.9.1) (Pyruvate, orthophosphate dikinase) - Mesembryanthemum crystallinum (Common ice plant) & (at4g15530 : 1269.0) Encodes a dual-targeted protein believed to act as a pyruvate, orthophosphate dikinase. These enzymes are normally associated with C4 photosynthesis which does not occur in Arabidopsis. However, …	6.5	gluconeogenesis / glyoxylate cycle.pyruvate dikinase	Chara_Exp3_MF_WL_light_2	574.819	2	574.819	1147.62	13251000
Unigene33167_All	LGISYPELTR	(q42910|ppdk_mescr : 1300.0) Pyruvate, phosphate dikinase, chloroplast precursor (EC 2.7.9.1) (Pyruvate, orthophosphate dikinase) - Mesembryanthemum crystallinum (Common ice plant) & (at4g15530 : 1269.0) Encodes a dual-targeted protein believed to act as a pyruvate, orthophosphate dikinase. These enzymes are normally associated with C4 photosynthesis which does not occur in Arabidopsis. However, …	6.5	gluconeogenesis / glyoxylate cycle.pyruvate dikinase	Chara_Exp4_MF_WK_light_1	574.819	2	574.819	1147.62	16141000
Unigene33167_All	LGISYPELTR	(q42910|ppdk_mescr : 1300.0) Pyruvate, phosphate dikinase, chloroplast precursor (EC 2.7.9.1) (Pyruvate, orthophosphate dikinase) - Mesembryanthemum crystallinum (Common ice plant) & (at4g15530 : 1269.0) Encodes a dual-targeted protein believed to act as a pyruvate, orthophosphate dikinase. These enzymes are normally associated with C4 photosynthesis which does not occur in Arabidopsis. However, …	6.5	gluconeogenesis / glyoxylate cycle.pyruvate dikinase	Chara_Exp4_MF_WK_light_2		2	574.819	1147.62	116500
Unigene33167_All	LLDPPLHEFLPEGDVGDMVEVLAK	(q42910|ppdk_mescr : 1300.0) Pyruvate, phosphate dikinase, chloroplast precursor (EC 2.7.9.1) (Pyruvate, orthophosphate dikinase) - Mesembryanthemum crystallinum (Common ice plant) & (at4g15530 : 1269.0) Encodes a dual-targeted protein believed to act as a pyruvate, orthophosphate dikinase. These enzymes are normally associated with C4 photosynthesis which does not occur in Arabidopsis. However, …	6.5	gluconeogenesis / glyoxylate cycle.pyruvate dikinase	Chara_Exp2_MF_light_3	878.791	3	878.456	2632.35	12819000
Unigene33167_All	LLDPPLHEFLPEGDVGDMVEVLAK	(q42910|ppdk_mescr : 1300.0) Pyruvate, phosphate dikinase, chloroplast precursor (EC 2.7.9.1) (Pyruvate, orthophosphate dikinase) - Mesembryanthemum crystallinum (Common ice plant) & (at4g15530 : 1269.0) Encodes a dual-targeted protein believed to act as a pyruvate, orthophosphate dikinase. These enzymes are normally associated with C4 photosynthesis which does not occur in Arabidopsis. However, …	6.5	gluconeogenesis / glyoxylate cycle.pyruvate dikinase	Chara_Exp2_MF_light_1		3	878.456	2632.35	5208900
Unigene33167_All	LLDPPLHEFLPEGDVGDMVEVLAK	(q42910|ppdk_mescr : 1300.0) Pyruvate, phosphate dikinase, chloroplast precursor (EC 2.7.9.1) (Pyruvate, orthophosphate dikinase) - Mesembryanthemum crystallinum (Common ice plant) & (at4g15530 : 1269.0) Encodes a dual-targeted protein believed to act as a pyruvate, orthophosphate dikinase. These enzymes are normally associated with C4 photosynthesis which does not occur in Arabidopsis. However, …	6.5	gluconeogenesis / glyoxylate cycle.pyruvate dikinase	Chara_Exp2_MF_light_2		3	878.456	2632.35	1942200
Unigene33167_All	LLDPPLHEFLPEGDVGDMVEVLAK	(q42910|ppdk_mescr : 1300.0) Pyruvate, phosphate dikinase, chloroplast precursor (EC 2.7.9.1) (Pyruvate, orthophosphate dikinase) - Mesembryanthemum crystallinum (Common ice plant) & (at4g15530 : 1269.0) Encodes a dual-targeted protein believed to act as a pyruvate, orthophosphate dikinase. These enzymes are normally associated with C4 photosynthesis which does not occur in Arabidopsis. However, …	6.5	gluconeogenesis / glyoxylate cycle.pyruvate dikinase	Chara_Exp3_MF_WL_light_1		3	878.456	2632.35	5725100
Unigene33167_All	LLDPPLHEFLPEGDVGDMVEVLAK	(q42910|ppdk_mescr : 1300.0) Pyruvate, phosphate dikinase, chloroplast precursor (EC 2.7.9.1) (Pyruvate, orthophosphate dikinase) - Mesembryanthemum crystallinum (Common ice plant) & (at4g15530 : 1269.0) Encodes a dual-targeted protein believed to act as a pyruvate, orthophosphate dikinase. These enzymes are normally associated with C4 photosynthesis which does not occur in Arabidopsis. However, …	6.5	gluconeogenesis / glyoxylate cycle.pyruvate dikinase	Chara_Exp3_MF_WL_light_2		3	878.456	2632.35	3202300
Unigene33167_All	LLDPPLHEFLPEGDVGDMVEVLAK	(q42910|ppdk_mescr : 1300.0) Pyruvate, phosphate dikinase, chloroplast precursor (EC 2.7.9.1) (Pyruvate, orthophosphate dikinase) - Mesembryanthemum crystallinum (Common ice plant) & (at4g15530 : 1269.0) Encodes a dual-targeted protein believed to act as a pyruvate, orthophosphate dikinase. These enzymes are normally associated with C4 photosynthesis which does not occur in Arabidopsis. However, …	6.5	gluconeogenesis / glyoxylate cycle.pyruvate dikinase	Chara_Exp3_MF_WL_light_3		3	878.456	2632.35	2432200
Unigene33167_All	LPDNIWEDVLK	(q42910|ppdk_mescr : 1300.0) Pyruvate, phosphate dikinase, chloroplast precursor (EC 2.7.9.1) (Pyruvate, orthophosphate dikinase) - Mesembryanthemum crystallinum (Common ice plant) & (at4g15530 : 1269.0) Encodes a dual-targeted protein believed to act as a pyruvate, orthophosphate dikinase. These enzymes are normally associated with C4 photosynthesis which does not occur in Arabidopsis. However, …	6.5	gluconeogenesis / glyoxylate cycle.pyruvate dikinase	Chara_Exp2_MF_light_1	671.356	2	671.356	1340.7	4986400
Unigene33167_All	LPDNIWEDVLK	(q42910|ppdk_mescr : 1300.0) Pyruvate, phosphate dikinase, chloroplast precursor (EC 2.7.9.1) (Pyruvate, orthophosphate dikinase) - Mesembryanthemum crystallinum (Common ice plant) & (at4g15530 : 1269.0) Encodes a dual-targeted protein believed to act as a pyruvate, orthophosphate dikinase. These enzymes are normally associated with C4 photosynthesis which does not occur in Arabidopsis. However, …	6.5	gluconeogenesis / glyoxylate cycle.pyruvate dikinase	Chara_Exp2_MF_light_2	671.356	2	671.356	1340.7	4079100
Unigene33167_All	LPDNIWEDVLK	(q42910|ppdk_mescr : 1300.0) Pyruvate, phosphate dikinase, chloroplast precursor (EC 2.7.9.1) (Pyruvate, orthophosphate dikinase) - Mesembryanthemum crystallinum (Common ice plant) & (at4g15530 : 1269.0) Encodes a dual-targeted protein believed to act as a pyruvate, orthophosphate dikinase. These enzymes are normally associated with C4 photosynthesis which does not occur in Arabidopsis. However, …	6.5	gluconeogenesis / glyoxylate cycle.pyruvate dikinase	Chara_Exp2_MF_light_3	671.356	2	671.356	1340.7	21290000
Unigene33167_All	LPDNIWEDVLK	(q42910|ppdk_mescr : 1300.0) Pyruvate, phosphate dikinase, chloroplast precursor (EC 2.7.9.1) (Pyruvate, orthophosphate dikinase) - Mesembryanthemum crystallinum (Common ice plant) & (at4g15530 : 1269.0) Encodes a dual-targeted protein believed to act as a pyruvate, orthophosphate dikinase. These enzymes are normally associated with C4 photosynthesis which does not occur in Arabidopsis. However, …	6.5	gluconeogenesis / glyoxylate cycle.pyruvate dikinase	Chara_Exp3_MF_WL_light_1	671.356	2	671.356	1340.7	3516300
[truncated: 75,624 more rows]
