# Supplementary material for: Dissecting the subcellular membrane proteome reveals enrichment of H+ (co-)transporters and vesicle trafficking proteins in acidic zones of Chara internodal cells
Source: PLoS One. 2018 Aug 29;13(8):e0201480. doi: 10.1371/journal.pone.0201480 (PMC6114288; doi:10.1371/journal.pone.0201480)
Supplement: S4 Table — (XLSX) [file pone.0201480.s004.xlsx]

## Sheet: evidence
Fraction	Leading razor protein	Sequence	Protein description	BIN class	Name	Raw file	MS/MS m/z	Charge	m/z	Mass	Intensity
MF1_alkaline	Unigene6988_All	FAPTLTAVREEVLDGK	(at5g38660 : 266.0) mutant has Altered acclimation responses;; ACCLIMATION OF PHOTOSYNTHESIS TO ENVIRONMENT (APE1); CONTAINS InterPro DOMAIN/s: Protein of unknown function DUF2854 (InterPro:IPR021275), Proteasome maturation factor UMP1 (InterPro:IPR008012); BEST Arabidopsis thaliana protein match is: Proteasome maturation factor UMP1 (TAIR:AT5G38650.1). & (ipr021275 : 114.064545) Protein of unkno…	1	PS	Chara_Exp5_MF1_alkaline_2	582.653	3	582.653	1744.94	12334000
MF2_alkaline	Unigene6988_All	FAPTLTAVREEVLDGK	(at5g38660 : 266.0) mutant has Altered acclimation responses;; ACCLIMATION OF PHOTOSYNTHESIS TO ENVIRONMENT (APE1); CONTAINS InterPro DOMAIN/s: Protein of unknown function DUF2854 (InterPro:IPR021275), Proteasome maturation factor UMP1 (InterPro:IPR008012); BEST Arabidopsis thaliana protein match is: Proteasome maturation factor UMP1 (TAIR:AT5G38650.1). & (ipr021275 : 114.064545) Protein of unkno…	1	PS	Chara_Exp5_MF2_alkaline_1	582.987	3	582.653	1744.94	15843000
MF2_alkaline	Unigene6988_All	FAPTLTAVREEVLDGK	(at5g38660 : 266.0) mutant has Altered acclimation responses;; ACCLIMATION OF PHOTOSYNTHESIS TO ENVIRONMENT (APE1); CONTAINS InterPro DOMAIN/s: Protein of unknown function DUF2854 (InterPro:IPR021275), Proteasome maturation factor UMP1 (InterPro:IPR008012); BEST Arabidopsis thaliana protein match is: Proteasome maturation factor UMP1 (TAIR:AT5G38650.1). & (ipr021275 : 114.064545) Protein of unkno…	1	PS	Chara_Exp5_MF2_alkaline_3	582.824	3	582.653	1744.94	19991000
MF3_acidic	Unigene6988_All	FAPTLTAVREEVLDGK	(at5g38660 : 266.0) mutant has Altered acclimation responses;; ACCLIMATION OF PHOTOSYNTHESIS TO ENVIRONMENT (APE1); CONTAINS InterPro DOMAIN/s: Protein of unknown function DUF2854 (InterPro:IPR021275), Proteasome maturation factor UMP1 (InterPro:IPR008012); BEST Arabidopsis thaliana protein match is: Proteasome maturation factor UMP1 (TAIR:AT5G38650.1). & (ipr021275 : 114.064545) Protein of unkno…	1	PS	Chara_Exp5_MF3_acid_1	582.988	3	582.653	1744.94	7081900
MF3_acidic	Unigene6988_All	FAPTLTAVREEVLDGK	(at5g38660 : 266.0) mutant has Altered acclimation responses;; ACCLIMATION OF PHOTOSYNTHESIS TO ENVIRONMENT (APE1); CONTAINS InterPro DOMAIN/s: Protein of unknown function DUF2854 (InterPro:IPR021275), Proteasome maturation factor UMP1 (InterPro:IPR008012); BEST Arabidopsis thaliana protein match is: Proteasome maturation factor UMP1 (TAIR:AT5G38650.1). & (ipr021275 : 114.064545) Protein of unkno…	1	PS	Chara_Exp5_MF3_acid_3	582.986	3	582.653	1744.94	13584000
MF1_alkaline	Unigene6988_All	FAPTLTAVREEVLDGK	(at5g38660 : 266.0) mutant has Altered acclimation responses;; ACCLIMATION OF PHOTOSYNTHESIS TO ENVIRONMENT (APE1); CONTAINS InterPro DOMAIN/s: Protein of unknown function DUF2854 (InterPro:IPR021275), Proteasome maturation factor UMP1 (InterPro:IPR008012); BEST Arabidopsis thaliana protein match is: Proteasome maturation factor UMP1 (TAIR:AT5G38650.1). & (ipr021275 : 114.064545) Protein of unkno…	1	PS	Chara_Exp5_MF1_alkaline_3		3	582.653	1744.94	11901000
MF2_alkaline	Unigene6988_All	FAPTLTAVREEVLDGK	(at5g38660 : 266.0) mutant has Altered acclimation responses;; ACCLIMATION OF PHOTOSYNTHESIS TO ENVIRONMENT (APE1); CONTAINS InterPro DOMAIN/s: Protein of unknown function DUF2854 (InterPro:IPR021275), Proteasome maturation factor UMP1 (InterPro:IPR008012); BEST Arabidopsis thaliana protein match is: Proteasome maturation factor UMP1 (TAIR:AT5G38650.1). & (ipr021275 : 114.064545) Protein of unkno…	1	PS	Chara_Exp5_MF2_alkaline_2		3	582.653	1744.94	16371000
MF4_acidic	Unigene6988_All	FAPTLTAVREEVLDGK	(at5g38660 : 266.0) mutant has Altered acclimation responses;; ACCLIMATION OF PHOTOSYNTHESIS TO ENVIRONMENT (APE1); CONTAINS InterPro DOMAIN/s: Protein of unknown function DUF2854 (InterPro:IPR021275), Proteasome maturation factor UMP1 (InterPro:IPR008012); BEST Arabidopsis thaliana protein match is: Proteasome maturation factor UMP1 (TAIR:AT5G38650.1). & (ipr021275 : 114.064545) Protein of unkno…	1	PS	Chara_Exp5_MF4_acid_1		3	582.653	1744.94	1914500
MF4_acidic	Unigene6988_All	FAPTLTAVREEVLDGK	(at5g38660 : 266.0) mutant has Altered acclimation responses;; ACCLIMATION OF PHOTOSYNTHESIS TO ENVIRONMENT (APE1); CONTAINS InterPro DOMAIN/s: Protein of unknown function DUF2854 (InterPro:IPR021275), Proteasome maturation factor UMP1 (InterPro:IPR008012); BEST Arabidopsis thaliana protein match is: Proteasome maturation factor UMP1 (TAIR:AT5G38650.1). & (ipr021275 : 114.064545) Protein of unkno…	1	PS	Chara_Exp5_MF4_acid_2		3	582.653	1744.94	7019600
MF1_alkaline	Unigene6988_All	FSSFFGPGVTAEMLQAGDTVYEVK	(at5g38660 : 266.0) mutant has Altered acclimation responses;; ACCLIMATION OF PHOTOSYNTHESIS TO ENVIRONMENT (APE1); CONTAINS InterPro DOMAIN/s: Protein of unknown function DUF2854 (InterPro:IPR021275), Proteasome maturation factor UMP1 (InterPro:IPR008012); BEST Arabidopsis thaliana protein match is: Proteasome maturation factor UMP1 (TAIR:AT5G38650.1). & (ipr021275 : 114.064545) Protein of unkno…	1	PS	Chara_Exp5_MF1_alkaline_2	861.082	3	860.749	2579.23	5490700
MF1_alkaline	Unigene6988_All	FSSFFGPGVTAEMLQAGDTVYEVK	(at5g38660 : 266.0) mutant has Altered acclimation responses;; ACCLIMATION OF PHOTOSYNTHESIS TO ENVIRONMENT (APE1); CONTAINS InterPro DOMAIN/s: Protein of unknown function DUF2854 (InterPro:IPR021275), Proteasome maturation factor UMP1 (InterPro:IPR008012); BEST Arabidopsis thaliana protein match is: Proteasome maturation factor UMP1 (TAIR:AT5G38650.1). & (ipr021275 : 114.064545) Protein of unkno…	1	PS	Chara_Exp5_MF1_alkaline_3	861.085	3	860.749	2579.23	2865600
MF1_alkaline	Unigene6988_All	FSSFFGPGVTAEMLQAGDTVYEVK	(at5g38660 : 266.0) mutant has Altered acclimation responses;; ACCLIMATION OF PHOTOSYNTHESIS TO ENVIRONMENT (APE1); CONTAINS InterPro DOMAIN/s: Protein of unknown function DUF2854 (InterPro:IPR021275), Proteasome maturation factor UMP1 (InterPro:IPR008012); BEST Arabidopsis thaliana protein match is: Proteasome maturation factor UMP1 (TAIR:AT5G38650.1). & (ipr021275 : 114.064545) Protein of unkno…	1	PS	Chara_Exp5_MF1_alkaline_3	861.083	3	860.749	2579.23	7752700
MF2_alkaline	Unigene6988_All	FSSFFGPGVTAEMLQAGDTVYEVK	(at5g38660 : 266.0) mutant has Altered acclimation responses;; ACCLIMATION OF PHOTOSYNTHESIS TO ENVIRONMENT (APE1); CONTAINS InterPro DOMAIN/s: Protein of unknown function DUF2854 (InterPro:IPR021275), Proteasome maturation factor UMP1 (InterPro:IPR008012); BEST Arabidopsis thaliana protein match is: Proteasome maturation factor UMP1 (TAIR:AT5G38650.1). & (ipr021275 : 114.064545) Protein of unkno…	1	PS	Chara_Exp5_MF2_alkaline_1	861.083	3	860.749	2579.23	8037900
MF2_alkaline	Unigene6988_All	FSSFFGPGVTAEMLQAGDTVYEVK	(at5g38660 : 266.0) mutant has Altered acclimation responses;; ACCLIMATION OF PHOTOSYNTHESIS TO ENVIRONMENT (APE1); CONTAINS InterPro DOMAIN/s: Protein of unknown function DUF2854 (InterPro:IPR021275), Proteasome maturation factor UMP1 (InterPro:IPR008012); BEST Arabidopsis thaliana protein match is: Proteasome maturation factor UMP1 (TAIR:AT5G38650.1). & (ipr021275 : 114.064545) Protein of unkno…	1	PS	Chara_Exp5_MF2_alkaline_2	861.083	3	860.749	2579.23	7411300
MF2_alkaline	Unigene6988_All	FSSFFGPGVTAEMLQAGDTVYEVK	(at5g38660 : 266.0) mutant has Altered acclimation responses;; ACCLIMATION OF PHOTOSYNTHESIS TO ENVIRONMENT (APE1); CONTAINS InterPro DOMAIN/s: Protein of unknown function DUF2854 (InterPro:IPR021275), Proteasome maturation factor UMP1 (InterPro:IPR008012); BEST Arabidopsis thaliana protein match is: Proteasome maturation factor UMP1 (TAIR:AT5G38650.1). & (ipr021275 : 114.064545) Protein of unkno…	1	PS	Chara_Exp5_MF2_alkaline_2	860.75	3	860.749	2579.23
MF2_alkaline	Unigene6988_All	FSSFFGPGVTAEMLQAGDTVYEVK	(at5g38660 : 266.0) mutant has Altered acclimation responses;; ACCLIMATION OF PHOTOSYNTHESIS TO ENVIRONMENT (APE1); CONTAINS InterPro DOMAIN/s: Protein of unknown function DUF2854 (InterPro:IPR021275), Proteasome maturation factor UMP1 (InterPro:IPR008012); BEST Arabidopsis thaliana protein match is: Proteasome maturation factor UMP1 (TAIR:AT5G38650.1). & (ipr021275 : 114.064545) Protein of unkno…	1	PS	Chara_Exp5_MF2_alkaline_3	861.084	3	860.749	2579.23	8103500
MF2_alkaline	Unigene6988_All	FSSFFGPGVTAEMLQAGDTVYEVK	(at5g38660 : 266.0) mutant has Altered acclimation responses;; ACCLIMATION OF PHOTOSYNTHESIS TO ENVIRONMENT (APE1); CONTAINS InterPro DOMAIN/s: Protein of unknown function DUF2854 (InterPro:IPR021275), Proteasome maturation factor UMP1 (InterPro:IPR008012); BEST Arabidopsis thaliana protein match is: Proteasome maturation factor UMP1 (TAIR:AT5G38650.1). & (ipr021275 : 114.064545) Protein of unkno…	1	PS	Chara_Exp5_MF2_alkaline_3	860.749	3	860.749	2579.23
MF3_acidic	Unigene6988_All	FSSFFGPGVTAEMLQAGDTVYEVK	(at5g38660 : 266.0) mutant has Altered acclimation responses;; ACCLIMATION OF PHOTOSYNTHESIS TO ENVIRONMENT (APE1); CONTAINS InterPro DOMAIN/s: Protein of unknown function DUF2854 (InterPro:IPR021275), Proteasome maturation factor UMP1 (InterPro:IPR008012); BEST Arabidopsis thaliana protein match is: Proteasome maturation factor UMP1 (TAIR:AT5G38650.1). & (ipr021275 : 114.064545) Protein of unkno…	1	PS	Chara_Exp5_MF3_acid_1	860.748	3	860.749	2579.23
MF3_acidic	Unigene6988_All	FSSFFGPGVTAEMLQAGDTVYEVK	(at5g38660 : 266.0) mutant has Altered acclimation responses;; ACCLIMATION OF PHOTOSYNTHESIS TO ENVIRONMENT (APE1); CONTAINS InterPro DOMAIN/s: Protein of unknown function DUF2854 (InterPro:IPR021275), Proteasome maturation factor UMP1 (InterPro:IPR008012); BEST Arabidopsis thaliana protein match is: Proteasome maturation factor UMP1 (TAIR:AT5G38650.1). & (ipr021275 : 114.064545) Protein of unkno…	1	PS	Chara_Exp5_MF3_acid_2	860.749	3	860.749	2579.23	2580500
MF3_acidic	Unigene6988_All	FSSFFGPGVTAEMLQAGDTVYEVK	(at5g38660 : 266.0) mutant has Altered acclimation responses;; ACCLIMATION OF PHOTOSYNTHESIS TO ENVIRONMENT (APE1); CONTAINS InterPro DOMAIN/s: Protein of unknown function DUF2854 (InterPro:IPR021275), Proteasome maturation factor UMP1 (InterPro:IPR008012); BEST Arabidopsis thaliana protein match is: Proteasome maturation factor UMP1 (TAIR:AT5G38650.1). & (ipr021275 : 114.064545) Protein of unkno…	1	PS	Chara_Exp5_MF3_acid_3	861.082	3	860.749	2579.23	8443200
MF4_acidic	Unigene6988_All	FSSFFGPGVTAEMLQAGDTVYEVK	(at5g38660 : 266.0) mutant has Altered acclimation responses;; ACCLIMATION OF PHOTOSYNTHESIS TO ENVIRONMENT (APE1); CONTAINS InterPro DOMAIN/s: Protein of unknown function DUF2854 (InterPro:IPR021275), Proteasome maturation factor UMP1 (InterPro:IPR008012); BEST Arabidopsis thaliana protein match is: Proteasome maturation factor UMP1 (TAIR:AT5G38650.1). & (ipr021275 : 114.064545) Protein of unkno…	1	PS	Chara_Exp5_MF4_acid_2	861.083	3	860.749	2579.23	3907900
MF2_alkaline	Unigene6988_All	FSSFFGPGVTAEMLQAGDTVYEVK	(at5g38660 : 266.0) mutant has Altered acclimation responses;; ACCLIMATION OF PHOTOSYNTHESIS TO ENVIRONMENT (APE1); CONTAINS InterPro DOMAIN/s: Protein of unknown function DUF2854 (InterPro:IPR021275), Proteasome maturation factor UMP1 (InterPro:IPR008012); BEST Arabidopsis thaliana protein match is: Proteasome maturation factor UMP1 (TAIR:AT5G38650.1). & (ipr021275 : 114.064545) Protein of unkno…	1	PS	Chara_Exp5_MF2_alkaline_2		3	860.749	2579.23	2912900
MF3_acidic	Unigene6988_All	FSSFFGPGVTAEMLQAGDTVYEVK	(at5g38660 : 266.0) mutant has Altered acclimation responses;; ACCLIMATION OF PHOTOSYNTHESIS TO ENVIRONMENT (APE1); CONTAINS InterPro DOMAIN/s: Protein of unknown function DUF2854 (InterPro:IPR021275), Proteasome maturation factor UMP1 (InterPro:IPR008012); BEST Arabidopsis thaliana protein match is: Proteasome maturation factor UMP1 (TAIR:AT5G38650.1). & (ipr021275 : 114.064545) Protein of unkno…	1	PS	Chara_Exp5_MF3_acid_1		3	860.749	2579.23	2922000
MF1_alkaline	Unigene6988_All	HLDEALKR	(at5g38660 : 266.0) mutant has Altered acclimation responses;; ACCLIMATION OF PHOTOSYNTHESIS TO ENVIRONMENT (APE1); CONTAINS InterPro DOMAIN/s: Protein of unknown function DUF2854 (InterPro:IPR021275), Proteasome maturation factor UMP1 (InterPro:IPR008012); BEST Arabidopsis thaliana protein match is: Proteasome maturation factor UMP1 (TAIR:AT5G38650.1). & (ipr021275 : 114.064545) Protein of unkno…	1	PS	Chara_Exp5_MF1_alkaline_2	327.854	3	327.854	980.54	3080300
MF1_alkaline	Unigene6988_All	HLDEALKR	(at5g38660 : 266.0) mutant has Altered acclimation responses;; ACCLIMATION OF PHOTOSYNTHESIS TO ENVIRONMENT (APE1); CONTAINS InterPro DOMAIN/s: Protein of unknown function DUF2854 (InterPro:IPR021275), Proteasome maturation factor UMP1 (InterPro:IPR008012); BEST Arabidopsis thaliana protein match is: Proteasome maturation factor UMP1 (TAIR:AT5G38650.1). & (ipr021275 : 114.064545) Protein of unkno…	1	PS	Chara_Exp5_MF1_alkaline_3	327.854	3	327.854	980.54	2982100
MF2_alkaline	Unigene6988_All	HLDEALKR	(at5g38660 : 266.0) mutant has Altered acclimation responses;; ACCLIMATION OF PHOTOSYNTHESIS TO ENVIRONMENT (APE1); CONTAINS InterPro DOMAIN/s: Protein of unknown function DUF2854 (InterPro:IPR021275), Proteasome maturation factor UMP1 (InterPro:IPR008012); BEST Arabidopsis thaliana protein match is: Proteasome maturation factor UMP1 (TAIR:AT5G38650.1). & (ipr021275 : 114.064545) Protein of unkno…	1	PS	Chara_Exp5_MF2_alkaline_1	327.854	3	327.854	980.54	3417000
MF2_alkaline	Unigene6988_All	HLDEALKR	(at5g38660 : 266.0) mutant has Altered acclimation responses;; ACCLIMATION OF PHOTOSYNTHESIS TO ENVIRONMENT (APE1); CONTAINS InterPro DOMAIN/s: Protein of unknown function DUF2854 (InterPro:IPR021275), Proteasome maturation factor UMP1 (InterPro:IPR008012); BEST Arabidopsis thaliana protein match is: Proteasome maturation factor UMP1 (TAIR:AT5G38650.1). & (ipr021275 : 114.064545) Protein of unkno…	1	PS	Chara_Exp5_MF2_alkaline_2	327.854	3	327.854	980.54	5208300
MF4_acidic	Unigene6988_All	HLDEALKR	(at5g38660 : 266.0) mutant has Altered acclimation responses;; ACCLIMATION OF PHOTOSYNTHESIS TO ENVIRONMENT (APE1); CONTAINS InterPro DOMAIN/s: Protein of unknown function DUF2854 (InterPro:IPR021275), Proteasome maturation factor UMP1 (InterPro:IPR008012); BEST Arabidopsis thaliana protein match is: Proteasome maturation factor UMP1 (TAIR:AT5G38650.1). & (ipr021275 : 114.064545) Protein of unkno…	1	PS	Chara_Exp5_MF4_acid_1	328.175	3	327.854	980.54	5908500
MF4_acidic	Unigene6988_All	HLDEALKR	(at5g38660 : 266.0) mutant has Altered acclimation responses;; ACCLIMATION OF PHOTOSYNTHESIS TO ENVIRONMENT (APE1); CONTAINS InterPro DOMAIN/s: Protein of unknown function DUF2854 (InterPro:IPR021275), Proteasome maturation factor UMP1 (InterPro:IPR008012); BEST Arabidopsis thaliana protein match is: Proteasome maturation factor UMP1 (TAIR:AT5G38650.1). & (ipr021275 : 114.064545) Protein of unkno…	1	PS	Chara_Exp5_MF4_acid_2	327.854	3	327.854	980.54	5321800
MF2_alkaline	Unigene6988_All	HLDEALKR	(at5g38660 : 266.0) mutant has Altered acclimation responses;; ACCLIMATION OF PHOTOSYNTHESIS TO ENVIRONMENT (APE1); CONTAINS InterPro DOMAIN/s: Protein of unknown function DUF2854 (InterPro:IPR021275), Proteasome maturation factor UMP1 (InterPro:IPR008012); BEST Arabidopsis thaliana protein match is: Proteasome maturation factor UMP1 (TAIR:AT5G38650.1). & (ipr021275 : 114.064545) Protein of unkno…	1	PS	Chara_Exp5_MF2_alkaline_3		3	327.854	980.54	2247800
MF3_acidic	Unigene6988_All	HLDEALKR	(at5g38660 : 266.0) mutant has Altered acclimation responses;; ACCLIMATION OF PHOTOSYNTHESIS TO ENVIRONMENT (APE1); CONTAINS InterPro DOMAIN/s: Protein of unknown function DUF2854 (InterPro:IPR021275), Proteasome maturation factor UMP1 (InterPro:IPR008012); BEST Arabidopsis thaliana protein match is: Proteasome maturation factor UMP1 (TAIR:AT5G38650.1). & (ipr021275 : 114.064545) Protein of unkno…	1	PS	Chara_Exp5_MF3_acid_1		3	327.854	980.54	634370
MF3_acidic	Unigene6988_All	HLDEALKR	(at5g38660 : 266.0) mutant has Altered acclimation responses;; ACCLIMATION OF PHOTOSYNTHESIS TO ENVIRONMENT (APE1); CONTAINS InterPro DOMAIN/s: Protein of unknown function DUF2854 (InterPro:IPR021275), Proteasome maturation factor UMP1 (InterPro:IPR008012); BEST Arabidopsis thaliana protein match is: Proteasome maturation factor UMP1 (TAIR:AT5G38650.1). & (ipr021275 : 114.064545) Protein of unkno…	1	PS	Chara_Exp5_MF3_acid_2		3	327.854	980.54	1450000
MF3_acidic	Unigene6988_All	HLDEALKR	(at5g38660 : 266.0) mutant has Altered acclimation responses;; ACCLIMATION OF PHOTOSYNTHESIS TO ENVIRONMENT (APE1); CONTAINS InterPro DOMAIN/s: Protein of unknown function DUF2854 (InterPro:IPR021275), Proteasome maturation factor UMP1 (InterPro:IPR008012); BEST Arabidopsis thaliana protein match is: Proteasome maturation factor UMP1 (TAIR:AT5G38650.1). & (ipr021275 : 114.064545) Protein of unkno…	1	PS	Chara_Exp5_MF3_acid_3		3	327.854	980.54	1495700
MF1_alkaline	Unigene6988_All	LIADGDGGKPPAG	(at5g38660 : 266.0) mutant has Altered acclimation responses;; ACCLIMATION OF PHOTOSYNTHESIS TO ENVIRONMENT (APE1); CONTAINS InterPro DOMAIN/s: Protein of unknown function DUF2854 (InterPro:IPR021275), Proteasome maturation factor UMP1 (InterPro:IPR008012); BEST Arabidopsis thaliana protein match is: Proteasome maturation factor UMP1 (TAIR:AT5G38650.1). & (ipr021275 : 114.064545) Protein of unkno…	1	PS	Chara_Exp5_MF1_alkaline_2	584.303	2	584.304	1166.59	33968000
MF1_alkaline	Unigene6988_All	LIADGDGGKPPAG	(at5g38660 : 266.0) mutant has Altered acclimation responses;; ACCLIMATION OF PHOTOSYNTHESIS TO ENVIRONMENT (APE1); CONTAINS InterPro DOMAIN/s: Protein of unknown function DUF2854 (InterPro:IPR021275), Proteasome maturation factor UMP1 (InterPro:IPR008012); BEST Arabidopsis thaliana protein match is: Proteasome maturation factor UMP1 (TAIR:AT5G38650.1). & (ipr021275 : 114.064545) Protein of unkno…	1	PS	Chara_Exp5_MF1_alkaline_3	584.303	2	584.304	1166.59	29111000
MF2_alkaline	Unigene6988_All	LIADGDGGKPPAG	(at5g38660 : 266.0) mutant has Altered acclimation responses;; ACCLIMATION OF PHOTOSYNTHESIS TO ENVIRONMENT (APE1); CONTAINS InterPro DOMAIN/s: Protein of unknown function DUF2854 (InterPro:IPR021275), Proteasome maturation factor UMP1 (InterPro:IPR008012); BEST Arabidopsis thaliana protein match is: Proteasome maturation factor UMP1 (TAIR:AT5G38650.1). & (ipr021275 : 114.064545) Protein of unkno…	1	PS	Chara_Exp5_MF2_alkaline_1	584.305	2	584.304	1166.59	30083000
MF2_alkaline	Unigene6988_All	LIADGDGGKPPAG	(at5g38660 : 266.0) mutant has Altered acclimation responses;; ACCLIMATION OF PHOTOSYNTHESIS TO ENVIRONMENT (APE1); CONTAINS InterPro DOMAIN/s: Protein of unknown function DUF2854 (InterPro:IPR021275), Proteasome maturation factor UMP1 (InterPro:IPR008012); BEST Arabidopsis thaliana protein match is: Proteasome maturation factor UMP1 (TAIR:AT5G38650.1). & (ipr021275 : 114.064545) Protein of unkno…	1	PS	Chara_Exp5_MF2_alkaline_2	584.304	2	584.304	1166.59	23960000
MF2_alkaline	Unigene6988_All	LIADGDGGKPPAG	(at5g38660 : 266.0) mutant has Altered acclimation responses;; ACCLIMATION OF PHOTOSYNTHESIS TO ENVIRONMENT (APE1); CONTAINS InterPro DOMAIN/s: Protein of unknown function DUF2854 (InterPro:IPR021275), Proteasome maturation factor UMP1 (InterPro:IPR008012); BEST Arabidopsis thaliana protein match is: Proteasome maturation factor UMP1 (TAIR:AT5G38650.1). & (ipr021275 : 114.064545) Protein of unkno…	1	PS	Chara_Exp5_MF2_alkaline_3	584.304	2	584.304	1166.59	33303000
MF3_acidic	Unigene6988_All	LIADGDGGKPPAG	(at5g38660 : 266.0) mutant has Altered acclimation responses;; ACCLIMATION OF PHOTOSYNTHESIS TO ENVIRONMENT (APE1); CONTAINS InterPro DOMAIN/s: Protein of unknown function DUF2854 (InterPro:IPR021275), Proteasome maturation factor UMP1 (InterPro:IPR008012); BEST Arabidopsis thaliana protein match is: Proteasome maturation factor UMP1 (TAIR:AT5G38650.1). & (ipr021275 : 114.064545) Protein of unkno…	1	PS	Chara_Exp5_MF3_acid_1	584.304	2	584.304	1166.59	12556000
MF3_acidic	Unigene6988_All	LIADGDGGKPPAG	(at5g38660 : 266.0) mutant has Altered acclimation responses;; ACCLIMATION OF PHOTOSYNTHESIS TO ENVIRONMENT (APE1); CONTAINS InterPro DOMAIN/s: Protein of unknown function DUF2854 (InterPro:IPR021275), Proteasome maturation factor UMP1 (InterPro:IPR008012); BEST Arabidopsis thaliana protein match is: Proteasome maturation factor UMP1 (TAIR:AT5G38650.1). & (ipr021275 : 114.064545) Protein of unkno…	1	PS	Chara_Exp5_MF3_acid_2	584.304	2	584.304	1166.59	18055000
MF3_acidic	Unigene6988_All	LIADGDGGKPPAG	(at5g38660 : 266.0) mutant has Altered acclimation responses;; ACCLIMATION OF PHOTOSYNTHESIS TO ENVIRONMENT (APE1); CONTAINS InterPro DOMAIN/s: Protein of unknown function DUF2854 (InterPro:IPR021275), Proteasome maturation factor UMP1 (InterPro:IPR008012); BEST Arabidopsis thaliana protein match is: Proteasome maturation factor UMP1 (TAIR:AT5G38650.1). & (ipr021275 : 114.064545) Protein of unkno…	1	PS	Chara_Exp5_MF3_acid_3	584.304	2	584.304	1166.59	30943000
MF4_acidic	Unigene6988_All	LIADGDGGKPPAG	(at5g38660 : 266.0) mutant has Altered acclimation responses;; ACCLIMATION OF PHOTOSYNTHESIS TO ENVIRONMENT (APE1); CONTAINS InterPro DOMAIN/s: Protein of unknown function DUF2854 (InterPro:IPR021275), Proteasome maturation factor UMP1 (InterPro:IPR008012); BEST Arabidopsis thaliana protein match is: Proteasome maturation factor UMP1 (TAIR:AT5G38650.1). & (ipr021275 : 114.064545) Protein of unkno…	1	PS	Chara_Exp5_MF4_acid_1	584.305	2	584.304	1166.59	12964000
MF4_acidic	Unigene6988_All	LIADGDGGKPPAG	(at5g38660 : 266.0) mutant has Altered acclimation responses;; ACCLIMATION OF PHOTOSYNTHESIS TO ENVIRONMENT (APE1); CONTAINS InterPro DOMAIN/s: Protein of unknown function DUF2854 (InterPro:IPR021275), Proteasome maturation factor UMP1 (InterPro:IPR008012); BEST Arabidopsis thaliana protein match is: Proteasome maturation factor UMP1 (TAIR:AT5G38650.1). & (ipr021275 : 114.064545) Protein of unkno…	1	PS	Chara_Exp5_MF4_acid_2	584.303	2	584.304	1166.59	20150000
MF1_alkaline	Unigene6988_All	QTQATPTLTQVR	(at5g38660 : 266.0) mutant has Altered acclimation responses;; ACCLIMATION OF PHOTOSYNTHESIS TO ENVIRONMENT (APE1); CONTAINS InterPro DOMAIN/s: Protein of unknown function DUF2854 (InterPro:IPR021275), Proteasome maturation factor UMP1 (InterPro:IPR008012); BEST Arabidopsis thaliana protein match is: Proteasome maturation factor UMP1 (TAIR:AT5G38650.1). & (ipr021275 : 114.064545) Protein of unkno…	1	PS	Chara_Exp5_MF1_alkaline_2	672.366	2	672.368	1342.72	28179000
MF1_alkaline	Unigene6988_All	QTQATPTLTQVR	(at5g38660 : 266.0) mutant has Altered acclimation responses;; ACCLIMATION OF PHOTOSYNTHESIS TO ENVIRONMENT (APE1); CONTAINS InterPro DOMAIN/s: Protein of unknown function DUF2854 (InterPro:IPR021275), Proteasome maturation factor UMP1 (InterPro:IPR008012); BEST Arabidopsis thaliana protein match is: Proteasome maturation factor UMP1 (TAIR:AT5G38650.1). & (ipr021275 : 114.064545) Protein of unkno…	1	PS	Chara_Exp5_MF1_alkaline_3	672.868	2	672.368	1342.72	17119000
MF2_alkaline	Unigene6988_All	QTQATPTLTQVR	(at5g38660 : 266.0) mutant has Altered acclimation responses;; ACCLIMATION OF PHOTOSYNTHESIS TO ENVIRONMENT (APE1); CONTAINS InterPro DOMAIN/s: Protein of unknown function DUF2854 (InterPro:IPR021275), Proteasome maturation factor UMP1 (InterPro:IPR008012); BEST Arabidopsis thaliana protein match is: Proteasome maturation factor UMP1 (TAIR:AT5G38650.1). & (ipr021275 : 114.064545) Protein of unkno…	1	PS	Chara_Exp5_MF2_alkaline_1	672.367	2	672.368	1342.72	30568000
MF2_alkaline	Unigene6988_All	QTQATPTLTQVR	(at5g38660 : 266.0) mutant has Altered acclimation responses;; ACCLIMATION OF PHOTOSYNTHESIS TO ENVIRONMENT (APE1); CONTAINS InterPro DOMAIN/s: Protein of unknown function DUF2854 (InterPro:IPR021275), Proteasome maturation factor UMP1 (InterPro:IPR008012); BEST Arabidopsis thaliana protein match is: Proteasome maturation factor UMP1 (TAIR:AT5G38650.1). & (ipr021275 : 114.064545) Protein of unkno…	1	PS	Chara_Exp5_MF2_alkaline_2	672.367	2	672.368	1342.72	16081000
MF2_alkaline	Unigene6988_All	QTQATPTLTQVR	(at5g38660 : 266.0) mutant has Altered acclimation responses;; ACCLIMATION OF PHOTOSYNTHESIS TO ENVIRONMENT (APE1); CONTAINS InterPro DOMAIN/s: Protein of unknown function DUF2854 (InterPro:IPR021275), Proteasome maturation factor UMP1 (InterPro:IPR008012); BEST Arabidopsis thaliana protein match is: Proteasome maturation factor UMP1 (TAIR:AT5G38650.1). & (ipr021275 : 114.064545) Protein of unkno…	1	PS	Chara_Exp5_MF2_alkaline_3	672.367	2	672.368	1342.72	20117000
MF3_acidic	Unigene6988_All	QTQATPTLTQVR	(at5g38660 : 266.0) mutant has Altered acclimation responses;; ACCLIMATION OF PHOTOSYNTHESIS TO ENVIRONMENT (APE1); CONTAINS InterPro DOMAIN/s: Protein of unknown function DUF2854 (InterPro:IPR021275), Proteasome maturation factor UMP1 (InterPro:IPR008012); BEST Arabidopsis thaliana protein match is: Proteasome maturation factor UMP1 (TAIR:AT5G38650.1). & (ipr021275 : 114.064545) Protein of unkno…	1	PS	Chara_Exp5_MF3_acid_1	672.368	2	672.368	1342.72	10494000
MF3_acidic	Unigene6988_All	QTQATPTLTQVR	(at5g38660 : 266.0) mutant has Altered acclimation responses;; ACCLIMATION OF PHOTOSYNTHESIS TO ENVIRONMENT (APE1); CONTAINS InterPro DOMAIN/s: Protein of unknown function DUF2854 (InterPro:IPR021275), Proteasome maturation factor UMP1 (InterPro:IPR008012); BEST Arabidopsis thaliana protein match is: Proteasome maturation factor UMP1 (TAIR:AT5G38650.1). & (ipr021275 : 114.064545) Protein of unkno…	1	PS	Chara_Exp5_MF3_acid_2	672.368	2	672.368	1342.72	11172000
MF3_acidic	Unigene6988_All	QTQATPTLTQVR	(at5g38660 : 266.0) mutant has Altered acclimation responses;; ACCLIMATION OF PHOTOSYNTHESIS TO ENVIRONMENT (APE1); CONTAINS InterPro DOMAIN/s: Protein of unknown function DUF2854 (InterPro:IPR021275), Proteasome maturation factor UMP1 (InterPro:IPR008012); BEST Arabidopsis thaliana protein match is: Proteasome maturation factor UMP1 (TAIR:AT5G38650.1). & (ipr021275 : 114.064545) Protein of unkno…	1	PS	Chara_Exp5_MF3_acid_3	672.367	2	672.368	1342.72	19104000
MF4_acidic	Unigene6988_All	QTQATPTLTQVR	(at5g38660 : 266.0) mutant has Altered acclimation responses;; ACCLIMATION OF PHOTOSYNTHESIS TO ENVIRONMENT (APE1); CONTAINS InterPro DOMAIN/s: Protein of unknown function DUF2854 (InterPro:IPR021275), Proteasome maturation factor UMP1 (InterPro:IPR008012); BEST Arabidopsis thaliana protein match is: Proteasome maturation factor UMP1 (TAIR:AT5G38650.1). & (ipr021275 : 114.064545) Protein of unkno…	1	PS	Chara_Exp5_MF4_acid_1	672.367	2	672.368	1342.72	13073000
MF4_acidic	Unigene6988_All	QTQATPTLTQVR	(at5g38660 : 266.0) mutant has Altered acclimation responses;; ACCLIMATION OF PHOTOSYNTHESIS TO ENVIRONMENT (APE1); CONTAINS InterPro DOMAIN/s: Protein of unknown function DUF2854 (InterPro:IPR021275), Proteasome maturation factor UMP1 (InterPro:IPR008012); BEST Arabidopsis thaliana protein match is: Proteasome maturation factor UMP1 (TAIR:AT5G38650.1). & (ipr021275 : 114.064545) Protein of unkno…	1	PS	Chara_Exp5_MF4_acid_2	672.368	2	672.368	1342.72	15054000
MF2_alkaline	Unigene6988_All	QTQATPTLTQVREDVTR	(at5g38660 : 266.0) mutant has Altered acclimation responses;; ACCLIMATION OF PHOTOSYNTHESIS TO ENVIRONMENT (APE1); CONTAINS InterPro DOMAIN/s: Protein of unknown function DUF2854 (InterPro:IPR021275), Proteasome maturation factor UMP1 (InterPro:IPR008012); BEST Arabidopsis thaliana protein match is: Proteasome maturation factor UMP1 (TAIR:AT5G38650.1). & (ipr021275 : 114.064545) Protein of unkno…	1	PS	Chara_Exp5_MF2_alkaline_1	648.885	3	648.676	1943.01	12226000
MF2_alkaline	Unigene6988_All	QTQATPTLTQVREDVTR	(at5g38660 : 266.0) mutant has Altered acclimation responses;; ACCLIMATION OF PHOTOSYNTHESIS TO ENVIRONMENT (APE1); CONTAINS InterPro DOMAIN/s: Protein of unknown function DUF2854 (InterPro:IPR021275), Proteasome maturation factor UMP1 (InterPro:IPR008012); BEST Arabidopsis thaliana protein match is: Proteasome maturation factor UMP1 (TAIR:AT5G38650.1). & (ipr021275 : 114.064545) Protein of unkno…	1	PS	Chara_Exp5_MF2_alkaline_2	648.885	3	648.676	1943.01	9553600
MF3_acidic	Unigene6988_All	QTQATPTLTQVREDVTR	(at5g38660 : 266.0) mutant has Altered acclimation responses;; ACCLIMATION OF PHOTOSYNTHESIS TO ENVIRONMENT (APE1); CONTAINS InterPro DOMAIN/s: Protein of unknown function DUF2854 (InterPro:IPR021275), Proteasome maturation factor UMP1 (InterPro:IPR008012); BEST Arabidopsis thaliana protein match is: Proteasome maturation factor UMP1 (TAIR:AT5G38650.1). & (ipr021275 : 114.064545) Protein of unkno…	1	PS	Chara_Exp5_MF3_acid_1	648.885	3	648.676	1943.01	4595300
MF3_acidic	Unigene6988_All	QTQATPTLTQVREDVTR	(at5g38660 : 266.0) mutant has Altered acclimation responses;; ACCLIMATION OF PHOTOSYNTHESIS TO ENVIRONMENT (APE1); CONTAINS InterPro DOMAIN/s: Protein of unknown function DUF2854 (InterPro:IPR021275), Proteasome maturation factor UMP1 (InterPro:IPR008012); BEST Arabidopsis thaliana protein match is: Proteasome maturation factor UMP1 (TAIR:AT5G38650.1). & (ipr021275 : 114.064545) Protein of unkno…	1	PS	Chara_Exp5_MF3_acid_2	648.678	3	648.676	1943.01	5852300
MF1_alkaline	Unigene6988_All	SLETVPDTEFTITK	(at5g38660 : 266.0) mutant has Altered acclimation responses;; ACCLIMATION OF PHOTOSYNTHESIS TO ENVIRONMENT (APE1); CONTAINS InterPro DOMAIN/s: Protein of unknown function DUF2854 (InterPro:IPR021275), Proteasome maturation factor UMP1 (InterPro:IPR008012); BEST Arabidopsis thaliana protein match is: Proteasome maturation factor UMP1 (TAIR:AT5G38650.1). & (ipr021275 : 114.064545) Protein of unkno…	1	PS	Chara_Exp5_MF1_alkaline_2	790.907	2	790.906	1579.8	19383000
MF1_alkaline	Unigene6988_All	SLETVPDTEFTITK	(at5g38660 : 266.0) mutant has Altered acclimation responses;; ACCLIMATION OF PHOTOSYNTHESIS TO ENVIRONMENT (APE1); CONTAINS InterPro DOMAIN/s: Protein of unknown function DUF2854 (InterPro:IPR021275), Proteasome maturation factor UMP1 (InterPro:IPR008012); BEST Arabidopsis thaliana protein match is: Proteasome maturation factor UMP1 (TAIR:AT5G38650.1). & (ipr021275 : 114.064545) Protein of unkno…	1	PS	Chara_Exp5_MF1_alkaline_3	791.406	2	790.906	1579.8	20857000
MF2_alkaline	Unigene6988_All	SLETVPDTEFTITK	(at5g38660 : 266.0) mutant has Altered acclimation responses;; ACCLIMATION OF PHOTOSYNTHESIS TO ENVIRONMENT (APE1); CONTAINS InterPro DOMAIN/s: Protein of unknown function DUF2854 (InterPro:IPR021275), Proteasome maturation factor UMP1 (InterPro:IPR008012); BEST Arabidopsis thaliana protein match is: Proteasome maturation factor UMP1 (TAIR:AT5G38650.1). & (ipr021275 : 114.064545) Protein of unkno…	1	PS	Chara_Exp5_MF2_alkaline_1	791.407	2	790.906	1579.8	14674000
MF2_alkaline	Unigene6988_All	SLETVPDTEFTITK	(at5g38660 : 266.0) mutant has Altered acclimation responses;; ACCLIMATION OF PHOTOSYNTHESIS TO ENVIRONMENT (APE1); CONTAINS InterPro DOMAIN/s: Protein of unknown function DUF2854 (InterPro:IPR021275), Proteasome maturation factor UMP1 (InterPro:IPR008012); BEST Arabidopsis thaliana protein match is: Proteasome maturation factor UMP1 (TAIR:AT5G38650.1). & (ipr021275 : 114.064545) Protein of unkno…	1	PS	Chara_Exp5_MF2_alkaline_2	790.908	2	790.906	1579.8
MF2_alkaline	Unigene6988_All	SLETVPDTEFTITK	(at5g38660 : 266.0) mutant has Altered acclimation responses;; ACCLIMATION OF PHOTOSYNTHESIS TO ENVIRONMENT (APE1); CONTAINS InterPro DOMAIN/s: Protein of unknown function DUF2854 (InterPro:IPR021275), Proteasome maturation factor UMP1 (InterPro:IPR008012); BEST Arabidopsis thaliana protein match is: Proteasome maturation factor UMP1 (TAIR:AT5G38650.1). & (ipr021275 : 114.064545) Protein of unkno…	1	PS	Chara_Exp5_MF2_alkaline_3	790.903	2	790.906	1579.8	10322000
MF2_alkaline	Unigene6988_All	SLETVPDTEFTITK	(at5g38660 : 266.0) mutant has Altered acclimation responses;; ACCLIMATION OF PHOTOSYNTHESIS TO ENVIRONMENT (APE1); CONTAINS InterPro DOMAIN/s: Protein of unknown function DUF2854 (InterPro:IPR021275), Proteasome maturation factor UMP1 (InterPro:IPR008012); BEST Arabidopsis thaliana protein match is: Proteasome maturation factor UMP1 (TAIR:AT5G38650.1). & (ipr021275 : 114.064545) Protein of unkno…	1	PS	Chara_Exp5_MF2_alkaline_3	790.708	2	790.906	1579.8
MF2_alkaline	Unigene6988_All	SLETVPDTEFTITK	(at5g38660 : 266.0) mutant has Altered acclimation responses;; ACCLIMATION OF PHOTOSYNTHESIS TO ENVIRONMENT (APE1); CONTAINS InterPro DOMAIN/s: Protein of unknown function DUF2854 (InterPro:IPR021275), Proteasome maturation factor UMP1 (InterPro:IPR008012); BEST Arabidopsis thaliana protein match is: Proteasome maturation factor UMP1 (TAIR:AT5G38650.1). & (ipr021275 : 114.064545) Protein of unkno…	1	PS	Chara_Exp5_MF2_alkaline_3	791.407	2	790.906	1579.8	17857000
MF3_acidic	Unigene6988_All	SLETVPDTEFTITK	(at5g38660 : 266.0) mutant has Altered acclimation responses;; ACCLIMATION OF PHOTOSYNTHESIS TO ENVIRONMENT (APE1); CONTAINS InterPro DOMAIN/s: Protein of unknown function DUF2854 (InterPro:IPR021275), Proteasome maturation factor UMP1 (InterPro:IPR008012); BEST Arabidopsis thaliana protein match is: Proteasome maturation factor UMP1 (TAIR:AT5G38650.1). & (ipr021275 : 114.064545) Protein of unkno…	1	PS	Chara_Exp5_MF3_acid_1	791.402	2	790.906	1579.8	7904300
MF3_acidic	Unigene6988_All	SLETVPDTEFTITK	(at5g38660 : 266.0) mutant has Altered acclimation responses;; ACCLIMATION OF PHOTOSYNTHESIS TO ENVIRONMENT (APE1); CONTAINS InterPro DOMAIN/s: Protein of unknown function DUF2854 (InterPro:IPR021275), Proteasome maturation factor UMP1 (InterPro:IPR008012); BEST Arabidopsis thaliana protein match is: Proteasome maturation factor UMP1 (TAIR:AT5G38650.1). & (ipr021275 : 114.064545) Protein of unkno…	1	PS	Chara_Exp5_MF3_acid_2	790.905	2	790.906	1579.8	6537100
MF3_acidic	Unigene6988_All	SLETVPDTEFTITK	(at5g38660 : 266.0) mutant has Altered acclimation responses;; ACCLIMATION OF PHOTOSYNTHESIS TO ENVIRONMENT (APE1); CONTAINS InterPro DOMAIN/s: Protein of unknown function DUF2854 (InterPro:IPR021275), Proteasome maturation factor UMP1 (InterPro:IPR008012); BEST Arabidopsis thaliana protein match is: Proteasome maturation factor UMP1 (TAIR:AT5G38650.1). & (ipr021275 : 114.064545) Protein of unkno…	1	PS	Chara_Exp5_MF3_acid_3	791.405	2	790.906	1579.8	15254000
MF4_acidic	Unigene6988_All	SLETVPDTEFTITK	(at5g38660 : 266.0) mutant has Altered acclimation responses;; ACCLIMATION OF PHOTOSYNTHESIS TO ENVIRONMENT (APE1); CONTAINS InterPro DOMAIN/s: Protein of unknown function DUF2854 (InterPro:IPR021275), Proteasome maturation factor UMP1 (InterPro:IPR008012); BEST Arabidopsis thaliana protein match is: Proteasome maturation factor UMP1 (TAIR:AT5G38650.1). & (ipr021275 : 114.064545) Protein of unkno…	1	PS	Chara_Exp5_MF4_acid_2	791.406	2	790.906	1579.8	9468400
MF1_alkaline	Unigene6988_All	SLETVPDTEFTITK	(at5g38660 : 266.0) mutant has Altered acclimation responses;; ACCLIMATION OF PHOTOSYNTHESIS TO ENVIRONMENT (APE1); CONTAINS InterPro DOMAIN/s: Protein of unknown function DUF2854 (InterPro:IPR021275), Proteasome maturation factor UMP1 (InterPro:IPR008012); BEST Arabidopsis thaliana protein match is: Proteasome maturation factor UMP1 (TAIR:AT5G38650.1). & (ipr021275 : 114.064545) Protein of unkno…	1	PS	Chara_Exp5_MF1_alkaline_3		2	790.906	1579.8	7817700
MF1_alkaline	Unigene6988_All	YGDEKHLDEALKR	(at5g38660 : 266.0) mutant has Altered acclimation responses;; ACCLIMATION OF PHOTOSYNTHESIS TO ENVIRONMENT (APE1); CONTAINS InterPro DOMAIN/s: Protein of unknown function DUF2854 (InterPro:IPR021275), Proteasome maturation factor UMP1 (InterPro:IPR008012); BEST Arabidopsis thaliana protein match is: Proteasome maturation factor UMP1 (TAIR:AT5G38650.1). & (ipr021275 : 114.064545) Protein of unkno…	1	PS	Chara_Exp5_MF1_alkaline_2	393.847	4	394.205	1572.79	11765000
MF1_alkaline	Unigene6988_All	YGDEKHLDEALKR	(at5g38660 : 266.0) mutant has Altered acclimation responses;; ACCLIMATION OF PHOTOSYNTHESIS TO ENVIRONMENT (APE1); CONTAINS InterPro DOMAIN/s: Protein of unknown function DUF2854 (InterPro:IPR021275), Proteasome maturation factor UMP1 (InterPro:IPR008012); BEST Arabidopsis thaliana protein match is: Proteasome maturation factor UMP1 (TAIR:AT5G38650.1). & (ipr021275 : 114.064545) Protein of unkno…	1	PS	Chara_Exp5_MF1_alkaline_3	393.846	4	394.205	1572.79	7411600
MF2_alkaline	Unigene6988_All	YGDEKHLDEALKR	(at5g38660 : 266.0) mutant has Altered acclimation responses;; ACCLIMATION OF PHOTOSYNTHESIS TO ENVIRONMENT (APE1); CONTAINS InterPro DOMAIN/s: Protein of unknown function DUF2854 (InterPro:IPR021275), Proteasome maturation factor UMP1 (InterPro:IPR008012); BEST Arabidopsis thaliana protein match is: Proteasome maturation factor UMP1 (TAIR:AT5G38650.1). & (ipr021275 : 114.064545) Protein of unkno…	1	PS	Chara_Exp5_MF2_alkaline_1	394.455	4	394.205	1572.79	10329000
MF2_alkaline	Unigene6988_All	YGDEKHLDEALKR	(at5g38660 : 266.0) mutant has Altered acclimation responses;; ACCLIMATION OF PHOTOSYNTHESIS TO ENVIRONMENT (APE1); CONTAINS InterPro DOMAIN/s: Protein of unknown function DUF2854 (InterPro:IPR021275), Proteasome maturation factor UMP1 (InterPro:IPR008012); BEST Arabidopsis thaliana protein match is: Proteasome maturation factor UMP1 (TAIR:AT5G38650.1). & (ipr021275 : 114.064545) Protein of unkno…	1	PS	Chara_Exp5_MF2_alkaline_2	393.848	4	394.205	1572.79	9051100
MF2_alkaline	Unigene6988_All	YGDEKHLDEALKR	(at5g38660 : 266.0) mutant has Altered acclimation responses;; ACCLIMATION OF PHOTOSYNTHESIS TO ENVIRONMENT (APE1); CONTAINS InterPro DOMAIN/s: Protein of unknown function DUF2854 (InterPro:IPR021275), Proteasome maturation factor UMP1 (InterPro:IPR008012); BEST Arabidopsis thaliana protein match is: Proteasome maturation factor UMP1 (TAIR:AT5G38650.1). & (ipr021275 : 114.064545) Protein of unkno…	1	PS	Chara_Exp5_MF2_alkaline_3	393.848	4	394.205	1572.79	12189000
MF3_acidic	Unigene6988_All	YGDEKHLDEALKR	(at5g38660 : 266.0) mutant has Altered acclimation responses;; ACCLIMATION OF PHOTOSYNTHESIS TO ENVIRONMENT (APE1); CONTAINS InterPro DOMAIN/s: Protein of unknown function DUF2854 (InterPro:IPR021275), Proteasome maturation factor UMP1 (InterPro:IPR008012); BEST Arabidopsis thaliana protein match is: Proteasome maturation factor UMP1 (TAIR:AT5G38650.1). & (ipr021275 : 114.064545) Protein of unkno…	1	PS	Chara_Exp5_MF3_acid_1	393.848	4	394.205	1572.79	3767700
MF3_acidic	Unigene6988_All	YGDEKHLDEALKR	(at5g38660 : 266.0) mutant has Altered acclimation responses;; ACCLIMATION OF PHOTOSYNTHESIS TO ENVIRONMENT (APE1); CONTAINS InterPro DOMAIN/s: Protein of unknown function DUF2854 (InterPro:IPR021275), Proteasome maturation factor UMP1 (InterPro:IPR008012); BEST Arabidopsis thaliana protein match is: Proteasome maturation factor UMP1 (TAIR:AT5G38650.1). & (ipr021275 : 114.064545) Protein of unkno…	1	PS	Chara_Exp5_MF3_acid_2	393.847	4	394.205	1572.79	2467800
MF3_acidic	Unigene6988_All	YGDEKHLDEALKR	(at5g38660 : 266.0) mutant has Altered acclimation responses;; ACCLIMATION OF PHOTOSYNTHESIS TO ENVIRONMENT (APE1); CONTAINS InterPro DOMAIN/s: Protein of unknown function DUF2854 (InterPro:IPR021275), Proteasome maturation factor UMP1 (InterPro:IPR008012); BEST Arabidopsis thaliana protein match is: Proteasome maturation factor UMP1 (TAIR:AT5G38650.1). & (ipr021275 : 114.064545) Protein of unkno…	1	PS	Chara_Exp5_MF3_acid_3	393.848	4	394.205	1572.79	7802500
MF4_acidic	Unigene6988_All	YGDEKHLDEALKR	(at5g38660 : 266.0) mutant has Altered acclimation responses;; ACCLIMATION OF PHOTOSYNTHESIS TO ENVIRONMENT (APE1); CONTAINS InterPro DOMAIN/s: Protein of unknown function DUF2854 (InterPro:IPR021275), Proteasome maturation factor UMP1 (InterPro:IPR008012); BEST Arabidopsis thaliana protein match is: Proteasome maturation factor UMP1 (TAIR:AT5G38650.1). & (ipr021275 : 114.064545) Protein of unkno…	1	PS	Chara_Exp5_MF4_acid_1		4	394.205	1572.79	7810700
MF4_acidic	Unigene6988_All	YGDEKHLDEALKR	(at5g38660 : 266.0) mutant has Altered acclimation responses;; ACCLIMATION OF PHOTOSYNTHESIS TO ENVIRONMENT (APE1); CONTAINS InterPro DOMAIN/s: Protein of unknown function DUF2854 (InterPro:IPR021275), Proteasome maturation factor UMP1 (InterPro:IPR008012); BEST Arabidopsis thaliana protein match is: Proteasome maturation factor UMP1 (TAIR:AT5G38650.1). & (ipr021275 : 114.064545) Protein of unkno…	1	PS	Chara_Exp5_MF4_acid_2		4	394.205	1572.79	6415300
MF1_alkaline	Unigene10586_All	AAWDEVEELSAELSHK	(at2g47400 : 87.0) CP12-1 encodes a small peptide found in the chloroplast stroma. It belongs to the CP12 gene family thought to be involved in the formation of a supramolecular complex with glyceraldehyde-3-phosphate dehydrogenase (GAPDH) and phosphoribulokinase (PRK) embedded in the Calvin cycle.; CP12 domain-containing protein 1 (CP12-1); FUNCTIONS IN: molecular_function unknown; INVOLVED IN: …	1.3	PS.calvin cycle	Chara_Exp5_MF1_alkaline_2	605.291	3	605.292	1812.85	6829100
MF1_alkaline	Unigene10586_All	AAWDEVEELSAELSHK	(at2g47400 : 87.0) CP12-1 encodes a small peptide found in the chloroplast stroma. It belongs to the CP12 gene family thought to be involved in the formation of a supramolecular complex with glyceraldehyde-3-phosphate dehydrogenase (GAPDH) and phosphoribulokinase (PRK) embedded in the Calvin cycle.; CP12 domain-containing protein 1 (CP12-1); FUNCTIONS IN: molecular_function unknown; INVOLVED IN: …	1.3	PS.calvin cycle	Chara_Exp5_MF1_alkaline_3	605.291	3	605.292	1812.85	7052200
MF2_alkaline	Unigene10586_All	AAWDEVEELSAELSHK	(at2g47400 : 87.0) CP12-1 encodes a small peptide found in the chloroplast stroma. It belongs to the CP12 gene family thought to be involved in the formation of a supramolecular complex with glyceraldehyde-3-phosphate dehydrogenase (GAPDH) and phosphoribulokinase (PRK) embedded in the Calvin cycle.; CP12 domain-containing protein 1 (CP12-1); FUNCTIONS IN: molecular_function unknown; INVOLVED IN: …	1.3	PS.calvin cycle	Chara_Exp5_MF2_alkaline_1	605.293	3	605.292	1812.85	7913800
MF2_alkaline	Unigene10586_All	AAWDEVEELSAELSHK	(at2g47400 : 87.0) CP12-1 encodes a small peptide found in the chloroplast stroma. It belongs to the CP12 gene family thought to be involved in the formation of a supramolecular complex with glyceraldehyde-3-phosphate dehydrogenase (GAPDH) and phosphoribulokinase (PRK) embedded in the Calvin cycle.; CP12 domain-containing protein 1 (CP12-1); FUNCTIONS IN: molecular_function unknown; INVOLVED IN: …	1.3	PS.calvin cycle	Chara_Exp5_MF2_alkaline_2	605.292	3	605.292	1812.85	5427800
MF2_alkaline	Unigene10586_All	AAWDEVEELSAELSHK	(at2g47400 : 87.0) CP12-1 encodes a small peptide found in the chloroplast stroma. It belongs to the CP12 gene family thought to be involved in the formation of a supramolecular complex with glyceraldehyde-3-phosphate dehydrogenase (GAPDH) and phosphoribulokinase (PRK) embedded in the Calvin cycle.; CP12 domain-containing protein 1 (CP12-1); FUNCTIONS IN: molecular_function unknown; INVOLVED IN: …	1.3	PS.calvin cycle	Chara_Exp5_MF2_alkaline_3	605.292	3	605.292	1812.85	6537600
MF3_acidic	Unigene10586_All	AAWDEVEELSAELSHK	(at2g47400 : 87.0) CP12-1 encodes a small peptide found in the chloroplast stroma. It belongs to the CP12 gene family thought to be involved in the formation of a supramolecular complex with glyceraldehyde-3-phosphate dehydrogenase (GAPDH) and phosphoribulokinase (PRK) embedded in the Calvin cycle.; CP12 domain-containing protein 1 (CP12-1); FUNCTIONS IN: molecular_function unknown; INVOLVED IN: …	1.3	PS.calvin cycle	Chara_Exp5_MF3_acid_1	605.292	3	605.292	1812.85	6442400
MF3_acidic	Unigene10586_All	AAWDEVEELSAELSHK	(at2g47400 : 87.0) CP12-1 encodes a small peptide found in the chloroplast stroma. It belongs to the CP12 gene family thought to be involved in the formation of a supramolecular complex with glyceraldehyde-3-phosphate dehydrogenase (GAPDH) and phosphoribulokinase (PRK) embedded in the Calvin cycle.; CP12 domain-containing protein 1 (CP12-1); FUNCTIONS IN: molecular_function unknown; INVOLVED IN: …	1.3	PS.calvin cycle	Chara_Exp5_MF3_acid_2	605.292	3	605.292	1812.85	7683600
MF3_acidic	Unigene10586_All	AAWDEVEELSAELSHK	(at2g47400 : 87.0) CP12-1 encodes a small peptide found in the chloroplast stroma. It belongs to the CP12 gene family thought to be involved in the formation of a supramolecular complex with glyceraldehyde-3-phosphate dehydrogenase (GAPDH) and phosphoribulokinase (PRK) embedded in the Calvin cycle.; CP12 domain-containing protein 1 (CP12-1); FUNCTIONS IN: molecular_function unknown; INVOLVED IN: …	1.3	PS.calvin cycle	Chara_Exp5_MF3_acid_3	605.625	3	605.292	1812.85	10379000
MF4_acidic	Unigene10586_All	AAWDEVEELSAELSHK	(at2g47400 : 87.0) CP12-1 encodes a small peptide found in the chloroplast stroma. It belongs to the CP12 gene family thought to be involved in the formation of a supramolecular complex with glyceraldehyde-3-phosphate dehydrogenase (GAPDH) and phosphoribulokinase (PRK) embedded in the Calvin cycle.; CP12 domain-containing protein 1 (CP12-1); FUNCTIONS IN: molecular_function unknown; INVOLVED IN: …	1.3	PS.calvin cycle	Chara_Exp5_MF4_acid_1	605.626	3	605.292	1812.85	3505000
MF4_acidic	Unigene10586_All	AAWDEVEELSAELSHK	(at2g47400 : 87.0) CP12-1 encodes a small peptide found in the chloroplast stroma. It belongs to the CP12 gene family thought to be involved in the formation of a supramolecular complex with glyceraldehyde-3-phosphate dehydrogenase (GAPDH) and phosphoribulokinase (PRK) embedded in the Calvin cycle.; CP12 domain-containing protein 1 (CP12-1); FUNCTIONS IN: molecular_function unknown; INVOLVED IN: …	1.3	PS.calvin cycle	Chara_Exp5_MF4_acid_2	605.29	3	605.292	1812.85	7479100
MF1_alkaline	Unigene10586_All	ATSPDLSELEER	(at2g47400 : 87.0) CP12-1 encodes a small peptide found in the chloroplast stroma. It belongs to the CP12 gene family thought to be involved in the formation of a supramolecular complex with glyceraldehyde-3-phosphate dehydrogenase (GAPDH) and phosphoribulokinase (PRK) embedded in the Calvin cycle.; CP12 domain-containing protein 1 (CP12-1); FUNCTIONS IN: molecular_function unknown; INVOLVED IN: …	1.3	PS.calvin cycle	Chara_Exp5_MF1_alkaline_2	673.825	2	673.825	1345.64
MF2_alkaline	Unigene10586_All	ATSPDLSELEER	(at2g47400 : 87.0) CP12-1 encodes a small peptide found in the chloroplast stroma. It belongs to the CP12 gene family thought to be involved in the formation of a supramolecular complex with glyceraldehyde-3-phosphate dehydrogenase (GAPDH) and phosphoribulokinase (PRK) embedded in the Calvin cycle.; CP12 domain-containing protein 1 (CP12-1); FUNCTIONS IN: molecular_function unknown; INVOLVED IN: …	1.3	PS.calvin cycle	Chara_Exp5_MF2_alkaline_2	673.827	2	673.825	1345.64
MF3_acidic	Unigene10586_All	ATSPDLSELEER	(at2g47400 : 87.0) CP12-1 encodes a small peptide found in the chloroplast stroma. It belongs to the CP12 gene family thought to be involved in the formation of a supramolecular complex with glyceraldehyde-3-phosphate dehydrogenase (GAPDH) and phosphoribulokinase (PRK) embedded in the Calvin cycle.; CP12 domain-containing protein 1 (CP12-1); FUNCTIONS IN: molecular_function unknown; INVOLVED IN: …	1.3	PS.calvin cycle	Chara_Exp5_MF3_acid_1	673.365	2	673.825	1345.64
MF3_acidic	Unigene10586_All	ATSPDLSELEER	(at2g47400 : 87.0) CP12-1 encodes a small peptide found in the chloroplast stroma. It belongs to the CP12 gene family thought to be involved in the formation of a supramolecular complex with glyceraldehyde-3-phosphate dehydrogenase (GAPDH) and phosphoribulokinase (PRK) embedded in the Calvin cycle.; CP12 domain-containing protein 1 (CP12-1); FUNCTIONS IN: molecular_function unknown; INVOLVED IN: …	1.3	PS.calvin cycle	Chara_Exp5_MF3_acid_1	673.826	2	673.825	1345.64
MF3_acidic	Unigene10586_All	ATSPDLSELEER	(at2g47400 : 87.0) CP12-1 encodes a small peptide found in the chloroplast stroma. It belongs to the CP12 gene family thought to be involved in the formation of a supramolecular complex with glyceraldehyde-3-phosphate dehydrogenase (GAPDH) and phosphoribulokinase (PRK) embedded in the Calvin cycle.; CP12 domain-containing protein 1 (CP12-1); FUNCTIONS IN: molecular_function unknown; INVOLVED IN: …	1.3	PS.calvin cycle	Chara_Exp5_MF3_acid_2	673.825	2	673.825	1345.64	3626400
MF3_acidic	Unigene10586_All	ATSPDLSELEER	(at2g47400 : 87.0) CP12-1 encodes a small peptide found in the chloroplast stroma. It belongs to the CP12 gene family thought to be involved in the formation of a supramolecular complex with glyceraldehyde-3-phosphate dehydrogenase (GAPDH) and phosphoribulokinase (PRK) embedded in the Calvin cycle.; CP12 domain-containing protein 1 (CP12-1); FUNCTIONS IN: molecular_function unknown; INVOLVED IN: …	1.3	PS.calvin cycle	Chara_Exp5_MF3_acid_3	673.824	2	673.825	1345.64
MF1_alkaline	Unigene10586_All	ATSPDLSELEER	(at2g47400 : 87.0) CP12-1 encodes a small peptide found in the chloroplast stroma. It belongs to the CP12 gene family thought to be involved in the formation of a supramolecular complex with glyceraldehyde-3-phosphate dehydrogenase (GAPDH) and phosphoribulokinase (PRK) embedded in the Calvin cycle.; CP12 domain-containing protein 1 (CP12-1); FUNCTIONS IN: molecular_function unknown; INVOLVED IN: …	1.3	PS.calvin cycle	Chara_Exp5_MF1_alkaline_3		2	673.825	1345.64	5073000
MF2_alkaline	Unigene10586_All	ATSPDLSELEER	(at2g47400 : 87.0) CP12-1 encodes a small peptide found in the chloroplast stroma. It belongs to the CP12 gene family thought to be involved in the formation of a supramolecular complex with glyceraldehyde-3-phosphate dehydrogenase (GAPDH) and phosphoribulokinase (PRK) embedded in the Calvin cycle.; CP12 domain-containing protein 1 (CP12-1); FUNCTIONS IN: molecular_function unknown; INVOLVED IN: …	1.3	PS.calvin cycle	Chara_Exp5_MF2_alkaline_2		2	673.825	1345.64	3365200
MF3_acidic	Unigene10586_All	ATSPDLSELEER	(at2g47400 : 87.0) CP12-1 encodes a small peptide found in the chloroplast stroma. It belongs to the CP12 gene family thought to be involved in the formation of a supramolecular complex with glyceraldehyde-3-phosphate dehydrogenase (GAPDH) and phosphoribulokinase (PRK) embedded in the Calvin cycle.; CP12 domain-containing protein 1 (CP12-1); FUNCTIONS IN: molecular_function unknown; INVOLVED IN: …	1.3	PS.calvin cycle	Chara_Exp5_MF3_acid_1		2	673.825	1345.64	5397700
MF1_alkaline	Unigene10586_All	ATSPDLSELEERVEK	(at2g47400 : 87.0) CP12-1 encodes a small peptide found in the chloroplast stroma. It belongs to the CP12 gene family thought to be involved in the formation of a supramolecular complex with glyceraldehyde-3-phosphate dehydrogenase (GAPDH) and phosphoribulokinase (PRK) embedded in the Calvin cycle.; CP12 domain-containing protein 1 (CP12-1); FUNCTIONS IN: molecular_function unknown; INVOLVED IN: …	1.3	PS.calvin cycle	Chara_Exp5_MF1_alkaline_2	568.623	3	568.288	1701.84	8287600
MF1_alkaline	Unigene10586_All	ATSPDLSELEERVEK	(at2g47400 : 87.0) CP12-1 encodes a small peptide found in the chloroplast stroma. It belongs to the CP12 gene family thought to be involved in the formation of a supramolecular complex with glyceraldehyde-3-phosphate dehydrogenase (GAPDH) and phosphoribulokinase (PRK) embedded in the Calvin cycle.; CP12 domain-containing protein 1 (CP12-1); FUNCTIONS IN: molecular_function unknown; INVOLVED IN: …	1.3	PS.calvin cycle	Chara_Exp5_MF1_alkaline_3	568.623	3	568.288	1701.84	8424500
MF1_alkaline	Unigene10586_All	ATSPDLSELEERVEK	(at2g47400 : 87.0) CP12-1 encodes a small peptide found in the chloroplast stroma. It belongs to the CP12 gene family thought to be involved in the formation of a supramolecular complex with glyceraldehyde-3-phosphate dehydrogenase (GAPDH) and phosphoribulokinase (PRK) embedded in the Calvin cycle.; CP12 domain-containing protein 1 (CP12-1); FUNCTIONS IN: molecular_function unknown; INVOLVED IN: …	1.3	PS.calvin cycle	Chara_Exp5_MF1_alkaline_3	568.289	3	568.288	1701.84	5023600
MF2_alkaline	Unigene10586_All	ATSPDLSELEERVEK	(at2g47400 : 87.0) CP12-1 encodes a small peptide found in the chloroplast stroma. It belongs to the CP12 gene family thought to be involved in the formation of a supramolecular complex with glyceraldehyde-3-phosphate dehydrogenase (GAPDH) and phosphoribulokinase (PRK) embedded in the Calvin cycle.; CP12 domain-containing protein 1 (CP12-1); FUNCTIONS IN: molecular_function unknown; INVOLVED IN: …	1.3	PS.calvin cycle	Chara_Exp5_MF2_alkaline_1	568.288	3	568.288	1701.84
MF2_alkaline	Unigene10586_All	ATSPDLSELEERVEK	(at2g47400 : 87.0) CP12-1 encodes a small peptide found in the chloroplast stroma. It belongs to the CP12 gene family thought to be involved in the formation of a supramolecular complex with glyceraldehyde-3-phosphate dehydrogenase (GAPDH) and phosphoribulokinase (PRK) embedded in the Calvin cycle.; CP12 domain-containing protein 1 (CP12-1); FUNCTIONS IN: molecular_function unknown; INVOLVED IN: …	1.3	PS.calvin cycle	Chara_Exp5_MF2_alkaline_2	568.287	3	568.288	1701.84
MF3_acidic	Unigene10586_All	ATSPDLSELEERVEK	(at2g47400 : 87.0) CP12-1 encodes a small peptide found in the chloroplast stroma. It belongs to the CP12 gene family thought to be involved in the formation of a supramolecular complex with glyceraldehyde-3-phosphate dehydrogenase (GAPDH) and phosphoribulokinase (PRK) embedded in the Calvin cycle.; CP12 domain-containing protein 1 (CP12-1); FUNCTIONS IN: molecular_function unknown; INVOLVED IN: …	1.3	PS.calvin cycle	Chara_Exp5_MF3_acid_2	568.623	3	568.288	1701.84	9947700
MF3_acidic	Unigene10586_All	ATSPDLSELEERVEK	(at2g47400 : 87.0) CP12-1 encodes a small peptide found in the chloroplast stroma. It belongs to the CP12 gene family thought to be involved in the formation of a supramolecular complex with glyceraldehyde-3-phosphate dehydrogenase (GAPDH) and phosphoribulokinase (PRK) embedded in the Calvin cycle.; CP12 domain-containing protein 1 (CP12-1); FUNCTIONS IN: molecular_function unknown; INVOLVED IN: …	1.3	PS.calvin cycle	Chara_Exp5_MF3_acid_3	568.287	3	568.288	1701.84	13034000
MF4_acidic	Unigene10586_All	ATSPDLSELEERVEK	(at2g47400 : 87.0) CP12-1 encodes a small peptide found in the chloroplast stroma. It belongs to the CP12 gene family thought to be involved in the formation of a supramolecular complex with glyceraldehyde-3-phosphate dehydrogenase (GAPDH) and phosphoribulokinase (PRK) embedded in the Calvin cycle.; CP12 domain-containing protein 1 (CP12-1); FUNCTIONS IN: molecular_function unknown; INVOLVED IN: …	1.3	PS.calvin cycle	Chara_Exp5_MF4_acid_1	568.289	3	568.288	1701.84
MF4_acidic	Unigene10586_All	ATSPDLSELEERVEK	(at2g47400 : 87.0) CP12-1 encodes a small peptide found in the chloroplast stroma. It belongs to the CP12 gene family thought to be involved in the formation of a supramolecular complex with glyceraldehyde-3-phosphate dehydrogenase (GAPDH) and phosphoribulokinase (PRK) embedded in the Calvin cycle.; CP12 domain-containing protein 1 (CP12-1); FUNCTIONS IN: molecular_function unknown; INVOLVED IN: …	1.3	PS.calvin cycle	Chara_Exp5_MF4_acid_2	568.288	3	568.288	1701.84
MF1_alkaline	Unigene10586_All	ATSPDLSELEERVEK	(at2g47400 : 87.0) CP12-1 encodes a small peptide found in the chloroplast stroma. It belongs to the CP12 gene family thought to be involved in the formation of a supramolecular complex with glyceraldehyde-3-phosphate dehydrogenase (GAPDH) and phosphoribulokinase (PRK) embedded in the Calvin cycle.; CP12 domain-containing protein 1 (CP12-1); FUNCTIONS IN: molecular_function unknown; INVOLVED IN: …	1.3	PS.calvin cycle	Chara_Exp5_MF1_alkaline_2		3	568.288	1701.84	4547700
MF2_alkaline	Unigene10586_All	ATSPDLSELEERVEK	(at2g47400 : 87.0) CP12-1 encodes a small peptide found in the chloroplast stroma. It belongs to the CP12 gene family thought to be involved in the formation of a supramolecular complex with glyceraldehyde-3-phosphate dehydrogenase (GAPDH) and phosphoribulokinase (PRK) embedded in the Calvin cycle.; CP12 domain-containing protein 1 (CP12-1); FUNCTIONS IN: molecular_function unknown; INVOLVED IN: …	1.3	PS.calvin cycle	Chara_Exp5_MF2_alkaline_3		3	568.288	1701.84	4039700
MF4_acidic	Unigene10586_All	ATSPDLSELEERVEK	(at2g47400 : 87.0) CP12-1 encodes a small peptide found in the chloroplast stroma. It belongs to the CP12 gene family thought to be involved in the formation of a supramolecular complex with glyceraldehyde-3-phosphate dehydrogenase (GAPDH) and phosphoribulokinase (PRK) embedded in the Calvin cycle.; CP12 domain-containing protein 1 (CP12-1); FUNCTIONS IN: molecular_function unknown; INVOLVED IN: …	1.3	PS.calvin cycle	Chara_Exp5_MF4_acid_1		3	568.288	1701.84	1917400
MF1_alkaline	Unigene3868_All	DDLRIEPYIPLPEELGPHDVR	(at5g51970 : 399.0) Encodes a putative sorbitol dehydrogenase that can be thiolated in vitro.; GroES-like zinc-binding alcohol dehydrogenase family protein; FUNCTIONS IN: oxidoreductase activity, zinc ion binding; INVOLVED IN: oxidation reduction; EXPRESSED IN: 24 plant structures; EXPRESSED DURING: 15 growth stages; CONTAINS InterPro DOMAIN/s: GroES-like (InterPro:IPR011032), Alcohol dehydrogena…	3.3	minor CHO metabolism.sugar alcohols	Chara_Exp5_MF1_alkaline_2	619.575	4	619.073	2472.26	7437500
MF1_alkaline	Unigene3868_All	DDLRIEPYIPLPEELGPHDVR	(at5g51970 : 399.0) Encodes a putative sorbitol dehydrogenase that can be thiolated in vitro.; GroES-like zinc-binding alcohol dehydrogenase family protein; FUNCTIONS IN: oxidoreductase activity, zinc ion binding; INVOLVED IN: oxidation reduction; EXPRESSED IN: 24 plant structures; EXPRESSED DURING: 15 growth stages; CONTAINS InterPro DOMAIN/s: GroES-like (InterPro:IPR011032), Alcohol dehydrogena…	3.3	minor CHO metabolism.sugar alcohols	Chara_Exp5_MF1_alkaline_3	619.576	4	619.073	2472.26	5444500
MF3_acidic	Unigene3868_All	DDLRIEPYIPLPEELGPHDVR	(at5g51970 : 399.0) Encodes a putative sorbitol dehydrogenase that can be thiolated in vitro.; GroES-like zinc-binding alcohol dehydrogenase family protein; FUNCTIONS IN: oxidoreductase activity, zinc ion binding; INVOLVED IN: oxidation reduction; EXPRESSED IN: 24 plant structures; EXPRESSED DURING: 15 growth stages; CONTAINS InterPro DOMAIN/s: GroES-like (InterPro:IPR011032), Alcohol dehydrogena…	3.3	minor CHO metabolism.sugar alcohols	Chara_Exp5_MF3_acid_1	619.324	4	619.073	2472.26	6676100
MF3_acidic	Unigene3868_All	DDLRIEPYIPLPEELGPHDVR	(at5g51970 : 399.0) Encodes a putative sorbitol dehydrogenase that can be thiolated in vitro.; GroES-like zinc-binding alcohol dehydrogenase family protein; FUNCTIONS IN: oxidoreductase activity, zinc ion binding; INVOLVED IN: oxidation reduction; EXPRESSED IN: 24 plant structures; EXPRESSED DURING: 15 growth stages; CONTAINS InterPro DOMAIN/s: GroES-like (InterPro:IPR011032), Alcohol dehydrogena…	3.3	minor CHO metabolism.sugar alcohols	Chara_Exp5_MF3_acid_2	619.323	4	619.073	2472.26	9102800
MF3_acidic	Unigene3868_All	DDLRIEPYIPLPEELGPHDVR	(at5g51970 : 399.0) Encodes a putative sorbitol dehydrogenase that can be thiolated in vitro.; GroES-like zinc-binding alcohol dehydrogenase family protein; FUNCTIONS IN: oxidoreductase activity, zinc ion binding; INVOLVED IN: oxidation reduction; EXPRESSED IN: 24 plant structures; EXPRESSED DURING: 15 growth stages; CONTAINS InterPro DOMAIN/s: GroES-like (InterPro:IPR011032), Alcohol dehydrogena…	3.3	minor CHO metabolism.sugar alcohols	Chara_Exp5_MF3_acid_3	619.325	4	619.073	2472.26	18778000
MF4_acidic	Unigene3868_All	DDLRIEPYIPLPEELGPHDVR	(at5g51970 : 399.0) Encodes a putative sorbitol dehydrogenase that can be thiolated in vitro.; GroES-like zinc-binding alcohol dehydrogenase family protein; FUNCTIONS IN: oxidoreductase activity, zinc ion binding; INVOLVED IN: oxidation reduction; EXPRESSED IN: 24 plant structures; EXPRESSED DURING: 15 growth stages; CONTAINS InterPro DOMAIN/s: GroES-like (InterPro:IPR011032), Alcohol dehydrogena…	3.3	minor CHO metabolism.sugar alcohols	Chara_Exp5_MF4_acid_1	619.073	4	619.073	2472.26	10261000
MF4_acidic	Unigene3868_All	DDLRIEPYIPLPEELGPHDVR	(at5g51970 : 399.0) Encodes a putative sorbitol dehydrogenase that can be thiolated in vitro.; GroES-like zinc-binding alcohol dehydrogenase family protein; FUNCTIONS IN: oxidoreductase activity, zinc ion binding; INVOLVED IN: oxidation reduction; EXPRESSED IN: 24 plant structures; EXPRESSED DURING: 15 growth stages; CONTAINS InterPro DOMAIN/s: GroES-like (InterPro:IPR011032), Alcohol dehydrogena…	3.3	minor CHO metabolism.sugar alcohols	Chara_Exp5_MF4_acid_2	619.323	4	619.073	2472.26	12459000
MF2_alkaline	Unigene3868_All	DDLRIEPYIPLPEELGPHDVR	(at5g51970 : 399.0) Encodes a putative sorbitol dehydrogenase that can be thiolated in vitro.; GroES-like zinc-binding alcohol dehydrogenase family protein; FUNCTIONS IN: oxidoreductase activity, zinc ion binding; INVOLVED IN: oxidation reduction; EXPRESSED IN: 24 plant structures; EXPRESSED DURING: 15 growth stages; CONTAINS InterPro DOMAIN/s: GroES-like (InterPro:IPR011032), Alcohol dehydrogena…	3.3	minor CHO metabolism.sugar alcohols	Chara_Exp5_MF2_alkaline_3		4	619.073	2472.26	2640200
MF4_acidic	Unigene3868_All	DNPSDPDPYAVAIGVTLVEEEREHEEEMK	(at5g51970 : 399.0) Encodes a putative sorbitol dehydrogenase that can be thiolated in vitro.; GroES-like zinc-binding alcohol dehydrogenase family protein; FUNCTIONS IN: oxidoreductase activity, zinc ion binding; INVOLVED IN: oxidation reduction; EXPRESSED IN: 24 plant structures; EXPRESSED DURING: 15 growth stages; CONTAINS InterPro DOMAIN/s: GroES-like (InterPro:IPR011032), Alcohol dehydrogena…	3.3	minor CHO metabolism.sugar alcohols	Chara_Exp5_MF4_acid_2	825.633	4	825.382	3297.5	3587700
MF4_acidic	Unigene3868_All	EDLIEAFETSAR	(at5g51970 : 399.0) Encodes a putative sorbitol dehydrogenase that can be thiolated in vitro.; GroES-like zinc-binding alcohol dehydrogenase family protein; FUNCTIONS IN: oxidoreductase activity, zinc ion binding; INVOLVED IN: oxidation reduction; EXPRESSED IN: 24 plant structures; EXPRESSED DURING: 15 growth stages; CONTAINS InterPro DOMAIN/s: GroES-like (InterPro:IPR011032), Alcohol dehydrogena…	3.3	minor CHO metabolism.sugar alcohols	Chara_Exp5_MF4_acid_1	690.837	2	690.836	1379.66	2152200
MF4_acidic	Unigene3868_All	EDLIEAFETSAR	(at5g51970 : 399.0) Encodes a putative sorbitol dehydrogenase that can be thiolated in vitro.; GroES-like zinc-binding alcohol dehydrogenase family protein; FUNCTIONS IN: oxidoreductase activity, zinc ion binding; INVOLVED IN: oxidation reduction; EXPRESSED IN: 24 plant structures; EXPRESSED DURING: 15 growth stages; CONTAINS InterPro DOMAIN/s: GroES-like (InterPro:IPR011032), Alcohol dehydrogena…	3.3	minor CHO metabolism.sugar alcohols	Chara_Exp5_MF4_acid_2	690.836	2	690.836	1379.66	3755100
MF3_acidic	Unigene3868_All	EDLIEAFETSAR	(at5g51970 : 399.0) Encodes a putative sorbitol dehydrogenase that can be thiolated in vitro.; GroES-like zinc-binding alcohol dehydrogenase family protein; FUNCTIONS IN: oxidoreductase activity, zinc ion binding; INVOLVED IN: oxidation reduction; EXPRESSED IN: 24 plant structures; EXPRESSED DURING: 15 growth stages; CONTAINS InterPro DOMAIN/s: GroES-like (InterPro:IPR011032), Alcohol dehydrogena…	3.3	minor CHO metabolism.sugar alcohols	Chara_Exp5_MF3_acid_1		2	690.836	1379.66	1894400
MF3_acidic	Unigene3868_All	EDLIEAFETSAR	(at5g51970 : 399.0) Encodes a putative sorbitol dehydrogenase that can be thiolated in vitro.; GroES-like zinc-binding alcohol dehydrogenase family protein; FUNCTIONS IN: oxidoreductase activity, zinc ion binding; INVOLVED IN: oxidation reduction; EXPRESSED IN: 24 plant structures; EXPRESSED DURING: 15 growth stages; CONTAINS InterPro DOMAIN/s: GroES-like (InterPro:IPR011032), Alcohol dehydrogena…	3.3	minor CHO metabolism.sugar alcohols	Chara_Exp5_MF3_acid_2		2	690.836	1379.66	4101800
MF3_acidic	Unigene3868_All	EVDIVGVFR	(at5g51970 : 399.0) Encodes a putative sorbitol dehydrogenase that can be thiolated in vitro.; GroES-like zinc-binding alcohol dehydrogenase family protein; FUNCTIONS IN: oxidoreductase activity, zinc ion binding; INVOLVED IN: oxidation reduction; EXPRESSED IN: 24 plant structures; EXPRESSED DURING: 15 growth stages; CONTAINS InterPro DOMAIN/s: GroES-like (InterPro:IPR011032), Alcohol dehydrogena…	3.3	minor CHO metabolism.sugar alcohols	Chara_Exp5_MF3_acid_1	517.289	2	517.287	1032.56	5198100
MF3_acidic	Unigene3868_All	EVDIVGVFR	(at5g51970 : 399.0) Encodes a putative sorbitol dehydrogenase that can be thiolated in vitro.; GroES-like zinc-binding alcohol dehydrogenase family protein; FUNCTIONS IN: oxidoreductase activity, zinc ion binding; INVOLVED IN: oxidation reduction; EXPRESSED IN: 24 plant structures; EXPRESSED DURING: 15 growth stages; CONTAINS InterPro DOMAIN/s: GroES-like (InterPro:IPR011032), Alcohol dehydrogena…	3.3	minor CHO metabolism.sugar alcohols	Chara_Exp5_MF3_acid_3	517.289	2	517.287	1032.56	9429500
MF4_acidic	Unigene3868_All	EVDIVGVFR	(at5g51970 : 399.0) Encodes a putative sorbitol dehydrogenase that can be thiolated in vitro.; GroES-like zinc-binding alcohol dehydrogenase family protein; FUNCTIONS IN: oxidoreductase activity, zinc ion binding; INVOLVED IN: oxidation reduction; EXPRESSED IN: 24 plant structures; EXPRESSED DURING: 15 growth stages; CONTAINS InterPro DOMAIN/s: GroES-like (InterPro:IPR011032), Alcohol dehydrogena…	3.3	minor CHO metabolism.sugar alcohols	Chara_Exp5_MF4_acid_1	517.288	2	517.287	1032.56	6037700
MF4_acidic	Unigene3868_All	EVDIVGVFR	(at5g51970 : 399.0) Encodes a putative sorbitol dehydrogenase that can be thiolated in vitro.; GroES-like zinc-binding alcohol dehydrogenase family protein; FUNCTIONS IN: oxidoreductase activity, zinc ion binding; INVOLVED IN: oxidation reduction; EXPRESSED IN: 24 plant structures; EXPRESSED DURING: 15 growth stages; CONTAINS InterPro DOMAIN/s: GroES-like (InterPro:IPR011032), Alcohol dehydrogena…	3.3	minor CHO metabolism.sugar alcohols	Chara_Exp5_MF4_acid_1	517.288	2	517.287	1032.56
MF4_acidic	Unigene3868_All	EVDIVGVFR	(at5g51970 : 399.0) Encodes a putative sorbitol dehydrogenase that can be thiolated in vitro.; GroES-like zinc-binding alcohol dehydrogenase family protein; FUNCTIONS IN: oxidoreductase activity, zinc ion binding; INVOLVED IN: oxidation reduction; EXPRESSED IN: 24 plant structures; EXPRESSED DURING: 15 growth stages; CONTAINS InterPro DOMAIN/s: GroES-like (InterPro:IPR011032), Alcohol dehydrogena…	3.3	minor CHO metabolism.sugar alcohols	Chara_Exp5_MF4_acid_2	517.287	2	517.287	1032.56	10029000
MF3_acidic	Unigene3868_All	EVDIVGVFR	(at5g51970 : 399.0) Encodes a putative sorbitol dehydrogenase that can be thiolated in vitro.; GroES-like zinc-binding alcohol dehydrogenase family protein; FUNCTIONS IN: oxidoreductase activity, zinc ion binding; INVOLVED IN: oxidation reduction; EXPRESSED IN: 24 plant structures; EXPRESSED DURING: 15 growth stages; CONTAINS InterPro DOMAIN/s: GroES-like (InterPro:IPR011032), Alcohol dehydrogena…	3.3	minor CHO metabolism.sugar alcohols	Chara_Exp5_MF3_acid_2		2	517.287	1032.56	5604100
MF3_acidic	Unigene3868_All	FTKEDLIEAFETSAR	(at5g51970 : 399.0) Encodes a putative sorbitol dehydrogenase that can be thiolated in vitro.; GroES-like zinc-binding alcohol dehydrogenase family protein; FUNCTIONS IN: oxidoreductase activity, zinc ion binding; INVOLVED IN: oxidation reduction; EXPRESSED IN: 24 plant structures; EXPRESSED DURING: 15 growth stages; CONTAINS InterPro DOMAIN/s: GroES-like (InterPro:IPR011032), Alcohol dehydrogena…	3.3	minor CHO metabolism.sugar alcohols	Chara_Exp5_MF3_acid_3	586.299	3	586.297	1755.87	7715100
MF4_acidic	Unigene3868_All	FTKEDLIEAFETSAR	(at5g51970 : 399.0) Encodes a putative sorbitol dehydrogenase that can be thiolated in vitro.; GroES-like zinc-binding alcohol dehydrogenase family protein; FUNCTIONS IN: oxidoreductase activity, zinc ion binding; INVOLVED IN: oxidation reduction; EXPRESSED IN: 24 plant structures; EXPRESSED DURING: 15 growth stages; CONTAINS InterPro DOMAIN/s: GroES-like (InterPro:IPR011032), Alcohol dehydrogena…	3.3	minor CHO metabolism.sugar alcohols	Chara_Exp5_MF4_acid_1	586.297	3	586.297	1755.87
MF4_acidic	Unigene3868_All	FTKEDLIEAFETSAR	(at5g51970 : 399.0) Encodes a putative sorbitol dehydrogenase that can be thiolated in vitro.; GroES-like zinc-binding alcohol dehydrogenase family protein; FUNCTIONS IN: oxidoreductase activity, zinc ion binding; INVOLVED IN: oxidation reduction; EXPRESSED IN: 24 plant structures; EXPRESSED DURING: 15 growth stages; CONTAINS InterPro DOMAIN/s: GroES-like (InterPro:IPR011032), Alcohol dehydrogena…	3.3	minor CHO metabolism.sugar alcohols	Chara_Exp5_MF4_acid_2	586.296	3	586.297	1755.87	5962600
MF1_alkaline	Unigene3868_All	FTKEDLIEAFETSAR	(at5g51970 : 399.0) Encodes a putative sorbitol dehydrogenase that can be thiolated in vitro.; GroES-like zinc-binding alcohol dehydrogenase family protein; FUNCTIONS IN: oxidoreductase activity, zinc ion binding; INVOLVED IN: oxidation reduction; EXPRESSED IN: 24 plant structures; EXPRESSED DURING: 15 growth stages; CONTAINS InterPro DOMAIN/s: GroES-like (InterPro:IPR011032), Alcohol dehydrogena…	3.3	minor CHO metabolism.sugar alcohols	Chara_Exp5_MF1_alkaline_3		3	586.297	1755.87	2159100
MF3_acidic	Unigene3868_All	IEPYIPLPEELGPHDVR	(at5g51970 : 399.0) Encodes a putative sorbitol dehydrogenase that can be thiolated in vitro.; GroES-like zinc-binding alcohol dehydrogenase family protein; FUNCTIONS IN: oxidoreductase activity, zinc ion binding; INVOLVED IN: oxidation reduction; EXPRESSED IN: 24 plant structures; EXPRESSED DURING: 15 growth stages; CONTAINS InterPro DOMAIN/s: GroES-like (InterPro:IPR011032), Alcohol dehydrogena…	3.3	minor CHO metabolism.sugar alcohols	Chara_Exp5_MF3_acid_1	659.017	3	658.683	1973.03	13566000
MF3_acidic	Unigene3868_All	IEPYIPLPEELGPHDVR	(at5g51970 : 399.0) Encodes a putative sorbitol dehydrogenase that can be thiolated in vitro.; GroES-like zinc-binding alcohol dehydrogenase family protein; FUNCTIONS IN: oxidoreductase activity, zinc ion binding; INVOLVED IN: oxidation reduction; EXPRESSED IN: 24 plant structures; EXPRESSED DURING: 15 growth stages; CONTAINS InterPro DOMAIN/s: GroES-like (InterPro:IPR011032), Alcohol dehydrogena…	3.3	minor CHO metabolism.sugar alcohols	Chara_Exp5_MF3_acid_2	659.018	3	658.683	1973.03	14396000
MF4_acidic	Unigene3868_All	IEPYIPLPEELGPHDVR	(at5g51970 : 399.0) Encodes a putative sorbitol dehydrogenase that can be thiolated in vitro.; GroES-like zinc-binding alcohol dehydrogenase family protein; FUNCTIONS IN: oxidoreductase activity, zinc ion binding; INVOLVED IN: oxidation reduction; EXPRESSED IN: 24 plant structures; EXPRESSED DURING: 15 growth stages; CONTAINS InterPro DOMAIN/s: GroES-like (InterPro:IPR011032), Alcohol dehydrogena…	3.3	minor CHO metabolism.sugar alcohols	Chara_Exp5_MF4_acid_1	659.016	3	658.683	1973.03	15049000
MF1_alkaline	Unigene3868_All	IEPYIPLPEELGPHDVR	(at5g51970 : 399.0) Encodes a putative sorbitol dehydrogenase that can be thiolated in vitro.; GroES-like zinc-binding alcohol dehydrogenase family protein; FUNCTIONS IN: oxidoreductase activity, zinc ion binding; INVOLVED IN: oxidation reduction; EXPRESSED IN: 24 plant structures; EXPRESSED DURING: 15 growth stages; CONTAINS InterPro DOMAIN/s: GroES-like (InterPro:IPR011032), Alcohol dehydrogena…	3.3	minor CHO metabolism.sugar alcohols	Chara_Exp5_MF1_alkaline_2		3	658.683	1973.03	7159400
MF1_alkaline	Unigene3868_All	IEPYIPLPEELGPHDVR	(at5g51970 : 399.0) Encodes a putative sorbitol dehydrogenase that can be thiolated in vitro.; GroES-like zinc-binding alcohol dehydrogenase family protein; FUNCTIONS IN: oxidoreductase activity, zinc ion binding; INVOLVED IN: oxidation reduction; EXPRESSED IN: 24 plant structures; EXPRESSED DURING: 15 growth stages; CONTAINS InterPro DOMAIN/s: GroES-like (InterPro:IPR011032), Alcohol dehydrogena…	3.3	minor CHO metabolism.sugar alcohols	Chara_Exp5_MF1_alkaline_3		3	658.683	1973.03	7405500
MF4_acidic	Unigene3868_All	KQEEEKQEDEDDMVSGLR	(at5g51970 : 399.0) Encodes a putative sorbitol dehydrogenase that can be thiolated in vitro.; GroES-like zinc-binding alcohol dehydrogenase family protein; FUNCTIONS IN: oxidoreductase activity, zinc ion binding; INVOLVED IN: oxidation reduction; EXPRESSED IN: 24 plant structures; EXPRESSED DURING: 15 growth stages; CONTAINS InterPro DOMAIN/s: GroES-like (InterPro:IPR011032), Alcohol dehydrogena…	3.3	minor CHO metabolism.sugar alcohols	Chara_Exp5_MF4_acid_2	542.307	4	541.997	2163.96	16030000
MF3_acidic	Unigene3868_All	KQEEEKQEDEDDMVSGLR	(at5g51970 : 399.0) Encodes a putative sorbitol dehydrogenase that can be thiolated in vitro.; GroES-like zinc-binding alcohol dehydrogenase family protein; FUNCTIONS IN: oxidoreductase activity, zinc ion binding; INVOLVED IN: oxidation reduction; EXPRESSED IN: 24 plant structures; EXPRESSED DURING: 15 growth stages; CONTAINS InterPro DOMAIN/s: GroES-like (InterPro:IPR011032), Alcohol dehydrogena…	3.3	minor CHO metabolism.sugar alcohols	Chara_Exp5_MF3_acid_1		4	541.997	2163.96	6461400
MF4_acidic	Unigene3868_All	KQEEEKQEDEDDMVSGLR	(at5g51970 : 399.0) Encodes a putative sorbitol dehydrogenase that can be thiolated in vitro.; GroES-like zinc-binding alcohol dehydrogenase family protein; FUNCTIONS IN: oxidoreductase activity, zinc ion binding; INVOLVED IN: oxidation reduction; EXPRESSED IN: 24 plant structures; EXPRESSED DURING: 15 growth stages; CONTAINS InterPro DOMAIN/s: GroES-like (InterPro:IPR011032), Alcohol dehydrogena…	3.3	minor CHO metabolism.sugar alcohols	Chara_Exp5_MF4_acid_1		4	541.997	2163.96	8861900
MF1_alkaline	Unigene3868_All	RVDVKPLITHR	(at5g51970 : 399.0) Encodes a putative sorbitol dehydrogenase that can be thiolated in vitro.; GroES-like zinc-binding alcohol dehydrogenase family protein; FUNCTIONS IN: oxidoreductase activity, zinc ion binding; INVOLVED IN: oxidation reduction; EXPRESSED IN: 24 plant structures; EXPRESSED DURING: 15 growth stages; CONTAINS InterPro DOMAIN/s: GroES-like (InterPro:IPR011032), Alcohol dehydrogena…	3.3	minor CHO metabolism.sugar alcohols	Chara_Exp5_MF1_alkaline_2	334.207	4	334.207	1332.8	27505000
MF1_alkaline	Unigene3868_All	RVDVKPLITHR	(at5g51970 : 399.0) Encodes a putative sorbitol dehydrogenase that can be thiolated in vitro.; GroES-like zinc-binding alcohol dehydrogenase family protein; FUNCTIONS IN: oxidoreductase activity, zinc ion binding; INVOLVED IN: oxidation reduction; EXPRESSED IN: 24 plant structures; EXPRESSED DURING: 15 growth stages; CONTAINS InterPro DOMAIN/s: GroES-like (InterPro:IPR011032), Alcohol dehydrogena…	3.3	minor CHO metabolism.sugar alcohols	Chara_Exp5_MF1_alkaline_3	334.207	4	334.207	1332.8	10208000
MF2_alkaline	Unigene3868_All	RVDVKPLITHR	(at5g51970 : 399.0) Encodes a putative sorbitol dehydrogenase that can be thiolated in vitro.; GroES-like zinc-binding alcohol dehydrogenase family protein; FUNCTIONS IN: oxidoreductase activity, zinc ion binding; INVOLVED IN: oxidation reduction; EXPRESSED IN: 24 plant structures; EXPRESSED DURING: 15 growth stages; CONTAINS InterPro DOMAIN/s: GroES-like (InterPro:IPR011032), Alcohol dehydrogena…	3.3	minor CHO metabolism.sugar alcohols	Chara_Exp5_MF2_alkaline_1	334.206	4	334.207	1332.8	14302000
MF2_alkaline	Unigene3868_All	RVDVKPLITHR	(at5g51970 : 399.0) Encodes a putative sorbitol dehydrogenase that can be thiolated in vitro.; GroES-like zinc-binding alcohol dehydrogenase family protein; FUNCTIONS IN: oxidoreductase activity, zinc ion binding; INVOLVED IN: oxidation reduction; EXPRESSED IN: 24 plant structures; EXPRESSED DURING: 15 growth stages; CONTAINS InterPro DOMAIN/s: GroES-like (InterPro:IPR011032), Alcohol dehydrogena…	3.3	minor CHO metabolism.sugar alcohols	Chara_Exp5_MF2_alkaline_2	334.207	4	334.207	1332.8	6567200
MF2_alkaline	Unigene3868_All	RVDVKPLITHR	(at5g51970 : 399.0) Encodes a putative sorbitol dehydrogenase that can be thiolated in vitro.; GroES-like zinc-binding alcohol dehydrogenase family protein; FUNCTIONS IN: oxidoreductase activity, zinc ion binding; INVOLVED IN: oxidation reduction; EXPRESSED IN: 24 plant structures; EXPRESSED DURING: 15 growth stages; CONTAINS InterPro DOMAIN/s: GroES-like (InterPro:IPR011032), Alcohol dehydrogena…	3.3	minor CHO metabolism.sugar alcohols	Chara_Exp5_MF2_alkaline_3	334.457	4	334.207	1332.8	4864700
MF3_acidic	Unigene3868_All	RVDVKPLITHR	(at5g51970 : 399.0) Encodes a putative sorbitol dehydrogenase that can be thiolated in vitro.; GroES-like zinc-binding alcohol dehydrogenase family protein; FUNCTIONS IN: oxidoreductase activity, zinc ion binding; INVOLVED IN: oxidation reduction; EXPRESSED IN: 24 plant structures; EXPRESSED DURING: 15 growth stages; CONTAINS InterPro DOMAIN/s: GroES-like (InterPro:IPR011032), Alcohol dehydrogena…	3.3	minor CHO metabolism.sugar alcohols	Chara_Exp5_MF3_acid_1	334.207	4	334.207	1332.8	32146000
MF3_acidic	Unigene3868_All	RVDVKPLITHR	(at5g51970 : 399.0) Encodes a putative sorbitol dehydrogenase that can be thiolated in vitro.; GroES-like zinc-binding alcohol dehydrogenase family protein; FUNCTIONS IN: oxidoreductase activity, zinc ion binding; INVOLVED IN: oxidation reduction; EXPRESSED IN: 24 plant structures; EXPRESSED DURING: 15 growth stages; CONTAINS InterPro DOMAIN/s: GroES-like (InterPro:IPR011032), Alcohol dehydrogena…	3.3	minor CHO metabolism.sugar alcohols	Chara_Exp5_MF3_acid_2	334.207	4	334.207	1332.8	30868000
MF3_acidic	Unigene3868_All	RVDVKPLITHR	(at5g51970 : 399.0) Encodes a putative sorbitol dehydrogenase that can be thiolated in vitro.; GroES-like zinc-binding alcohol dehydrogenase family protein; FUNCTIONS IN: oxidoreductase activity, zinc ion binding; INVOLVED IN: oxidation reduction; EXPRESSED IN: 24 plant structures; EXPRESSED DURING: 15 growth stages; CONTAINS InterPro DOMAIN/s: GroES-like (InterPro:IPR011032), Alcohol dehydrogena…	3.3	minor CHO metabolism.sugar alcohols	Chara_Exp5_MF3_acid_3	334.207	4	334.207	1332.8	52182000
MF4_acidic	Unigene3868_All	RVDVKPLITHR	(at5g51970 : 399.0) Encodes a putative sorbitol dehydrogenase that can be thiolated in vitro.; GroES-like zinc-binding alcohol dehydrogenase family protein; FUNCTIONS IN: oxidoreductase activity, zinc ion binding; INVOLVED IN: oxidation reduction; EXPRESSED IN: 24 plant structures; EXPRESSED DURING: 15 growth stages; CONTAINS InterPro DOMAIN/s: GroES-like (InterPro:IPR011032), Alcohol dehydrogena…	3.3	minor CHO metabolism.sugar alcohols	Chara_Exp5_MF4_acid_1	334.207	4	334.207	1332.8	47938000
MF4_acidic	Unigene3868_All	RVDVKPLITHR	(at5g51970 : 399.0) Encodes a putative sorbitol dehydrogenase that can be thiolated in vitro.; GroES-like zinc-binding alcohol dehydrogenase family protein; FUNCTIONS IN: oxidoreductase activity, zinc ion binding; INVOLVED IN: oxidation reduction; EXPRESSED IN: 24 plant structures; EXPRESSED DURING: 15 growth stages; CONTAINS InterPro DOMAIN/s: GroES-like (InterPro:IPR011032), Alcohol dehydrogena…	3.3	minor CHO metabolism.sugar alcohols	Chara_Exp5_MF4_acid_2	334.207	4	334.207	1332.8	52179000
MF3_acidic	Unigene3868_All	TMAAAIAITRPAGR	(at5g51970 : 399.0) Encodes a putative sorbitol dehydrogenase that can be thiolated in vitro.; GroES-like zinc-binding alcohol dehydrogenase family protein; FUNCTIONS IN: oxidoreductase activity, zinc ion binding; INVOLVED IN: oxidation reduction; EXPRESSED IN: 24 plant structures; EXPRESSED DURING: 15 growth stages; CONTAINS InterPro DOMAIN/s: GroES-like (InterPro:IPR011032), Alcohol dehydrogena…	3.3	minor CHO metabolism.sugar alcohols	Chara_Exp5_MF3_acid_1	467.265	3	467.266	1398.78	14293000
MF3_acidic	Unigene3868_All	TMAAAIAITRPAGR	(at5g51970 : 399.0) Encodes a putative sorbitol dehydrogenase that can be thiolated in vitro.; GroES-like zinc-binding alcohol dehydrogenase family protein; FUNCTIONS IN: oxidoreductase activity, zinc ion binding; INVOLVED IN: oxidation reduction; EXPRESSED IN: 24 plant structures; EXPRESSED DURING: 15 growth stages; CONTAINS InterPro DOMAIN/s: GroES-like (InterPro:IPR011032), Alcohol dehydrogena…	3.3	minor CHO metabolism.sugar alcohols	Chara_Exp5_MF3_acid_2	467.267	3	467.266	1398.78	10793000
MF4_acidic	Unigene3868_All	TMAAAIAITRPAGR	(at5g51970 : 399.0) Encodes a putative sorbitol dehydrogenase that can be thiolated in vitro.; GroES-like zinc-binding alcohol dehydrogenase family protein; FUNCTIONS IN: oxidoreductase activity, zinc ion binding; INVOLVED IN: oxidation reduction; EXPRESSED IN: 24 plant structures; EXPRESSED DURING: 15 growth stages; CONTAINS InterPro DOMAIN/s: GroES-like (InterPro:IPR011032), Alcohol dehydrogena…	3.3	minor CHO metabolism.sugar alcohols	Chara_Exp5_MF4_acid_2	467.269	3	467.266	1398.78	21040000
MF3_acidic	Unigene3868_All	VDVKPLITHR	(at5g51970 : 399.0) Encodes a putative sorbitol dehydrogenase that can be thiolated in vitro.; GroES-like zinc-binding alcohol dehydrogenase family protein; FUNCTIONS IN: oxidoreductase activity, zinc ion binding; INVOLVED IN: oxidation reduction; EXPRESSED IN: 24 plant structures; EXPRESSED DURING: 15 growth stages; CONTAINS InterPro DOMAIN/s: GroES-like (InterPro:IPR011032), Alcohol dehydrogena…	3.3	minor CHO metabolism.sugar alcohols	Chara_Exp5_MF3_acid_2	393.455	3	393.24	1176.7	5812600
MF1_alkaline	Unigene3868_All	VDVKPLITHR	(at5g51970 : 399.0) Encodes a putative sorbitol dehydrogenase that can be thiolated in vitro.; GroES-like zinc-binding alcohol dehydrogenase family protein; FUNCTIONS IN: oxidoreductase activity, zinc ion binding; INVOLVED IN: oxidation reduction; EXPRESSED IN: 24 plant structures; EXPRESSED DURING: 15 growth stages; CONTAINS InterPro DOMAIN/s: GroES-like (InterPro:IPR011032), Alcohol dehydrogena…	3.3	minor CHO metabolism.sugar alcohols	Chara_Exp5_MF1_alkaline_2		3	393.24	1176.7	3774700
MF3_acidic	Unigene3868_All	VDVKPLITHR	(at5g51970 : 399.0) Encodes a putative sorbitol dehydrogenase that can be thiolated in vitro.; GroES-like zinc-binding alcohol dehydrogenase family protein; FUNCTIONS IN: oxidoreductase activity, zinc ion binding; INVOLVED IN: oxidation reduction; EXPRESSED IN: 24 plant structures; EXPRESSED DURING: 15 growth stages; CONTAINS InterPro DOMAIN/s: GroES-like (InterPro:IPR011032), Alcohol dehydrogena…	3.3	minor CHO metabolism.sugar alcohols	Chara_Exp5_MF3_acid_3		3	393.24	1176.7	6756900
MF4_acidic	Unigene3868_All	VDVKPLITHR	(at5g51970 : 399.0) Encodes a putative sorbitol dehydrogenase that can be thiolated in vitro.; GroES-like zinc-binding alcohol dehydrogenase family protein; FUNCTIONS IN: oxidoreductase activity, zinc ion binding; INVOLVED IN: oxidation reduction; EXPRESSED IN: 24 plant structures; EXPRESSED DURING: 15 growth stages; CONTAINS InterPro DOMAIN/s: GroES-like (InterPro:IPR011032), Alcohol dehydrogena…	3.3	minor CHO metabolism.sugar alcohols	Chara_Exp5_MF4_acid_2		3	393.24	1176.7	3266600
MF1_alkaline	Unigene3868_All	VVVADLQASR	(at5g51970 : 399.0) Encodes a putative sorbitol dehydrogenase that can be thiolated in vitro.; GroES-like zinc-binding alcohol dehydrogenase family protein; FUNCTIONS IN: oxidoreductase activity, zinc ion binding; INVOLVED IN: oxidation reduction; EXPRESSED IN: 24 plant structures; EXPRESSED DURING: 15 growth stages; CONTAINS InterPro DOMAIN/s: GroES-like (InterPro:IPR011032), Alcohol dehydrogena…	3.3	minor CHO metabolism.sugar alcohols	Chara_Exp5_MF1_alkaline_2	529.303	2	529.304	1056.59
MF1_alkaline	Unigene3868_All	VVVADLQASR	(at5g51970 : 399.0) Encodes a putative sorbitol dehydrogenase that can be thiolated in vitro.; GroES-like zinc-binding alcohol dehydrogenase family protein; FUNCTIONS IN: oxidoreductase activity, zinc ion binding; INVOLVED IN: oxidation reduction; EXPRESSED IN: 24 plant structures; EXPRESSED DURING: 15 growth stages; CONTAINS InterPro DOMAIN/s: GroES-like (InterPro:IPR011032), Alcohol dehydrogena…	3.3	minor CHO metabolism.sugar alcohols	Chara_Exp5_MF1_alkaline_3	529.2	2	529.304	1056.59	5735400
MF3_acidic	Unigene3868_All	VVVADLQASR	(at5g51970 : 399.0) Encodes a putative sorbitol dehydrogenase that can be thiolated in vitro.; GroES-like zinc-binding alcohol dehydrogenase family protein; FUNCTIONS IN: oxidoreductase activity, zinc ion binding; INVOLVED IN: oxidation reduction; EXPRESSED IN: 24 plant structures; EXPRESSED DURING: 15 growth stages; CONTAINS InterPro DOMAIN/s: GroES-like (InterPro:IPR011032), Alcohol dehydrogena…	3.3	minor CHO metabolism.sugar alcohols	Chara_Exp5_MF3_acid_1	529.304	2	529.304	1056.59	20122000
MF3_acidic	Unigene3868_All	VVVADLQASR	(at5g51970 : 399.0) Encodes a putative sorbitol dehydrogenase that can be thiolated in vitro.; GroES-like zinc-binding alcohol dehydrogenase family protein; FUNCTIONS IN: oxidoreductase activity, zinc ion binding; INVOLVED IN: oxidation reduction; EXPRESSED IN: 24 plant structures; EXPRESSED DURING: 15 growth stages; CONTAINS InterPro DOMAIN/s: GroES-like (InterPro:IPR011032), Alcohol dehydrogena…	3.3	minor CHO metabolism.sugar alcohols	Chara_Exp5_MF3_acid_2	529.304	2	529.304	1056.59	18379000
MF3_acidic	Unigene3868_All	VVVADLQASR	(at5g51970 : 399.0) Encodes a putative sorbitol dehydrogenase that can be thiolated in vitro.; GroES-like zinc-binding alcohol dehydrogenase family protein; FUNCTIONS IN: oxidoreductase activity, zinc ion binding; INVOLVED IN: oxidation reduction; EXPRESSED IN: 24 plant structures; EXPRESSED DURING: 15 growth stages; CONTAINS InterPro DOMAIN/s: GroES-like (InterPro:IPR011032), Alcohol dehydrogena…	3.3	minor CHO metabolism.sugar alcohols	Chara_Exp5_MF3_acid_3	529.303	2	529.304	1056.59	24314000
MF4_acidic	Unigene3868_All	VVVADLQASR	(at5g51970 : 399.0) Encodes a putative sorbitol dehydrogenase that can be thiolated in vitro.; GroES-like zinc-binding alcohol dehydrogenase family protein; FUNCTIONS IN: oxidoreductase activity, zinc ion binding; INVOLVED IN: oxidation reduction; EXPRESSED IN: 24 plant structures; EXPRESSED DURING: 15 growth stages; CONTAINS InterPro DOMAIN/s: GroES-like (InterPro:IPR011032), Alcohol dehydrogena…	3.3	minor CHO metabolism.sugar alcohols	Chara_Exp5_MF4_acid_1	529.304	2	529.304	1056.59	16517000
MF4_acidic	Unigene3868_All	VVVADLQASR	(at5g51970 : 399.0) Encodes a putative sorbitol dehydrogenase that can be thiolated in vitro.; GroES-like zinc-binding alcohol dehydrogenase family protein; FUNCTIONS IN: oxidoreductase activity, zinc ion binding; INVOLVED IN: oxidation reduction; EXPRESSED IN: 24 plant structures; EXPRESSED DURING: 15 growth stages; CONTAINS InterPro DOMAIN/s: GroES-like (InterPro:IPR011032), Alcohol dehydrogena…	3.3	minor CHO metabolism.sugar alcohols	Chara_Exp5_MF4_acid_2	529.303	2	529.304	1056.59	27848000
MF1_alkaline	Unigene3868_All	VVVADLQASR	(at5g51970 : 399.0) Encodes a putative sorbitol dehydrogenase that can be thiolated in vitro.; GroES-like zinc-binding alcohol dehydrogenase family protein; FUNCTIONS IN: oxidoreductase activity, zinc ion binding; INVOLVED IN: oxidation reduction; EXPRESSED IN: 24 plant structures; EXPRESSED DURING: 15 growth stages; CONTAINS InterPro DOMAIN/s: GroES-like (InterPro:IPR011032), Alcohol dehydrogena…	3.3	minor CHO metabolism.sugar alcohols	Chara_Exp5_MF1_alkaline_2		2	529.304	1056.59	5399400
MF2_alkaline	Unigene3868_All	VVVADLQASR	(at5g51970 : 399.0) Encodes a putative sorbitol dehydrogenase that can be thiolated in vitro.; GroES-like zinc-binding alcohol dehydrogenase family protein; FUNCTIONS IN: oxidoreductase activity, zinc ion binding; INVOLVED IN: oxidation reduction; EXPRESSED IN: 24 plant structures; EXPRESSED DURING: 15 growth stages; CONTAINS InterPro DOMAIN/s: GroES-like (InterPro:IPR011032), Alcohol dehydrogena…	3.3	minor CHO metabolism.sugar alcohols	Chara_Exp5_MF2_alkaline_1		2	529.304	1056.59	2503100
MF1_alkaline	CL4928.Contig2_All	DIGVSNFSAK	(at3g53880 : 278.0) NAD(P)-linked oxidoreductase superfamily protein; FUNCTIONS IN: oxidoreductase activity; INVOLVED IN: response to cadmium ion; EXPRESSED IN: 25 plant structures; EXPRESSED DURING: 13 growth stages; CONTAINS InterPro DOMAIN/s: Aldo/keto reductase (InterPro:IPR001395), Aldo/keto reductase subgroup (InterPro:IPR020471), Aldo/keto reductase, conserved site (InterPro:IPR018170); BE…	3.5	minor CHO metabolism.others	Chara_Exp5_MF1_alkaline_2	519.265	2	519.267	1036.52	23108000
MF2_alkaline	CL4928.Contig2_All	DIGVSNFSAK	(at3g53880 : 278.0) NAD(P)-linked oxidoreductase superfamily protein; FUNCTIONS IN: oxidoreductase activity; INVOLVED IN: response to cadmium ion; EXPRESSED IN: 25 plant structures; EXPRESSED DURING: 13 growth stages; CONTAINS InterPro DOMAIN/s: Aldo/keto reductase (InterPro:IPR001395), Aldo/keto reductase subgroup (InterPro:IPR020471), Aldo/keto reductase, conserved site (InterPro:IPR018170); BE…	3.5	minor CHO metabolism.others	Chara_Exp5_MF2_alkaline_3	519.266	2	519.267	1036.52	15327000
MF2_alkaline	CL4928.Contig2_All	FIPAIALGTWK	(at3g53880 : 278.0) NAD(P)-linked oxidoreductase superfamily protein; FUNCTIONS IN: oxidoreductase activity; INVOLVED IN: response to cadmium ion; EXPRESSED IN: 25 plant structures; EXPRESSED DURING: 13 growth stages; CONTAINS InterPro DOMAIN/s: Aldo/keto reductase (InterPro:IPR001395), Aldo/keto reductase subgroup (InterPro:IPR020471), Aldo/keto reductase, conserved site (InterPro:IPR018170); BE…	3.5	minor CHO metabolism.others	Chara_Exp5_MF2_alkaline_1	609.064	2	608.858	1215.7	5280600
MF2_alkaline	CL4928.Contig2_All	FIPAIALGTWK	(at3g53880 : 278.0) NAD(P)-linked oxidoreductase superfamily protein; FUNCTIONS IN: oxidoreductase activity; INVOLVED IN: response to cadmium ion; EXPRESSED IN: 25 plant structures; EXPRESSED DURING: 13 growth stages; CONTAINS InterPro DOMAIN/s: Aldo/keto reductase (InterPro:IPR001395), Aldo/keto reductase subgroup (InterPro:IPR020471), Aldo/keto reductase, conserved site (InterPro:IPR018170); BE…	3.5	minor CHO metabolism.others	Chara_Exp5_MF2_alkaline_2	609.063	2	608.858	1215.7	5520700
MF2_alkaline	CL4928.Contig2_All	FIPAIALGTWK	(at3g53880 : 278.0) NAD(P)-linked oxidoreductase superfamily protein; FUNCTIONS IN: oxidoreductase activity; INVOLVED IN: response to cadmium ion; EXPRESSED IN: 25 plant structures; EXPRESSED DURING: 13 growth stages; CONTAINS InterPro DOMAIN/s: Aldo/keto reductase (InterPro:IPR001395), Aldo/keto reductase subgroup (InterPro:IPR020471), Aldo/keto reductase, conserved site (InterPro:IPR018170); BE…	3.5	minor CHO metabolism.others	Chara_Exp5_MF2_alkaline_3	609.359	2	608.858	1215.7	5229600
MF3_acidic	CL4928.Contig2_All	FIPAIALGTWK	(at3g53880 : 278.0) NAD(P)-linked oxidoreductase superfamily protein; FUNCTIONS IN: oxidoreductase activity; INVOLVED IN: response to cadmium ion; EXPRESSED IN: 25 plant structures; EXPRESSED DURING: 13 growth stages; CONTAINS InterPro DOMAIN/s: Aldo/keto reductase (InterPro:IPR001395), Aldo/keto reductase subgroup (InterPro:IPR020471), Aldo/keto reductase, conserved site (InterPro:IPR018170); BE…	3.5	minor CHO metabolism.others	Chara_Exp5_MF3_acid_3	609.064	2	608.858	1215.7	6596300
MF1_alkaline	CL4928.Contig2_All	FIPAIALGTWK	(at3g53880 : 278.0) NAD(P)-linked oxidoreductase superfamily protein; FUNCTIONS IN: oxidoreductase activity; INVOLVED IN: response to cadmium ion; EXPRESSED IN: 25 plant structures; EXPRESSED DURING: 13 growth stages; CONTAINS InterPro DOMAIN/s: Aldo/keto reductase (InterPro:IPR001395), Aldo/keto reductase subgroup (InterPro:IPR020471), Aldo/keto reductase, conserved site (InterPro:IPR018170); BE…	3.5	minor CHO metabolism.others	Chara_Exp5_MF1_alkaline_3		2	608.858	1215.7	4946900
MF3_acidic	CL4928.Contig2_All	FIPAIALGTWK	(at3g53880 : 278.0) NAD(P)-linked oxidoreductase superfamily protein; FUNCTIONS IN: oxidoreductase activity; INVOLVED IN: response to cadmium ion; EXPRESSED IN: 25 plant structures; EXPRESSED DURING: 13 growth stages; CONTAINS InterPro DOMAIN/s: Aldo/keto reductase (InterPro:IPR001395), Aldo/keto reductase subgroup (InterPro:IPR020471), Aldo/keto reductase, conserved site (InterPro:IPR018170); BE…	3.5	minor CHO metabolism.others	Chara_Exp5_MF3_acid_1		2	608.858	1215.7	3309300
MF4_acidic	CL4928.Contig2_All	FIPAIALGTWK	(at3g53880 : 278.0) NAD(P)-linked oxidoreductase superfamily protein; FUNCTIONS IN: oxidoreductase activity; INVOLVED IN: response to cadmium ion; EXPRESSED IN: 25 plant structures; EXPRESSED DURING: 13 growth stages; CONTAINS InterPro DOMAIN/s: Aldo/keto reductase (InterPro:IPR001395), Aldo/keto reductase subgroup (InterPro:IPR020471), Aldo/keto reductase, conserved site (InterPro:IPR018170); BE…	3.5	minor CHO metabolism.others	Chara_Exp5_MF4_acid_1		2	608.858	1215.7	2568000
MF4_acidic	CL4928.Contig2_All	FIPAIALGTWK	(at3g53880 : 278.0) NAD(P)-linked oxidoreductase superfamily protein; FUNCTIONS IN: oxidoreductase activity; INVOLVED IN: response to cadmium ion; EXPRESSED IN: 25 plant structures; EXPRESSED DURING: 13 growth stages; CONTAINS InterPro DOMAIN/s: Aldo/keto reductase (InterPro:IPR001395), Aldo/keto reductase subgroup (InterPro:IPR020471), Aldo/keto reductase, conserved site (InterPro:IPR018170); BE…	3.5	minor CHO metabolism.others	Chara_Exp5_MF4_acid_2		2	608.858	1215.7	2903100
MF1_alkaline	CL4928.Contig2_All	LLDGVIFIR	(at3g53880 : 278.0) NAD(P)-linked oxidoreductase superfamily protein; FUNCTIONS IN: oxidoreductase activity; INVOLVED IN: response to cadmium ion; EXPRESSED IN: 25 plant structures; EXPRESSED DURING: 13 growth stages; CONTAINS InterPro DOMAIN/s: Aldo/keto reductase (InterPro:IPR001395), Aldo/keto reductase subgroup (InterPro:IPR020471), Aldo/keto reductase, conserved site (InterPro:IPR018170); BE…	3.5	minor CHO metabolism.others	Chara_Exp5_MF1_alkaline_2	523.323	2	523.324	1044.63	3468800
MF1_alkaline	CL4928.Contig2_All	LLDGVIFIR	(at3g53880 : 278.0) NAD(P)-linked oxidoreductase superfamily protein; FUNCTIONS IN: oxidoreductase activity; INVOLVED IN: response to cadmium ion; EXPRESSED IN: 25 plant structures; EXPRESSED DURING: 13 growth stages; CONTAINS InterPro DOMAIN/s: Aldo/keto reductase (InterPro:IPR001395), Aldo/keto reductase subgroup (InterPro:IPR020471), Aldo/keto reductase, conserved site (InterPro:IPR018170); BE…	3.5	minor CHO metabolism.others	Chara_Exp5_MF1_alkaline_3	523.323	2	523.324	1044.63
MF2_alkaline	CL4928.Contig2_All	LLDGVIFIR	(at3g53880 : 278.0) NAD(P)-linked oxidoreductase superfamily protein; FUNCTIONS IN: oxidoreductase activity; INVOLVED IN: response to cadmium ion; EXPRESSED IN: 25 plant structures; EXPRESSED DURING: 13 growth stages; CONTAINS InterPro DOMAIN/s: Aldo/keto reductase (InterPro:IPR001395), Aldo/keto reductase subgroup (InterPro:IPR020471), Aldo/keto reductase, conserved site (InterPro:IPR018170); BE…	3.5	minor CHO metabolism.others	Chara_Exp5_MF2_alkaline_1	523.324	2	523.324	1044.63	4918900
MF2_alkaline	CL4928.Contig2_All	LLDGVIFIR	(at3g53880 : 278.0) NAD(P)-linked oxidoreductase superfamily protein; FUNCTIONS IN: oxidoreductase activity; INVOLVED IN: response to cadmium ion; EXPRESSED IN: 25 plant structures; EXPRESSED DURING: 13 growth stages; CONTAINS InterPro DOMAIN/s: Aldo/keto reductase (InterPro:IPR001395), Aldo/keto reductase subgroup (InterPro:IPR020471), Aldo/keto reductase, conserved site (InterPro:IPR018170); BE…	3.5	minor CHO metabolism.others	Chara_Exp5_MF2_alkaline_2	523.323	2	523.324	1044.63	3913900
MF2_alkaline	CL4928.Contig2_All	LLDGVIFIR	(at3g53880 : 278.0) NAD(P)-linked oxidoreductase superfamily protein; FUNCTIONS IN: oxidoreductase activity; INVOLVED IN: response to cadmium ion; EXPRESSED IN: 25 plant structures; EXPRESSED DURING: 13 growth stages; CONTAINS InterPro DOMAIN/s: Aldo/keto reductase (InterPro:IPR001395), Aldo/keto reductase subgroup (InterPro:IPR020471), Aldo/keto reductase, conserved site (InterPro:IPR018170); BE…	3.5	minor CHO metabolism.others	Chara_Exp5_MF2_alkaline_3	523.825	2	523.324	1044.63	3658500
MF3_acidic	CL4928.Contig2_All	LLDGVIFIR	(at3g53880 : 278.0) NAD(P)-linked oxidoreductase superfamily protein; FUNCTIONS IN: oxidoreductase activity; INVOLVED IN: response to cadmium ion; EXPRESSED IN: 25 plant structures; EXPRESSED DURING: 13 growth stages; CONTAINS InterPro DOMAIN/s: Aldo/keto reductase (InterPro:IPR001395), Aldo/keto reductase subgroup (InterPro:IPR020471), Aldo/keto reductase, conserved site (InterPro:IPR018170); BE…	3.5	minor CHO metabolism.others	Chara_Exp5_MF3_acid_3		2	523.324	1044.63	8167800
MF1_alkaline	CL4928.Contig2_All	LQENIDVLDWELPQEDFER	(at3g53880 : 278.0) NAD(P)-linked oxidoreductase superfamily protein; FUNCTIONS IN: oxidoreductase activity; INVOLVED IN: response to cadmium ion; EXPRESSED IN: 25 plant structures; EXPRESSED DURING: 13 growth stages; CONTAINS InterPro DOMAIN/s: Aldo/keto reductase (InterPro:IPR001395), Aldo/keto reductase subgroup (InterPro:IPR020471), Aldo/keto reductase, conserved site (InterPro:IPR018170); BE…	3.5	minor CHO metabolism.others	Chara_Exp5_MF1_alkaline_3	796.717	3	796.717	2387.13	4206500
MF1_alkaline	CL4928.Contig2_All	LQENIDVLDWELPQEDFER	(at3g53880 : 278.0) NAD(P)-linked oxidoreductase superfamily protein; FUNCTIONS IN: oxidoreductase activity; INVOLVED IN: response to cadmium ion; EXPRESSED IN: 25 plant structures; EXPRESSED DURING: 13 growth stages; CONTAINS InterPro DOMAIN/s: Aldo/keto reductase (InterPro:IPR001395), Aldo/keto reductase subgroup (InterPro:IPR020471), Aldo/keto reductase, conserved site (InterPro:IPR018170); BE…	3.5	minor CHO metabolism.others	Chara_Exp5_MF1_alkaline_3	796.714	3	796.717	2387.13
MF4_acidic	CL4928.Contig2_All	LQENIDVLDWELPQEDFER	(at3g53880 : 278.0) NAD(P)-linked oxidoreductase superfamily protein; FUNCTIONS IN: oxidoreductase activity; INVOLVED IN: response to cadmium ion; EXPRESSED IN: 25 plant structures; EXPRESSED DURING: 13 growth stages; CONTAINS InterPro DOMAIN/s: Aldo/keto reductase (InterPro:IPR001395), Aldo/keto reductase subgroup (InterPro:IPR020471), Aldo/keto reductase, conserved site (InterPro:IPR018170); BE…	3.5	minor CHO metabolism.others	Chara_Exp5_MF4_acid_1	797.052	3	796.717	2387.13	3320600
MF2_alkaline	CL4928.Contig2_All	LQENIDVLDWELPQEDFER	(at3g53880 : 278.0) NAD(P)-linked oxidoreductase superfamily protein; FUNCTIONS IN: oxidoreductase activity; INVOLVED IN: response to cadmium ion; EXPRESSED IN: 25 plant structures; EXPRESSED DURING: 13 growth stages; CONTAINS InterPro DOMAIN/s: Aldo/keto reductase (InterPro:IPR001395), Aldo/keto reductase subgroup (InterPro:IPR020471), Aldo/keto reductase, conserved site (InterPro:IPR018170); BE…	3.5	minor CHO metabolism.others	Chara_Exp5_MF2_alkaline_1		3	796.717	2387.13	5796500
MF2_alkaline	CL4928.Contig2_All	LQENIDVLDWELPQEDFER	(at3g53880 : 278.0) NAD(P)-linked oxidoreductase superfamily protein; FUNCTIONS IN: oxidoreductase activity; INVOLVED IN: response to cadmium ion; EXPRESSED IN: 25 plant structures; EXPRESSED DURING: 13 growth stages; CONTAINS InterPro DOMAIN/s: Aldo/keto reductase (InterPro:IPR001395), Aldo/keto reductase subgroup (InterPro:IPR020471), Aldo/keto reductase, conserved site (InterPro:IPR018170); BE…	3.5	minor CHO metabolism.others	Chara_Exp5_MF2_alkaline_2		3	796.717	2387.13	6498400
MF3_acidic	CL4928.Contig2_All	LQENIDVLDWELPQEDFER	(at3g53880 : 278.0) NAD(P)-linked oxidoreductase superfamily protein; FUNCTIONS IN: oxidoreductase activity; INVOLVED IN: response to cadmium ion; EXPRESSED IN: 25 plant structures; EXPRESSED DURING: 13 growth stages; CONTAINS InterPro DOMAIN/s: Aldo/keto reductase (InterPro:IPR001395), Aldo/keto reductase subgroup (InterPro:IPR020471), Aldo/keto reductase, conserved site (InterPro:IPR018170); BE…	3.5	minor CHO metabolism.others	Chara_Exp5_MF3_acid_1		3	796.717	2387.13	4009900
MF3_acidic	CL4928.Contig2_All	LQENIDVLDWELPQEDFER	(at3g53880 : 278.0) NAD(P)-linked oxidoreductase superfamily protein; FUNCTIONS IN: oxidoreductase activity; INVOLVED IN: response to cadmium ion; EXPRESSED IN: 25 plant structures; EXPRESSED DURING: 13 growth stages; CONTAINS InterPro DOMAIN/s: Aldo/keto reductase (InterPro:IPR001395), Aldo/keto reductase subgroup (InterPro:IPR020471), Aldo/keto reductase, conserved site (InterPro:IPR018170); BE…	3.5	minor CHO metabolism.others	Chara_Exp5_MF3_acid_2		3	796.717	2387.13	5602200
MF3_acidic	CL4928.Contig2_All	LQENIDVLDWELPQEDFER	(at3g53880 : 278.0) NAD(P)-linked oxidoreductase superfamily protein; FUNCTIONS IN: oxidoreductase activity; INVOLVED IN: response to cadmium ion; EXPRESSED IN: 25 plant structures; EXPRESSED DURING: 13 growth stages; CONTAINS InterPro DOMAIN/s: Aldo/keto reductase (InterPro:IPR001395), Aldo/keto reductase subgroup (InterPro:IPR020471), Aldo/keto reductase, conserved site (InterPro:IPR018170); BE…	3.5	minor CHO metabolism.others	Chara_Exp5_MF3_acid_3		3	796.717	2387.13	7512300
MF4_acidic	CL4928.Contig2_All	LQENIDVLDWELPQEDFER	(at3g53880 : 278.0) NAD(P)-linked oxidoreductase superfamily protein; FUNCTIONS IN: oxidoreductase activity; INVOLVED IN: response to cadmium ion; EXPRESSED IN: 25 plant structures; EXPRESSED DURING: 13 growth stages; CONTAINS InterPro DOMAIN/s: Aldo/keto reductase (InterPro:IPR001395), Aldo/keto reductase subgroup (InterPro:IPR020471), Aldo/keto reductase, conserved site (InterPro:IPR018170); BE…	3.5	minor CHO metabolism.others	Chara_Exp5_MF4_acid_2		3	796.717	2387.13	2201900
MF1_alkaline	CL4928.Contig2_All	REELFITSK	(at3g53880 : 278.0) NAD(P)-linked oxidoreductase superfamily protein; FUNCTIONS IN: oxidoreductase activity; INVOLVED IN: response to cadmium ion; EXPRESSED IN: 25 plant structures; EXPRESSED DURING: 13 growth stages; CONTAINS InterPro DOMAIN/s: Aldo/keto reductase (InterPro:IPR001395), Aldo/keto reductase subgroup (InterPro:IPR020471), Aldo/keto reductase, conserved site (InterPro:IPR018170); BE…	3.5	minor CHO metabolism.others	Chara_Exp5_MF1_alkaline_2	562.275	2	561.811	1121.61	7628800
MF1_alkaline	CL4928.Contig2_All	REELFITSK	(at3g53880 : 278.0) NAD(P)-linked oxidoreductase superfamily protein; FUNCTIONS IN: oxidoreductase activity; INVOLVED IN: response to cadmium ion; EXPRESSED IN: 25 plant structures; EXPRESSED DURING: 13 growth stages; CONTAINS InterPro DOMAIN/s: Aldo/keto reductase (InterPro:IPR001395), Aldo/keto reductase subgroup (InterPro:IPR020471), Aldo/keto reductase, conserved site (InterPro:IPR018170); BE…	3.5	minor CHO metabolism.others	Chara_Exp5_MF1_alkaline_3		2	561.811	1121.61	6130200
MF2_alkaline	CL4928.Contig2_All	REELFITSK	(at3g53880 : 278.0) NAD(P)-linked oxidoreductase superfamily protein; FUNCTIONS IN: oxidoreductase activity; INVOLVED IN: response to cadmium ion; EXPRESSED IN: 25 plant structures; EXPRESSED DURING: 13 growth stages; CONTAINS InterPro DOMAIN/s: Aldo/keto reductase (InterPro:IPR001395), Aldo/keto reductase subgroup (InterPro:IPR020471), Aldo/keto reductase, conserved site (InterPro:IPR018170); BE…	3.5	minor CHO metabolism.others	Chara_Exp5_MF2_alkaline_1		2	561.811	1121.61	7471500
MF2_alkaline	CL4928.Contig2_All	REELFITSK	(at3g53880 : 278.0) NAD(P)-linked oxidoreductase superfamily protein; FUNCTIONS IN: oxidoreductase activity; INVOLVED IN: response to cadmium ion; EXPRESSED IN: 25 plant structures; EXPRESSED DURING: 13 growth stages; CONTAINS InterPro DOMAIN/s: Aldo/keto reductase (InterPro:IPR001395), Aldo/keto reductase subgroup (InterPro:IPR020471), Aldo/keto reductase, conserved site (InterPro:IPR018170); BE…	3.5	minor CHO metabolism.others	Chara_Exp5_MF2_alkaline_2		2	561.811	1121.61	7554600
MF2_alkaline	CL4928.Contig2_All	REELFITSK	(at3g53880 : 278.0) NAD(P)-linked oxidoreductase superfamily protein; FUNCTIONS IN: oxidoreductase activity; INVOLVED IN: response to cadmium ion; EXPRESSED IN: 25 plant structures; EXPRESSED DURING: 13 growth stages; CONTAINS InterPro DOMAIN/s: Aldo/keto reductase (InterPro:IPR001395), Aldo/keto reductase subgroup (InterPro:IPR020471), Aldo/keto reductase, conserved site (InterPro:IPR018170); BE…	3.5	minor CHO metabolism.others	Chara_Exp5_MF2_alkaline_3		2	561.811	1121.61	6645000
MF3_acidic	CL4928.Contig2_All	REELFITSK	(at3g53880 : 278.0) NAD(P)-linked oxidoreductase superfamily protein; FUNCTIONS IN: oxidoreductase activity; INVOLVED IN: response to cadmium ion; EXPRESSED IN: 25 plant structures; EXPRESSED DURING: 13 growth stages; CONTAINS InterPro DOMAIN/s: Aldo/keto reductase (InterPro:IPR001395), Aldo/keto reductase subgroup (InterPro:IPR020471), Aldo/keto reductase, conserved site (InterPro:IPR018170); BE…	3.5	minor CHO metabolism.others	Chara_Exp5_MF3_acid_1		2	561.811	1121.61	7824600
MF3_acidic	CL4928.Contig2_All	REELFITSK	(at3g53880 : 278.0) NAD(P)-linked oxidoreductase superfamily protein; FUNCTIONS IN: oxidoreductase activity; INVOLVED IN: response to cadmium ion; EXPRESSED IN: 25 plant structures; EXPRESSED DURING: 13 growth stages; CONTAINS InterPro DOMAIN/s: Aldo/keto reductase (InterPro:IPR001395), Aldo/keto reductase subgroup (InterPro:IPR020471), Aldo/keto reductase, conserved site (InterPro:IPR018170); BE…	3.5	minor CHO metabolism.others	Chara_Exp5_MF3_acid_2		2	561.811	1121.61	7367300
MF1_alkaline	CL4928.Contig2_All	SAVYEAVAHAGYR	(at3g53880 : 278.0) NAD(P)-linked oxidoreductase superfamily protein; FUNCTIONS IN: oxidoreductase activity; INVOLVED IN: response to cadmium ion; EXPRESSED IN: 25 plant structures; EXPRESSED DURING: 13 growth stages; CONTAINS InterPro DOMAIN/s: Aldo/keto reductase (InterPro:IPR001395), Aldo/keto reductase subgroup (InterPro:IPR020471), Aldo/keto reductase, conserved site (InterPro:IPR018170); BE…	3.5	minor CHO metabolism.others	Chara_Exp5_MF1_alkaline_2	465.773	3	465.233	1392.68	14943000
MF1_alkaline	CL4928.Contig2_All	SAVYEAVAHAGYR	(at3g53880 : 278.0) NAD(P)-linked oxidoreductase superfamily protein; FUNCTIONS IN: oxidoreductase activity; INVOLVED IN: response to cadmium ion; EXPRESSED IN: 25 plant structures; EXPRESSED DURING: 13 growth stages; CONTAINS InterPro DOMAIN/s: Aldo/keto reductase (InterPro:IPR001395), Aldo/keto reductase subgroup (InterPro:IPR020471), Aldo/keto reductase, conserved site (InterPro:IPR018170); BE…	3.5	minor CHO metabolism.others	Chara_Exp5_MF1_alkaline_2	465.776	3	465.233	1392.68	5928800
MF1_alkaline	CL4928.Contig2_All	SAVYEAVAHAGYR	(at3g53880 : 278.0) NAD(P)-linked oxidoreductase superfamily protein; FUNCTIONS IN: oxidoreductase activity; INVOLVED IN: response to cadmium ion; EXPRESSED IN: 25 plant structures; EXPRESSED DURING: 13 growth stages; CONTAINS InterPro DOMAIN/s: Aldo/keto reductase (InterPro:IPR001395), Aldo/keto reductase subgroup (InterPro:IPR020471), Aldo/keto reductase, conserved site (InterPro:IPR018170); BE…	3.5	minor CHO metabolism.others	Chara_Exp5_MF1_alkaline_3	465.775	3	465.233	1392.68	8036500
MF2_alkaline	CL4928.Contig2_All	SAVYEAVAHAGYR	(at3g53880 : 278.0) NAD(P)-linked oxidoreductase superfamily protein; FUNCTIONS IN: oxidoreductase activity; INVOLVED IN: response to cadmium ion; EXPRESSED IN: 25 plant structures; EXPRESSED DURING: 13 growth stages; CONTAINS InterPro DOMAIN/s: Aldo/keto reductase (InterPro:IPR001395), Aldo/keto reductase subgroup (InterPro:IPR020471), Aldo/keto reductase, conserved site (InterPro:IPR018170); BE…	3.5	minor CHO metabolism.others	Chara_Exp5_MF2_alkaline_1	465.774	3	465.233	1392.68	10111000
MF2_alkaline	CL4928.Contig2_All	SAVYEAVAHAGYR	(at3g53880 : 278.0) NAD(P)-linked oxidoreductase superfamily protein; FUNCTIONS IN: oxidoreductase activity; INVOLVED IN: response to cadmium ion; EXPRESSED IN: 25 plant structures; EXPRESSED DURING: 13 growth stages; CONTAINS InterPro DOMAIN/s: Aldo/keto reductase (InterPro:IPR001395), Aldo/keto reductase subgroup (InterPro:IPR020471), Aldo/keto reductase, conserved site (InterPro:IPR018170); BE…	3.5	minor CHO metabolism.others	Chara_Exp5_MF2_alkaline_2	465.775	3	465.233	1392.68	10066000
MF2_alkaline	CL4928.Contig2_All	SAVYEAVAHAGYR	(at3g53880 : 278.0) NAD(P)-linked oxidoreductase superfamily protein; FUNCTIONS IN: oxidoreductase activity; INVOLVED IN: response to cadmium ion; EXPRESSED IN: 25 plant structures; EXPRESSED DURING: 13 growth stages; CONTAINS InterPro DOMAIN/s: Aldo/keto reductase (InterPro:IPR001395), Aldo/keto reductase subgroup (InterPro:IPR020471), Aldo/keto reductase, conserved site (InterPro:IPR018170); BE…	3.5	minor CHO metabolism.others	Chara_Exp5_MF2_alkaline_3	465.775	3	465.233	1392.68	10459000
MF3_acidic	CL4928.Contig2_All	SAVYEAVAHAGYR	(at3g53880 : 278.0) NAD(P)-linked oxidoreductase superfamily protein; FUNCTIONS IN: oxidoreductase activity; INVOLVED IN: response to cadmium ion; EXPRESSED IN: 25 plant structures; EXPRESSED DURING: 13 growth stages; CONTAINS InterPro DOMAIN/s: Aldo/keto reductase (InterPro:IPR001395), Aldo/keto reductase subgroup (InterPro:IPR020471), Aldo/keto reductase, conserved site (InterPro:IPR018170); BE…	3.5	minor CHO metabolism.others	Chara_Exp5_MF3_acid_1	465.257	3	465.233	1392.68	14535000
MF3_acidic	CL4928.Contig2_All	SAVYEAVAHAGYR	(at3g53880 : 278.0) NAD(P)-linked oxidoreductase superfamily protein; FUNCTIONS IN: oxidoreductase activity; INVOLVED IN: response to cadmium ion; EXPRESSED IN: 25 plant structures; EXPRESSED DURING: 13 growth stages; CONTAINS InterPro DOMAIN/s: Aldo/keto reductase (InterPro:IPR001395), Aldo/keto reductase subgroup (InterPro:IPR020471), Aldo/keto reductase, conserved site (InterPro:IPR018170); BE…	3.5	minor CHO metabolism.others	Chara_Exp5_MF3_acid_2	465.256	3	465.233	1392.68	10061000
MF3_acidic	CL4928.Contig2_All	SAVYEAVAHAGYR	(at3g53880 : 278.0) NAD(P)-linked oxidoreductase superfamily protein; FUNCTIONS IN: oxidoreductase activity; INVOLVED IN: response to cadmium ion; EXPRESSED IN: 25 plant structures; EXPRESSED DURING: 13 growth stages; CONTAINS InterPro DOMAIN/s: Aldo/keto reductase (InterPro:IPR001395), Aldo/keto reductase subgroup (InterPro:IPR020471), Aldo/keto reductase, conserved site (InterPro:IPR018170); BE…	3.5	minor CHO metabolism.others	Chara_Exp5_MF3_acid_3	465.232	3	465.233	1392.68	12040000
MF4_acidic	CL4928.Contig2_All	SAVYEAVAHAGYR	(at3g53880 : 278.0) NAD(P)-linked oxidoreductase superfamily protein; FUNCTIONS IN: oxidoreductase activity; INVOLVED IN: response to cadmium ion; EXPRESSED IN: 25 plant structures; EXPRESSED DURING: 13 growth stages; CONTAINS InterPro DOMAIN/s: Aldo/keto reductase (InterPro:IPR001395), Aldo/keto reductase subgroup (InterPro:IPR020471), Aldo/keto reductase, conserved site (InterPro:IPR018170); BE…	3.5	minor CHO metabolism.others	Chara_Exp5_MF4_acid_1	465.235	3	465.233	1392.68	7525400
MF2_alkaline	CL4928.Contig2_All	SAVYEAVAHAGYR	(at3g53880 : 278.0) NAD(P)-linked oxidoreductase superfamily protein; FUNCTIONS IN: oxidoreductase activity; INVOLVED IN: response to cadmium ion; EXPRESSED IN: 25 plant structures; EXPRESSED DURING: 13 growth stages; CONTAINS InterPro DOMAIN/s: Aldo/keto reductase (InterPro:IPR001395), Aldo/keto reductase subgroup (InterPro:IPR020471), Aldo/keto reductase, conserved site (InterPro:IPR018170); BE…	3.5	minor CHO metabolism.others	Chara_Exp5_MF2_alkaline_2		3	465.233	1392.68	6093300
MF2_alkaline	CL4928.Contig2_All	SAVYEAVAHAGYR	(at3g53880 : 278.0) NAD(P)-linked oxidoreductase superfamily protein; FUNCTIONS IN: oxidoreductase activity; INVOLVED IN: response to cadmium ion; EXPRESSED IN: 25 plant structures; EXPRESSED DURING: 13 growth stages; CONTAINS InterPro DOMAIN/s: Aldo/keto reductase (InterPro:IPR001395), Aldo/keto reductase subgroup (InterPro:IPR020471), Aldo/keto reductase, conserved site (InterPro:IPR018170); BE…	3.5	minor CHO metabolism.others	Chara_Exp5_MF2_alkaline_3		3	465.233	1392.68	7505100
MF2_alkaline	CL4928.Contig2_All	SIDELWDGEL	(at3g53880 : 278.0) NAD(P)-linked oxidoreductase superfamily protein; FUNCTIONS IN: oxidoreductase activity; INVOLVED IN: response to cadmium ion; EXPRESSED IN: 25 plant structures; EXPRESSED DURING: 13 growth stages; CONTAINS InterPro DOMAIN/s: Aldo/keto reductase (InterPro:IPR001395), Aldo/keto reductase subgroup (InterPro:IPR020471), Aldo/keto reductase, conserved site (InterPro:IPR018170); BE…	3.5	minor CHO metabolism.others	Chara_Exp5_MF2_alkaline_1	588.775	2	588.775	1175.53
MF2_alkaline	CL4928.Contig2_All	SIDELWDGEL	(at3g53880 : 278.0) NAD(P)-linked oxidoreductase superfamily protein; FUNCTIONS IN: oxidoreductase activity; INVOLVED IN: response to cadmium ion; EXPRESSED IN: 25 plant structures; EXPRESSED DURING: 13 growth stages; CONTAINS InterPro DOMAIN/s: Aldo/keto reductase (InterPro:IPR001395), Aldo/keto reductase subgroup (InterPro:IPR020471), Aldo/keto reductase, conserved site (InterPro:IPR018170); BE…	3.5	minor CHO metabolism.others	Chara_Exp5_MF2_alkaline_2	588.775	2	588.775	1175.53
MF3_acidic	CL4928.Contig2_All	SIDELWDGEL	(at3g53880 : 278.0) NAD(P)-linked oxidoreductase superfamily protein; FUNCTIONS IN: oxidoreductase activity; INVOLVED IN: response to cadmium ion; EXPRESSED IN: 25 plant structures; EXPRESSED DURING: 13 growth stages; CONTAINS InterPro DOMAIN/s: Aldo/keto reductase (InterPro:IPR001395), Aldo/keto reductase subgroup (InterPro:IPR020471), Aldo/keto reductase, conserved site (InterPro:IPR018170); BE…	3.5	minor CHO metabolism.others	Chara_Exp5_MF3_acid_1	588.775	2	588.775	1175.53
MF3_acidic	CL4928.Contig2_All	SIDELWDGEL	(at3g53880 : 278.0) NAD(P)-linked oxidoreductase superfamily protein; FUNCTIONS IN: oxidoreductase activity; INVOLVED IN: response to cadmium ion; EXPRESSED IN: 25 plant structures; EXPRESSED DURING: 13 growth stages; CONTAINS InterPro DOMAIN/s: Aldo/keto reductase (InterPro:IPR001395), Aldo/keto reductase subgroup (InterPro:IPR020471), Aldo/keto reductase, conserved site (InterPro:IPR018170); BE…	3.5	minor CHO metabolism.others	Chara_Exp5_MF3_acid_2	588.774	2	588.775	1175.53
MF1_alkaline	CL4928.Contig2_All	TAAQVLIR	(at3g53880 : 278.0) NAD(P)-linked oxidoreductase superfamily protein; FUNCTIONS IN: oxidoreductase activity; INVOLVED IN: response to cadmium ion; EXPRESSED IN: 25 plant structures; EXPRESSED DURING: 13 growth stages; CONTAINS InterPro DOMAIN/s: Aldo/keto reductase (InterPro:IPR001395), Aldo/keto reductase subgroup (InterPro:IPR020471), Aldo/keto reductase, conserved site (InterPro:IPR018170); BE…	3.5	minor CHO metabolism.others	Chara_Exp5_MF1_alkaline_2	436.271	2	436.272	870.529	10421000
MF1_alkaline	CL4928.Contig2_All	TAAQVLIR	(at3g53880 : 278.0) NAD(P)-linked oxidoreductase superfamily protein; FUNCTIONS IN: oxidoreductase activity; INVOLVED IN: response to cadmium ion; EXPRESSED IN: 25 plant structures; EXPRESSED DURING: 13 growth stages; CONTAINS InterPro DOMAIN/s: Aldo/keto reductase (InterPro:IPR001395), Aldo/keto reductase subgroup (InterPro:IPR020471), Aldo/keto reductase, conserved site (InterPro:IPR018170); BE…	3.5	minor CHO metabolism.others	Chara_Exp5_MF1_alkaline_3	436.272	2	436.272	870.529	8693100
MF2_alkaline	CL4928.Contig2_All	TAAQVLIR	(at3g53880 : 278.0) NAD(P)-linked oxidoreductase superfamily protein; FUNCTIONS IN: oxidoreductase activity; INVOLVED IN: response to cadmium ion; EXPRESSED IN: 25 plant structures; EXPRESSED DURING: 13 growth stages; CONTAINS InterPro DOMAIN/s: Aldo/keto reductase (InterPro:IPR001395), Aldo/keto reductase subgroup (InterPro:IPR020471), Aldo/keto reductase, conserved site (InterPro:IPR018170); BE…	3.5	minor CHO metabolism.others	Chara_Exp5_MF2_alkaline_1	436.272	2	436.272	870.529	7204800
MF2_alkaline	CL4928.Contig2_All	TAAQVLIR	(at3g53880 : 278.0) NAD(P)-linked oxidoreductase superfamily protein; FUNCTIONS IN: oxidoreductase activity; INVOLVED IN: response to cadmium ion; EXPRESSED IN: 25 plant structures; EXPRESSED DURING: 13 growth stages; CONTAINS InterPro DOMAIN/s: Aldo/keto reductase (InterPro:IPR001395), Aldo/keto reductase subgroup (InterPro:IPR020471), Aldo/keto reductase, conserved site (InterPro:IPR018170); BE…	3.5	minor CHO metabolism.others	Chara_Exp5_MF2_alkaline_2	436.272	2	436.272	870.529	6615700
MF2_alkaline	CL4928.Contig2_All	TAAQVLIR	(at3g53880 : 278.0) NAD(P)-linked oxidoreductase superfamily protein; FUNCTIONS IN: oxidoreductase activity; INVOLVED IN: response to cadmium ion; EXPRESSED IN: 25 plant structures; EXPRESSED DURING: 13 growth stages; CONTAINS InterPro DOMAIN/s: Aldo/keto reductase (InterPro:IPR001395), Aldo/keto reductase subgroup (InterPro:IPR020471), Aldo/keto reductase, conserved site (InterPro:IPR018170); BE…	3.5	minor CHO metabolism.others	Chara_Exp5_MF2_alkaline_3	436.271	2	436.272	870.529	7239500
MF3_acidic	CL4928.Contig2_All	TAAQVLIR	(at3g53880 : 278.0) NAD(P)-linked oxidoreductase superfamily protein; FUNCTIONS IN: oxidoreductase activity; INVOLVED IN: response to cadmium ion; EXPRESSED IN: 25 plant structures; EXPRESSED DURING: 13 growth stages; CONTAINS InterPro DOMAIN/s: Aldo/keto reductase (InterPro:IPR001395), Aldo/keto reductase subgroup (InterPro:IPR020471), Aldo/keto reductase, conserved site (InterPro:IPR018170); BE…	3.5	minor CHO metabolism.others	Chara_Exp5_MF3_acid_1	436.27	2	436.272	870.529
MF3_acidic	CL4928.Contig2_All	TAAQVLIR	(at3g53880 : 278.0) NAD(P)-linked oxidoreductase superfamily protein; FUNCTIONS IN: oxidoreductase activity; INVOLVED IN: response to cadmium ion; EXPRESSED IN: 25 plant structures; EXPRESSED DURING: 13 growth stages; CONTAINS InterPro DOMAIN/s: Aldo/keto reductase (InterPro:IPR001395), Aldo/keto reductase subgroup (InterPro:IPR020471), Aldo/keto reductase, conserved site (InterPro:IPR018170); BE…	3.5	minor CHO metabolism.others	Chara_Exp5_MF3_acid_2	436.271	2	436.272	870.529	7989000
MF3_acidic	CL4928.Contig2_All	TAAQVLIR	(at3g53880 : 278.0) NAD(P)-linked oxidoreductase superfamily protein; FUNCTIONS IN: oxidoreductase activity; INVOLVED IN: response to cadmium ion; EXPRESSED IN: 25 plant structures; EXPRESSED DURING: 13 growth stages; CONTAINS InterPro DOMAIN/s: Aldo/keto reductase (InterPro:IPR001395), Aldo/keto reductase subgroup (InterPro:IPR020471), Aldo/keto reductase, conserved site (InterPro:IPR018170); BE…	3.5	minor CHO metabolism.others	Chara_Exp5_MF3_acid_3	436.271	2	436.272	870.529	9761100
MF4_acidic	CL4928.Contig2_All	TAAQVLIR	(at3g53880 : 278.0) NAD(P)-linked oxidoreductase superfamily protein; FUNCTIONS IN: oxidoreductase activity; INVOLVED IN: response to cadmium ion; EXPRESSED IN: 25 plant structures; EXPRESSED DURING: 13 growth stages; CONTAINS InterPro DOMAIN/s: Aldo/keto reductase (InterPro:IPR001395), Aldo/keto reductase subgroup (InterPro:IPR020471), Aldo/keto reductase, conserved site (InterPro:IPR018170); BE…	3.5	minor CHO metabolism.others	Chara_Exp5_MF4_acid_2	436.272	2	436.272	870.529
MF1_alkaline	CL4928.Contig2_All	YLNEQGVGQGLQAAFESGVVK	(at3g53880 : 278.0) NAD(P)-linked oxidoreductase superfamily protein; FUNCTIONS IN: oxidoreductase activity; INVOLVED IN: response to cadmium ion; EXPRESSED IN: 25 plant structures; EXPRESSED DURING: 13 growth stages; CONTAINS InterPro DOMAIN/s: Aldo/keto reductase (InterPro:IPR001395), Aldo/keto reductase subgroup (InterPro:IPR020471), Aldo/keto reductase, conserved site (InterPro:IPR018170); BE…	3.5	minor CHO metabolism.others	Chara_Exp5_MF1_alkaline_3	732.044	3	732.043	2193.11	8547700
MF2_alkaline	CL4928.Contig2_All	YLNEQGVGQGLQAAFESGVVK	(at3g53880 : 278.0) NAD(P)-linked oxidoreductase superfamily protein; FUNCTIONS IN: oxidoreductase activity; INVOLVED IN: response to cadmium ion; EXPRESSED IN: 25 plant structures; EXPRESSED DURING: 13 growth stages; CONTAINS InterPro DOMAIN/s: Aldo/keto reductase (InterPro:IPR001395), Aldo/keto reductase subgroup (InterPro:IPR020471), Aldo/keto reductase, conserved site (InterPro:IPR018170); BE…	3.5	minor CHO metabolism.others	Chara_Exp5_MF2_alkaline_1	732.04	3	732.043	2193.11
MF2_alkaline	CL4928.Contig2_All	YLNEQGVGQGLQAAFESGVVK	(at3g53880 : 278.0) NAD(P)-linked oxidoreductase superfamily protein; FUNCTIONS IN: oxidoreductase activity; INVOLVED IN: response to cadmium ion; EXPRESSED IN: 25 plant structures; EXPRESSED DURING: 13 growth stages; CONTAINS InterPro DOMAIN/s: Aldo/keto reductase (InterPro:IPR001395), Aldo/keto reductase subgroup (InterPro:IPR020471), Aldo/keto reductase, conserved site (InterPro:IPR018170); BE…	3.5	minor CHO metabolism.others	Chara_Exp5_MF2_alkaline_1		3	732.043	2193.11	9394800
MF2_alkaline	CL4928.Contig2_All	YLNEQGVGQGLQAAFESGVVK	(at3g53880 : 278.0) NAD(P)-linked oxidoreductase superfamily protein; FUNCTIONS IN: oxidoreductase activity; INVOLVED IN: response to cadmium ion; EXPRESSED IN: 25 plant structures; EXPRESSED DURING: 13 growth stages; CONTAINS InterPro DOMAIN/s: Aldo/keto reductase (InterPro:IPR001395), Aldo/keto reductase subgroup (InterPro:IPR020471), Aldo/keto reductase, conserved site (InterPro:IPR018170); BE…	3.5	minor CHO metabolism.others	Chara_Exp5_MF2_alkaline_2		3	732.043	2193.11	4738300
MF2_alkaline	CL4928.Contig2_All	YLNEQGVGQGLQAAFESGVVK	(at3g53880 : 278.0) NAD(P)-linked oxidoreductase superfamily protein; FUNCTIONS IN: oxidoreductase activity; INVOLVED IN: response to cadmium ion; EXPRESSED IN: 25 plant structures; EXPRESSED DURING: 13 growth stages; CONTAINS InterPro DOMAIN/s: Aldo/keto reductase (InterPro:IPR001395), Aldo/keto reductase subgroup (InterPro:IPR020471), Aldo/keto reductase, conserved site (InterPro:IPR018170); BE…	3.5	minor CHO metabolism.others	Chara_Exp5_MF2_alkaline_3		3	732.043	2193.11	6176000
MF3_acidic	CL4928.Contig2_All	YLNEQGVGQGLQAAFESGVVK	(at3g53880 : 278.0) NAD(P)-linked oxidoreductase superfamily protein; FUNCTIONS IN: oxidoreductase activity; INVOLVED IN: response to cadmium ion; EXPRESSED IN: 25 plant structures; EXPRESSED DURING: 13 growth stages; CONTAINS InterPro DOMAIN/s: Aldo/keto reductase (InterPro:IPR001395), Aldo/keto reductase subgroup (InterPro:IPR020471), Aldo/keto reductase, conserved site (InterPro:IPR018170); BE…	3.5	minor CHO metabolism.others	Chara_Exp5_MF3_acid_2		3	732.043	2193.11	7904400
MF3_acidic	CL4928.Contig2_All	YLNEQGVGQGLQAAFESGVVK	(at3g53880 : 278.0) NAD(P)-linked oxidoreductase superfamily protein; FUNCTIONS IN: oxidoreductase activity; INVOLVED IN: response to cadmium ion; EXPRESSED IN: 25 plant structures; EXPRESSED DURING: 13 growth stages; CONTAINS InterPro DOMAIN/s: Aldo/keto reductase (InterPro:IPR001395), Aldo/keto reductase subgroup (InterPro:IPR020471), Aldo/keto reductase, conserved site (InterPro:IPR018170); BE…	3.5	minor CHO metabolism.others	Chara_Exp5_MF3_acid_3		3	732.043	2193.11	12977000
MF3_acidic	CL6835.Contig1_All	EIPDAVNLEAAR	(at1g17160 : 231.0) pfkB-like carbohydrate kinase family protein; FUNCTIONS IN: kinase activity, ribokinase activity; INVOLVED IN: D-ribose metabolic process; LOCATED IN: chloroplast; EXPRESSED IN: 23 plant structures; EXPRESSED DURING: 13 growth stages; CONTAINS InterPro DOMAIN/s: Carbohydrate/purine kinase (InterPro:IPR011611), Ribokinase (InterPro:IPR002139), Carbohydrate/puine kinase, PfkB, c…	3.5	minor CHO metabolism.others	Chara_Exp5_MF3_acid_2	649.34	2	649.341	1296.67
MF1_alkaline	CL6835.Contig1_All	LTNMPTASREEALAAGK	(at1g17160 : 231.0) pfkB-like carbohydrate kinase family protein; FUNCTIONS IN: kinase activity, ribokinase activity; INVOLVED IN: D-ribose metabolic process; LOCATED IN: chloroplast; EXPRESSED IN: 23 plant structures; EXPRESSED DURING: 13 growth stages; CONTAINS InterPro DOMAIN/s: Carbohydrate/purine kinase (InterPro:IPR011611), Ribokinase (InterPro:IPR002139), Carbohydrate/puine kinase, PfkB, c…	3.5	minor CHO metabolism.others	Chara_Exp5_MF1_alkaline_2	587.307	3	587.305	1758.89	6520400
MF1_alkaline	CL6835.Contig1_All	LTNMPTASREEALAAGK	(at1g17160 : 231.0) pfkB-like carbohydrate kinase family protein; FUNCTIONS IN: kinase activity, ribokinase activity; INVOLVED IN: D-ribose metabolic process; LOCATED IN: chloroplast; EXPRESSED IN: 23 plant structures; EXPRESSED DURING: 13 growth stages; CONTAINS InterPro DOMAIN/s: Carbohydrate/purine kinase (InterPro:IPR011611), Ribokinase (InterPro:IPR002139), Carbohydrate/puine kinase, PfkB, c…	3.5	minor CHO metabolism.others	Chara_Exp5_MF1_alkaline_3	587.304	3	587.305	1758.89	6901200
MF2_alkaline	CL6835.Contig1_All	LTNMPTASREEALAAGK	(at1g17160 : 231.0) pfkB-like carbohydrate kinase family protein; FUNCTIONS IN: kinase activity, ribokinase activity; INVOLVED IN: D-ribose metabolic process; LOCATED IN: chloroplast; EXPRESSED IN: 23 plant structures; EXPRESSED DURING: 13 growth stages; CONTAINS InterPro DOMAIN/s: Carbohydrate/purine kinase (InterPro:IPR011611), Ribokinase (InterPro:IPR002139), Carbohydrate/puine kinase, PfkB, c…	3.5	minor CHO metabolism.others	Chara_Exp5_MF2_alkaline_1	587.307	3	587.305	1758.89	8516700
MF2_alkaline	CL6835.Contig1_All	LTNMPTASREEALAAGK	(at1g17160 : 231.0) pfkB-like carbohydrate kinase family protein; FUNCTIONS IN: kinase activity, ribokinase activity; INVOLVED IN: D-ribose metabolic process; LOCATED IN: chloroplast; EXPRESSED IN: 23 plant structures; EXPRESSED DURING: 13 growth stages; CONTAINS InterPro DOMAIN/s: Carbohydrate/purine kinase (InterPro:IPR011611), Ribokinase (InterPro:IPR002139), Carbohydrate/puine kinase, PfkB, c…	3.5	minor CHO metabolism.others	Chara_Exp5_MF2_alkaline_2	587.64	3	587.305	1758.89	5497300
MF2_alkaline	CL6835.Contig1_All	LTNMPTASREEALAAGK	(at1g17160 : 231.0) pfkB-like carbohydrate kinase family protein; FUNCTIONS IN: kinase activity, ribokinase activity; INVOLVED IN: D-ribose metabolic process; LOCATED IN: chloroplast; EXPRESSED IN: 23 plant structures; EXPRESSED DURING: 13 growth stages; CONTAINS InterPro DOMAIN/s: Carbohydrate/purine kinase (InterPro:IPR011611), Ribokinase (InterPro:IPR002139), Carbohydrate/puine kinase, PfkB, c…	3.5	minor CHO metabolism.others	Chara_Exp5_MF2_alkaline_3	587.64	3	587.305	1758.89	7241700
MF3_acidic	CL6835.Contig1_All	LTNMPTASREEALAAGK	(at1g17160 : 231.0) pfkB-like carbohydrate kinase family protein; FUNCTIONS IN: kinase activity, ribokinase activity; INVOLVED IN: D-ribose metabolic process; LOCATED IN: chloroplast; EXPRESSED IN: 23 plant structures; EXPRESSED DURING: 13 growth stages; CONTAINS InterPro DOMAIN/s: Carbohydrate/purine kinase (InterPro:IPR011611), Ribokinase (InterPro:IPR002139), Carbohydrate/puine kinase, PfkB, c…	3.5	minor CHO metabolism.others	Chara_Exp5_MF3_acid_1	587.641	3	587.305	1758.89	9249400
MF3_acidic	CL6835.Contig1_All	LTNMPTASREEALAAGK	(at1g17160 : 231.0) pfkB-like carbohydrate kinase family protein; FUNCTIONS IN: kinase activity, ribokinase activity; INVOLVED IN: D-ribose metabolic process; LOCATED IN: chloroplast; EXPRESSED IN: 23 plant structures; EXPRESSED DURING: 13 growth stages; CONTAINS InterPro DOMAIN/s: Carbohydrate/purine kinase (InterPro:IPR011611), Ribokinase (InterPro:IPR002139), Carbohydrate/puine kinase, PfkB, c…	3.5	minor CHO metabolism.others	Chara_Exp5_MF3_acid_3	587.308	3	587.305	1758.89	16903000
MF2_alkaline	Unigene1039_All	IAGAVAEEGGTLEEVKAEAEK	(at3g17770 : 530.0) Dihydroxyacetone kinase; FUNCTIONS IN: glycerone kinase activity, ATP binding; INVOLVED IN: glycerol metabolic process; LOCATED IN: cellular_component unknown; EXPRESSED IN: 24 plant structures; EXPRESSED DURING: 15 growth stages; CONTAINS InterPro DOMAIN/s: Dak phosphatase (InterPro:IPR004007), Dihydroxyacetone kinase (InterPro:IPR012734), Dak kinase (InterPro:IPR004006); BES…	3.5	minor CHO metabolism.others	Chara_Exp5_MF2_alkaline_3	701.369	3	701.027	2100.06	7439400
MF3_acidic	Unigene1039_All	IAGAVAEEGGTLEEVKAEAEK	(at3g17770 : 530.0) Dihydroxyacetone kinase; FUNCTIONS IN: glycerone kinase activity, ATP binding; INVOLVED IN: glycerol metabolic process; LOCATED IN: cellular_component unknown; EXPRESSED IN: 24 plant structures; EXPRESSED DURING: 15 growth stages; CONTAINS InterPro DOMAIN/s: Dak phosphatase (InterPro:IPR004007), Dihydroxyacetone kinase (InterPro:IPR012734), Dak kinase (InterPro:IPR004006); BES…	3.5	minor CHO metabolism.others	Chara_Exp5_MF3_acid_1		3	701.027	2100.06	6513400
MF3_acidic	Unigene1039_All	IAGAVAEEGGTLEEVKAEAEK	(at3g17770 : 530.0) Dihydroxyacetone kinase; FUNCTIONS IN: glycerone kinase activity, ATP binding; INVOLVED IN: glycerol metabolic process; LOCATED IN: cellular_component unknown; EXPRESSED IN: 24 plant structures; EXPRESSED DURING: 15 growth stages; CONTAINS InterPro DOMAIN/s: Dak phosphatase (InterPro:IPR004007), Dihydroxyacetone kinase (InterPro:IPR012734), Dak kinase (InterPro:IPR004006); BES…	3.5	minor CHO metabolism.others	Chara_Exp5_MF3_acid_2		3	701.027	2100.06	7612600
MF3_acidic	Unigene1039_All	IAGAVAEEGGTLEEVKAEAEK	(at3g17770 : 530.0) Dihydroxyacetone kinase; FUNCTIONS IN: glycerone kinase activity, ATP binding; INVOLVED IN: glycerol metabolic process; LOCATED IN: cellular_component unknown; EXPRESSED IN: 24 plant structures; EXPRESSED DURING: 15 growth stages; CONTAINS InterPro DOMAIN/s: Dak phosphatase (InterPro:IPR004007), Dihydroxyacetone kinase (InterPro:IPR012734), Dak kinase (InterPro:IPR004006); BES…	3.5	minor CHO metabolism.others	Chara_Exp5_MF3_acid_3		3	701.027	2100.06	13445000
MF3_acidic	Unigene1039_All	MLETILSK	(at3g17770 : 530.0) Dihydroxyacetone kinase; FUNCTIONS IN: glycerone kinase activity, ATP binding; INVOLVED IN: glycerol metabolic process; LOCATED IN: cellular_component unknown; EXPRESSED IN: 24 plant structures; EXPRESSED DURING: 15 growth stages; CONTAINS InterPro DOMAIN/s: Dak phosphatase (InterPro:IPR004007), Dihydroxyacetone kinase (InterPro:IPR012734), Dak kinase (InterPro:IPR004006); BES…	3.5	minor CHO metabolism.others	Chara_Exp5_MF3_acid_3	467.768	2	467.768	933.521
MF2_alkaline	Unigene1039_All	NYTGDRLNFGLAAEAAK	(at3g17770 : 530.0) Dihydroxyacetone kinase; FUNCTIONS IN: glycerone kinase activity, ATP binding; INVOLVED IN: glycerol metabolic process; LOCATED IN: cellular_component unknown; EXPRESSED IN: 24 plant structures; EXPRESSED DURING: 15 growth stages; CONTAINS InterPro DOMAIN/s: Dak phosphatase (InterPro:IPR004007), Dihydroxyacetone kinase (InterPro:IPR012734), Dak kinase (InterPro:IPR004006); BES…	3.5	minor CHO metabolism.others	Chara_Exp5_MF2_alkaline_1	604.308	3	604.308	1809.9
MF2_alkaline	Unigene1039_All	NYTGDRLNFGLAAEAAK	(at3g17770 : 530.0) Dihydroxyacetone kinase; FUNCTIONS IN: glycerone kinase activity, ATP binding; INVOLVED IN: glycerol metabolic process; LOCATED IN: cellular_component unknown; EXPRESSED IN: 24 plant structures; EXPRESSED DURING: 15 growth stages; CONTAINS InterPro DOMAIN/s: Dak phosphatase (InterPro:IPR004007), Dihydroxyacetone kinase (InterPro:IPR012734), Dak kinase (InterPro:IPR004006); BES…	3.5	minor CHO metabolism.others	Chara_Exp5_MF2_alkaline_3	604.31	3	604.308	1809.9	6465600
MF3_acidic	Unigene1039_All	NYTGDRLNFGLAAEAAK	(at3g17770 : 530.0) Dihydroxyacetone kinase; FUNCTIONS IN: glycerone kinase activity, ATP binding; INVOLVED IN: glycerol metabolic process; LOCATED IN: cellular_component unknown; EXPRESSED IN: 24 plant structures; EXPRESSED DURING: 15 growth stages; CONTAINS InterPro DOMAIN/s: Dak phosphatase (InterPro:IPR004007), Dihydroxyacetone kinase (InterPro:IPR012734), Dak kinase (InterPro:IPR004006); BES…	3.5	minor CHO metabolism.others	Chara_Exp5_MF3_acid_2	604.307	3	604.308	1809.9	5674500
MF3_acidic	Unigene1039_All	NYTGDRLNFGLAAEAAK	(at3g17770 : 530.0) Dihydroxyacetone kinase; FUNCTIONS IN: glycerone kinase activity, ATP binding; INVOLVED IN: glycerol metabolic process; LOCATED IN: cellular_component unknown; EXPRESSED IN: 24 plant structures; EXPRESSED DURING: 15 growth stages; CONTAINS InterPro DOMAIN/s: Dak phosphatase (InterPro:IPR004007), Dihydroxyacetone kinase (InterPro:IPR012734), Dak kinase (InterPro:IPR004006); BES…	3.5	minor CHO metabolism.others	Chara_Exp5_MF3_acid_1		3	604.308	1809.9	4317400
MF3_acidic	Unigene139_All	ATNIGASITHVIVTDPK	(at3g17940 : 291.0) Galactose mutarotase-like superfamily protein; FUNCTIONS IN: isomerase activity, carbohydrate binding, aldose 1-epimerase activity, catalytic activity; INVOLVED IN: galactose metabolic process, hexose metabolic process, carbohydrate metabolic process; LOCATED IN: cellular_component unknown; EXPRESSED IN: 25 plant structures; EXPRESSED DURING: 16 growth stages; CONTAINS InterPr…	3.5	minor CHO metabolism.others	Chara_Exp5_MF3_acid_1	579.656	3	579.656	1735.95	5548600
MF3_acidic	Unigene139_All	ATNIGASITHVIVTDPK	(at3g17940 : 291.0) Galactose mutarotase-like superfamily protein; FUNCTIONS IN: isomerase activity, carbohydrate binding, aldose 1-epimerase activity, catalytic activity; INVOLVED IN: galactose metabolic process, hexose metabolic process, carbohydrate metabolic process; LOCATED IN: cellular_component unknown; EXPRESSED IN: 25 plant structures; EXPRESSED DURING: 16 growth stages; CONTAINS InterPr…	3.5	minor CHO metabolism.others	Chara_Exp5_MF3_acid_2	579.991	3	579.656	1735.95	7679900
MF3_acidic	Unigene139_All	ATNIGASITHVIVTDPK	(at3g17940 : 291.0) Galactose mutarotase-like superfamily protein; FUNCTIONS IN: isomerase activity, carbohydrate binding, aldose 1-epimerase activity, catalytic activity; INVOLVED IN: galactose metabolic process, hexose metabolic process, carbohydrate metabolic process; LOCATED IN: cellular_component unknown; EXPRESSED IN: 25 plant structures; EXPRESSED DURING: 16 growth stages; CONTAINS InterPr…	3.5	minor CHO metabolism.others	Chara_Exp5_MF3_acid_3	579.99	3	579.656	1735.95	18287000
MF4_acidic	Unigene139_All	ATNIGASITHVIVTDPK	(at3g17940 : 291.0) Galactose mutarotase-like superfamily protein; FUNCTIONS IN: isomerase activity, carbohydrate binding, aldose 1-epimerase activity, catalytic activity; INVOLVED IN: galactose metabolic process, hexose metabolic process, carbohydrate metabolic process; LOCATED IN: cellular_component unknown; EXPRESSED IN: 25 plant structures; EXPRESSED DURING: 16 growth stages; CONTAINS InterPr…	3.5	minor CHO metabolism.others	Chara_Exp5_MF4_acid_1	579.656	3	579.656	1735.95	5556000
MF4_acidic	Unigene139_All	ATNIGASITHVIVTDPK	(at3g17940 : 291.0) Galactose mutarotase-like superfamily protein; FUNCTIONS IN: isomerase activity, carbohydrate binding, aldose 1-epimerase activity, catalytic activity; INVOLVED IN: galactose metabolic process, hexose metabolic process, carbohydrate metabolic process; LOCATED IN: cellular_component unknown; EXPRESSED IN: 25 plant structures; EXPRESSED DURING: 16 growth stages; CONTAINS InterPr…	3.5	minor CHO metabolism.others	Chara_Exp5_MF4_acid_2	579.991	3	579.656	1735.95	7361900
MF2_alkaline	Unigene139_All	ATNIGASITHVIVTDPK	(at3g17940 : 291.0) Galactose mutarotase-like superfamily protein; FUNCTIONS IN: isomerase activity, carbohydrate binding, aldose 1-epimerase activity, catalytic activity; INVOLVED IN: galactose metabolic process, hexose metabolic process, carbohydrate metabolic process; LOCATED IN: cellular_component unknown; EXPRESSED IN: 25 plant structures; EXPRESSED DURING: 16 growth stages; CONTAINS InterPr…	3.5	minor CHO metabolism.others	Chara_Exp5_MF2_alkaline_1		3	579.656	1735.95	2814100
MF3_acidic	Unigene139_All	EHWVVMNADSYTPTDSELIPTGK	(at3g17940 : 291.0) Galactose mutarotase-like superfamily protein; FUNCTIONS IN: isomerase activity, carbohydrate binding, aldose 1-epimerase activity, catalytic activity; INVOLVED IN: galactose metabolic process, hexose metabolic process, carbohydrate metabolic process; LOCATED IN: cellular_component unknown; EXPRESSED IN: 25 plant structures; EXPRESSED DURING: 16 growth stages; CONTAINS InterPr…	3.5	minor CHO metabolism.others	Chara_Exp5_MF3_acid_1	864.744	3	864.076	2589.21	6384100
MF4_acidic	Unigene139_All	EHWVVMNADSYTPTDSELIPTGK	(at3g17940 : 291.0) Galactose mutarotase-like superfamily protein; FUNCTIONS IN: isomerase activity, carbohydrate binding, aldose 1-epimerase activity, catalytic activity; INVOLVED IN: galactose metabolic process, hexose metabolic process, carbohydrate metabolic process; LOCATED IN: cellular_component unknown; EXPRESSED IN: 25 plant structures; EXPRESSED DURING: 16 growth stages; CONTAINS InterPr…	3.5	minor CHO metabolism.others	Chara_Exp5_MF4_acid_1		3	864.076	2589.21	6048500
MF3_acidic	Unigene20533_All	FLDKDPDPVNPRPGVEER	(at5g66530 : 309.0) Galactose mutarotase-like superfamily protein; FUNCTIONS IN: carbohydrate binding, isomerase activity, aldose 1-epimerase activity, catalytic activity; INVOLVED IN: galactose metabolic process, carbohydrate metabolic process; EXPRESSED IN: 24 plant structures; EXPRESSED DURING: 13 growth stages; CONTAINS InterPro DOMAIN/s: Glycoside hydrolase-type carbohydrate-binding (InterPr…	3.5	minor CHO metabolism.others	Chara_Exp5_MF3_acid_2	521.018	4	520.767	2079.04	6720300
MF2_alkaline	Unigene20533_All	FLDKDPDPVNPRPGVEER	(at5g66530 : 309.0) Galactose mutarotase-like superfamily protein; FUNCTIONS IN: carbohydrate binding, isomerase activity, aldose 1-epimerase activity, catalytic activity; INVOLVED IN: galactose metabolic process, carbohydrate metabolic process; EXPRESSED IN: 24 plant structures; EXPRESSED DURING: 13 growth stages; CONTAINS InterPro DOMAIN/s: Glycoside hydrolase-type carbohydrate-binding (InterPr…	3.5	minor CHO metabolism.others	Chara_Exp5_MF2_alkaline_3		4	520.767	2079.04	6934100
MF3_acidic	Unigene20533_All	FLDKDPDPVNPRPGVEER	(at5g66530 : 309.0) Galactose mutarotase-like superfamily protein; FUNCTIONS IN: carbohydrate binding, isomerase activity, aldose 1-epimerase activity, catalytic activity; INVOLVED IN: galactose metabolic process, carbohydrate metabolic process; EXPRESSED IN: 24 plant structures; EXPRESSED DURING: 13 growth stages; CONTAINS InterPro DOMAIN/s: Glycoside hydrolase-type carbohydrate-binding (InterPr…	3.5	minor CHO metabolism.others	Chara_Exp5_MF3_acid_1		4	520.767	2079.04	8958900
MF1_alkaline	Unigene27377_All	AFLAAVNGNSEDR	(at1g06690 : 419.0) NAD(P)-linked oxidoreductase superfamily protein; FUNCTIONS IN: oxidoreductase activity, aldo-keto reductase activity; INVOLVED IN: oxidation reduction; LOCATED IN: chloroplast thylakoid membrane, chloroplast, plastoglobule, chloroplast envelope; EXPRESSED IN: 22 plant structures; EXPRESSED DURING: 14 growth stages; CONTAINS InterPro DOMAIN/s: Aldo/keto reductase (InterPro:IPR…	3.5	minor CHO metabolism.others	Chara_Exp5_MF1_alkaline_3	682.331	2	682.334	1362.65	8479700
MF2_alkaline	Unigene27377_All	AFLAAVNGNSEDR	(at1g06690 : 419.0) NAD(P)-linked oxidoreductase superfamily protein; FUNCTIONS IN: oxidoreductase activity, aldo-keto reductase activity; INVOLVED IN: oxidation reduction; LOCATED IN: chloroplast thylakoid membrane, chloroplast, plastoglobule, chloroplast envelope; EXPRESSED IN: 22 plant structures; EXPRESSED DURING: 14 growth stages; CONTAINS InterPro DOMAIN/s: Aldo/keto reductase (InterPro:IPR…	3.5	minor CHO metabolism.others	Chara_Exp5_MF2_alkaline_1	682.333	2	682.334	1362.65	11657000
MF2_alkaline	Unigene27377_All	AFLAAVNGNSEDR	(at1g06690 : 419.0) NAD(P)-linked oxidoreductase superfamily protein; FUNCTIONS IN: oxidoreductase activity, aldo-keto reductase activity; INVOLVED IN: oxidation reduction; LOCATED IN: chloroplast thylakoid membrane, chloroplast, plastoglobule, chloroplast envelope; EXPRESSED IN: 22 plant structures; EXPRESSED DURING: 14 growth stages; CONTAINS InterPro DOMAIN/s: Aldo/keto reductase (InterPro:IPR…	3.5	minor CHO metabolism.others	Chara_Exp5_MF2_alkaline_2	682.303	2	682.334	1362.65	11336000
MF2_alkaline	Unigene27377_All	AFLAAVNGNSEDR	(at1g06690 : 419.0) NAD(P)-linked oxidoreductase superfamily protein; FUNCTIONS IN: oxidoreductase activity, aldo-keto reductase activity; INVOLVED IN: oxidation reduction; LOCATED IN: chloroplast thylakoid membrane, chloroplast, plastoglobule, chloroplast envelope; EXPRESSED IN: 22 plant structures; EXPRESSED DURING: 14 growth stages; CONTAINS InterPro DOMAIN/s: Aldo/keto reductase (InterPro:IPR…	3.5	minor CHO metabolism.others	Chara_Exp5_MF2_alkaline_3	682.834	2	682.334	1362.65	16543000
MF3_acidic	Unigene27377_All	AFLAAVNGNSEDR	(at1g06690 : 419.0) NAD(P)-linked oxidoreductase superfamily protein; FUNCTIONS IN: oxidoreductase activity, aldo-keto reductase activity; INVOLVED IN: oxidation reduction; LOCATED IN: chloroplast thylakoid membrane, chloroplast, plastoglobule, chloroplast envelope; EXPRESSED IN: 22 plant structures; EXPRESSED DURING: 14 growth stages; CONTAINS InterPro DOMAIN/s: Aldo/keto reductase (InterPro:IPR…	3.5	minor CHO metabolism.others	Chara_Exp5_MF3_acid_1	682.833	2	682.334	1362.65	9129200
MF3_acidic	Unigene27377_All	AFLAAVNGNSEDR	(at1g06690 : 419.0) NAD(P)-linked oxidoreductase superfamily protein; FUNCTIONS IN: oxidoreductase activity, aldo-keto reductase activity; INVOLVED IN: oxidation reduction; LOCATED IN: chloroplast thylakoid membrane, chloroplast, plastoglobule, chloroplast envelope; EXPRESSED IN: 22 plant structures; EXPRESSED DURING: 14 growth stages; CONTAINS InterPro DOMAIN/s: Aldo/keto reductase (InterPro:IPR…	3.5	minor CHO metabolism.others	Chara_Exp5_MF3_acid_3	682.334	2	682.334	1362.65	17961000
MF4_acidic	Unigene27377_All	AFLAAVNGNSEDR	(at1g06690 : 419.0) NAD(P)-linked oxidoreductase superfamily protein; FUNCTIONS IN: oxidoreductase activity, aldo-keto reductase activity; INVOLVED IN: oxidation reduction; LOCATED IN: chloroplast thylakoid membrane, chloroplast, plastoglobule, chloroplast envelope; EXPRESSED IN: 22 plant structures; EXPRESSED DURING: 14 growth stages; CONTAINS InterPro DOMAIN/s: Aldo/keto reductase (InterPro:IPR…	3.5	minor CHO metabolism.others	Chara_Exp5_MF4_acid_2	682.837	2	682.334	1362.65	8092400
MF1_alkaline	Unigene27377_All	AFLAAVNGNSEDR	(at1g06690 : 419.0) NAD(P)-linked oxidoreductase superfamily protein; FUNCTIONS IN: oxidoreductase activity, aldo-keto reductase activity; INVOLVED IN: oxidation reduction; LOCATED IN: chloroplast thylakoid membrane, chloroplast, plastoglobule, chloroplast envelope; EXPRESSED IN: 22 plant structures; EXPRESSED DURING: 14 growth stages; CONTAINS InterPro DOMAIN/s: Aldo/keto reductase (InterPro:IPR…	3.5	minor CHO metabolism.others	Chara_Exp5_MF1_alkaline_2		2	682.334	1362.65	16175000
MF3_acidic	Unigene27377_All	AFLAAVNGNSEDR	(at1g06690 : 419.0) NAD(P)-linked oxidoreductase superfamily protein; FUNCTIONS IN: oxidoreductase activity, aldo-keto reductase activity; INVOLVED IN: oxidation reduction; LOCATED IN: chloroplast thylakoid membrane, chloroplast, plastoglobule, chloroplast envelope; EXPRESSED IN: 22 plant structures; EXPRESSED DURING: 14 growth stages; CONTAINS InterPro DOMAIN/s: Aldo/keto reductase (InterPro:IPR…	3.5	minor CHO metabolism.others	Chara_Exp5_MF3_acid_2		2	682.334	1362.65	9420800
MF1_alkaline	Unigene27377_All	AIPLASNQVHYNLLYR	(at1g06690 : 419.0) NAD(P)-linked oxidoreductase superfamily protein; FUNCTIONS IN: oxidoreductase activity, aldo-keto reductase activity; INVOLVED IN: oxidation reduction; LOCATED IN: chloroplast thylakoid membrane, chloroplast, plastoglobule, chloroplast envelope; EXPRESSED IN: 22 plant structures; EXPRESSED DURING: 14 growth stages; CONTAINS InterPro DOMAIN/s: Aldo/keto reductase (InterPro:IPR…	3.5	minor CHO metabolism.others	Chara_Exp5_MF1_alkaline_2	624.676	3	624.676	1871.01	30390000
MF1_alkaline	Unigene27377_All	AIPLASNQVHYNLLYR	(at1g06690 : 419.0) NAD(P)-linked oxidoreductase superfamily protein; FUNCTIONS IN: oxidoreductase activity, aldo-keto reductase activity; INVOLVED IN: oxidation reduction; LOCATED IN: chloroplast thylakoid membrane, chloroplast, plastoglobule, chloroplast envelope; EXPRESSED IN: 22 plant structures; EXPRESSED DURING: 14 growth stages; CONTAINS InterPro DOMAIN/s: Aldo/keto reductase (InterPro:IPR…	3.5	minor CHO metabolism.others	Chara_Exp5_MF1_alkaline_3	625.01	3	624.676	1871.01	26230000
MF2_alkaline	Unigene27377_All	AIPLASNQVHYNLLYR	(at1g06690 : 419.0) NAD(P)-linked oxidoreductase superfamily protein; FUNCTIONS IN: oxidoreductase activity, aldo-keto reductase activity; INVOLVED IN: oxidation reduction; LOCATED IN: chloroplast thylakoid membrane, chloroplast, plastoglobule, chloroplast envelope; EXPRESSED IN: 22 plant structures; EXPRESSED DURING: 14 growth stages; CONTAINS InterPro DOMAIN/s: Aldo/keto reductase (InterPro:IPR…	3.5	minor CHO metabolism.others	Chara_Exp5_MF2_alkaline_1	624.676	3	624.676	1871.01	39534000
MF2_alkaline	Unigene27377_All	AIPLASNQVHYNLLYR	(at1g06690 : 419.0) NAD(P)-linked oxidoreductase superfamily protein; FUNCTIONS IN: oxidoreductase activity, aldo-keto reductase activity; INVOLVED IN: oxidation reduction; LOCATED IN: chloroplast thylakoid membrane, chloroplast, plastoglobule, chloroplast envelope; EXPRESSED IN: 22 plant structures; EXPRESSED DURING: 14 growth stages; CONTAINS InterPro DOMAIN/s: Aldo/keto reductase (InterPro:IPR…	3.5	minor CHO metabolism.others	Chara_Exp5_MF2_alkaline_2	624.676	3	624.676	1871.01	39474000
MF2_alkaline	Unigene27377_All	AIPLASNQVHYNLLYR	(at1g06690 : 419.0) NAD(P)-linked oxidoreductase superfamily protein; FUNCTIONS IN: oxidoreductase activity, aldo-keto reductase activity; INVOLVED IN: oxidation reduction; LOCATED IN: chloroplast thylakoid membrane, chloroplast, plastoglobule, chloroplast envelope; EXPRESSED IN: 22 plant structures; EXPRESSED DURING: 14 growth stages; CONTAINS InterPro DOMAIN/s: Aldo/keto reductase (InterPro:IPR…	3.5	minor CHO metabolism.others	Chara_Exp5_MF2_alkaline_3	625.011	3	624.676	1871.01	45824000
MF3_acidic	Unigene27377_All	AIPLASNQVHYNLLYR	(at1g06690 : 419.0) NAD(P)-linked oxidoreductase superfamily protein; FUNCTIONS IN: oxidoreductase activity, aldo-keto reductase activity; INVOLVED IN: oxidation reduction; LOCATED IN: chloroplast thylakoid membrane, chloroplast, plastoglobule, chloroplast envelope; EXPRESSED IN: 22 plant structures; EXPRESSED DURING: 14 growth stages; CONTAINS InterPro DOMAIN/s: Aldo/keto reductase (InterPro:IPR…	3.5	minor CHO metabolism.others	Chara_Exp5_MF3_acid_1	625.011	3	624.676	1871.01	35798000
MF3_acidic	Unigene27377_All	AIPLASNQVHYNLLYR	(at1g06690 : 419.0) NAD(P)-linked oxidoreductase superfamily protein; FUNCTIONS IN: oxidoreductase activity, aldo-keto reductase activity; INVOLVED IN: oxidation reduction; LOCATED IN: chloroplast thylakoid membrane, chloroplast, plastoglobule, chloroplast envelope; EXPRESSED IN: 22 plant structures; EXPRESSED DURING: 14 growth stages; CONTAINS InterPro DOMAIN/s: Aldo/keto reductase (InterPro:IPR…	3.5	minor CHO metabolism.others	Chara_Exp5_MF3_acid_2	624.676	3	624.676	1871.01	37857000
MF3_acidic	Unigene27377_All	AIPLASNQVHYNLLYR	(at1g06690 : 419.0) NAD(P)-linked oxidoreductase superfamily protein; FUNCTIONS IN: oxidoreductase activity, aldo-keto reductase activity; INVOLVED IN: oxidation reduction; LOCATED IN: chloroplast thylakoid membrane, chloroplast, plastoglobule, chloroplast envelope; EXPRESSED IN: 22 plant structures; EXPRESSED DURING: 14 growth stages; CONTAINS InterPro DOMAIN/s: Aldo/keto reductase (InterPro:IPR…	3.5	minor CHO metabolism.others	Chara_Exp5_MF3_acid_3	625.01	3	624.676	1871.01	80847000
MF4_acidic	Unigene27377_All	AIPLASNQVHYNLLYR	(at1g06690 : 419.0) NAD(P)-linked oxidoreductase superfamily protein; FUNCTIONS IN: oxidoreductase activity, aldo-keto reductase activity; INVOLVED IN: oxidation reduction; LOCATED IN: chloroplast thylakoid membrane, chloroplast, plastoglobule, chloroplast envelope; EXPRESSED IN: 22 plant structures; EXPRESSED DURING: 14 growth stages; CONTAINS InterPro DOMAIN/s: Aldo/keto reductase (InterPro:IPR…	3.5	minor CHO metabolism.others	Chara_Exp5_MF4_acid_1	625.012	3	624.676	1871.01	12560000
MF4_acidic	Unigene27377_All	AIPLASNQVHYNLLYR	(at1g06690 : 419.0) NAD(P)-linked oxidoreductase superfamily protein; FUNCTIONS IN: oxidoreductase activity, aldo-keto reductase activity; INVOLVED IN: oxidation reduction; LOCATED IN: chloroplast thylakoid membrane, chloroplast, plastoglobule, chloroplast envelope; EXPRESSED IN: 22 plant structures; EXPRESSED DURING: 14 growth stages; CONTAINS InterPro DOMAIN/s: Aldo/keto reductase (InterPro:IPR…	3.5	minor CHO metabolism.others	Chara_Exp5_MF4_acid_2	624.676	3	624.676	1871.01	18242000
MF1_alkaline	Unigene27377_All	AVGVSNYSASR	(at1g06690 : 419.0) NAD(P)-linked oxidoreductase superfamily protein; FUNCTIONS IN: oxidoreductase activity, aldo-keto reductase activity; INVOLVED IN: oxidation reduction; LOCATED IN: chloroplast thylakoid membrane, chloroplast, plastoglobule, chloroplast envelope; EXPRESSED IN: 22 plant structures; EXPRESSED DURING: 14 growth stages; CONTAINS InterPro DOMAIN/s: Aldo/keto reductase (InterPro:IPR…	3.5	minor CHO metabolism.others	Chara_Exp5_MF1_alkaline_2	555.779	2	555.781	1109.55	17450000
MF1_alkaline	Unigene27377_All	AVGVSNYSASR	(at1g06690 : 419.0) NAD(P)-linked oxidoreductase superfamily protein; FUNCTIONS IN: oxidoreductase activity, aldo-keto reductase activity; INVOLVED IN: oxidation reduction; LOCATED IN: chloroplast thylakoid membrane, chloroplast, plastoglobule, chloroplast envelope; EXPRESSED IN: 22 plant structures; EXPRESSED DURING: 14 growth stages; CONTAINS InterPro DOMAIN/s: Aldo/keto reductase (InterPro:IPR…	3.5	minor CHO metabolism.others	Chara_Exp5_MF1_alkaline_3	555.78	2	555.781	1109.55	16551000
MF2_alkaline	Unigene27377_All	AVGVSNYSASR	(at1g06690 : 419.0) NAD(P)-linked oxidoreductase superfamily protein; FUNCTIONS IN: oxidoreductase activity, aldo-keto reductase activity; INVOLVED IN: oxidation reduction; LOCATED IN: chloroplast thylakoid membrane, chloroplast, plastoglobule, chloroplast envelope; EXPRESSED IN: 22 plant structures; EXPRESSED DURING: 14 growth stages; CONTAINS InterPro DOMAIN/s: Aldo/keto reductase (InterPro:IPR…	3.5	minor CHO metabolism.others	Chara_Exp5_MF2_alkaline_1	555.779	2	555.781	1109.55	37635000
MF2_alkaline	Unigene27377_All	AVGVSNYSASR	(at1g06690 : 419.0) NAD(P)-linked oxidoreductase superfamily protein; FUNCTIONS IN: oxidoreductase activity, aldo-keto reductase activity; INVOLVED IN: oxidation reduction; LOCATED IN: chloroplast thylakoid membrane, chloroplast, plastoglobule, chloroplast envelope; EXPRESSED IN: 22 plant structures; EXPRESSED DURING: 14 growth stages; CONTAINS InterPro DOMAIN/s: Aldo/keto reductase (InterPro:IPR…	3.5	minor CHO metabolism.others	Chara_Exp5_MF2_alkaline_2	555.781	2	555.781	1109.55	31369000
MF2_alkaline	Unigene27377_All	AVGVSNYSASR	(at1g06690 : 419.0) NAD(P)-linked oxidoreductase superfamily protein; FUNCTIONS IN: oxidoreductase activity, aldo-keto reductase activity; INVOLVED IN: oxidation reduction; LOCATED IN: chloroplast thylakoid membrane, chloroplast, plastoglobule, chloroplast envelope; EXPRESSED IN: 22 plant structures; EXPRESSED DURING: 14 growth stages; CONTAINS InterPro DOMAIN/s: Aldo/keto reductase (InterPro:IPR…	3.5	minor CHO metabolism.others	Chara_Exp5_MF2_alkaline_3	555.78	2	555.781	1109.55	32865000
MF3_acidic	Unigene27377_All	AVGVSNYSASR	(at1g06690 : 419.0) NAD(P)-linked oxidoreductase superfamily protein; FUNCTIONS IN: oxidoreductase activity, aldo-keto reductase activity; INVOLVED IN: oxidation reduction; LOCATED IN: chloroplast thylakoid membrane, chloroplast, plastoglobule, chloroplast envelope; EXPRESSED IN: 22 plant structures; EXPRESSED DURING: 14 growth stages; CONTAINS InterPro DOMAIN/s: Aldo/keto reductase (InterPro:IPR…	3.5	minor CHO metabolism.others	Chara_Exp5_MF3_acid_1	555.781	2	555.781	1109.55	22149000
MF3_acidic	Unigene27377_All	AVGVSNYSASR	(at1g06690 : 419.0) NAD(P)-linked oxidoreductase superfamily protein; FUNCTIONS IN: oxidoreductase activity, aldo-keto reductase activity; INVOLVED IN: oxidation reduction; LOCATED IN: chloroplast thylakoid membrane, chloroplast, plastoglobule, chloroplast envelope; EXPRESSED IN: 22 plant structures; EXPRESSED DURING: 14 growth stages; CONTAINS InterPro DOMAIN/s: Aldo/keto reductase (InterPro:IPR…	3.5	minor CHO metabolism.others	Chara_Exp5_MF3_acid_2	555.781	2	555.781	1109.55	22750000
MF3_acidic	Unigene27377_All	AVGVSNYSASR	(at1g06690 : 419.0) NAD(P)-linked oxidoreductase superfamily protein; FUNCTIONS IN: oxidoreductase activity, aldo-keto reductase activity; INVOLVED IN: oxidation reduction; LOCATED IN: chloroplast thylakoid membrane, chloroplast, plastoglobule, chloroplast envelope; EXPRESSED IN: 22 plant structures; EXPRESSED DURING: 14 growth stages; CONTAINS InterPro DOMAIN/s: Aldo/keto reductase (InterPro:IPR…	3.5	minor CHO metabolism.others	Chara_Exp5_MF3_acid_3	555.78	2	555.781	1109.55	34030000
MF4_acidic	Unigene27377_All	AVGVSNYSASR	(at1g06690 : 419.0) NAD(P)-linked oxidoreductase superfamily protein; FUNCTIONS IN: oxidoreductase activity, aldo-keto reductase activity; INVOLVED IN: oxidation reduction; LOCATED IN: chloroplast thylakoid membrane, chloroplast, plastoglobule, chloroplast envelope; EXPRESSED IN: 22 plant structures; EXPRESSED DURING: 14 growth stages; CONTAINS InterPro DOMAIN/s: Aldo/keto reductase (InterPro:IPR…	3.5	minor CHO metabolism.others	Chara_Exp5_MF4_acid_1	555.779	2	555.781	1109.55	28182000
MF4_acidic	Unigene27377_All	AVGVSNYSASR	(at1g06690 : 419.0) NAD(P)-linked oxidoreductase superfamily protein; FUNCTIONS IN: oxidoreductase activity, aldo-keto reductase activity; INVOLVED IN: oxidation reduction; LOCATED IN: chloroplast thylakoid membrane, chloroplast, plastoglobule, chloroplast envelope; EXPRESSED IN: 22 plant structures; EXPRESSED DURING: 14 growth stages; CONTAINS InterPro DOMAIN/s: Aldo/keto reductase (InterPro:IPR…	3.5	minor CHO metabolism.others	Chara_Exp5_MF4_acid_2	555.781	2	555.781	1109.55	32556000
MF2_alkaline	Unigene27377_All	DVPPYTGFPLER	(at1g06690 : 419.0) NAD(P)-linked oxidoreductase superfamily protein; FUNCTIONS IN: oxidoreductase activity, aldo-keto reductase activity; INVOLVED IN: oxidation reduction; LOCATED IN: chloroplast thylakoid membrane, chloroplast, plastoglobule, chloroplast envelope; EXPRESSED IN: 22 plant structures; EXPRESSED DURING: 14 growth stages; CONTAINS InterPro DOMAIN/s: Aldo/keto reductase (InterPro:IPR…	3.5	minor CHO metabolism.others	Chara_Exp5_MF2_alkaline_2	464.239	3	464.238	1389.69
MF2_alkaline	Unigene27377_All	DVPPYTGFPLER	(at1g06690 : 419.0) NAD(P)-linked oxidoreductase superfamily protein; FUNCTIONS IN: oxidoreductase activity, aldo-keto reductase activity; INVOLVED IN: oxidation reduction; LOCATED IN: chloroplast thylakoid membrane, chloroplast, plastoglobule, chloroplast envelope; EXPRESSED IN: 22 plant structures; EXPRESSED DURING: 14 growth stages; CONTAINS InterPro DOMAIN/s: Aldo/keto reductase (InterPro:IPR…	3.5	minor CHO metabolism.others	Chara_Exp5_MF2_alkaline_3	464.239	3	464.238	1389.69
MF3_acidic	Unigene27377_All	DVPPYTGFPLER	(at1g06690 : 419.0) NAD(P)-linked oxidoreductase superfamily protein; FUNCTIONS IN: oxidoreductase activity, aldo-keto reductase activity; INVOLVED IN: oxidation reduction; LOCATED IN: chloroplast thylakoid membrane, chloroplast, plastoglobule, chloroplast envelope; EXPRESSED IN: 22 plant structures; EXPRESSED DURING: 14 growth stages; CONTAINS InterPro DOMAIN/s: Aldo/keto reductase (InterPro:IPR…	3.5	minor CHO metabolism.others	Chara_Exp5_MF3_acid_2	464.276	3	464.238	1389.69	3149600
MF2_alkaline	Unigene27377_All	DVPPYTGFPLER	(at1g06690 : 419.0) NAD(P)-linked oxidoreductase superfamily protein; FUNCTIONS IN: oxidoreductase activity, aldo-keto reductase activity; INVOLVED IN: oxidation reduction; LOCATED IN: chloroplast thylakoid membrane, chloroplast, plastoglobule, chloroplast envelope; EXPRESSED IN: 22 plant structures; EXPRESSED DURING: 14 growth stages; CONTAINS InterPro DOMAIN/s: Aldo/keto reductase (InterPro:IPR…	3.5	minor CHO metabolism.others	Chara_Exp5_MF2_alkaline_3		3	464.238	1389.69	2006300
MF1_alkaline	Unigene27377_All	FAALPWR	(at1g06690 : 419.0) NAD(P)-linked oxidoreductase superfamily protein; FUNCTIONS IN: oxidoreductase activity, aldo-keto reductase activity; INVOLVED IN: oxidation reduction; LOCATED IN: chloroplast thylakoid membrane, chloroplast, plastoglobule, chloroplast envelope; EXPRESSED IN: 22 plant structures; EXPRESSED DURING: 14 growth stages; CONTAINS InterPro DOMAIN/s: Aldo/keto reductase (InterPro:IPR…	3.5	minor CHO metabolism.others	Chara_Exp5_MF1_alkaline_2	430.743	2	430.743	859.47	10769000
MF1_alkaline	Unigene27377_All	FAALPWR	(at1g06690 : 419.0) NAD(P)-linked oxidoreductase superfamily protein; FUNCTIONS IN: oxidoreductase activity, aldo-keto reductase activity; INVOLVED IN: oxidation reduction; LOCATED IN: chloroplast thylakoid membrane, chloroplast, plastoglobule, chloroplast envelope; EXPRESSED IN: 22 plant structures; EXPRESSED DURING: 14 growth stages; CONTAINS InterPro DOMAIN/s: Aldo/keto reductase (InterPro:IPR…	3.5	minor CHO metabolism.others	Chara_Exp5_MF1_alkaline_3	430.742	2	430.743	859.47	10299000
MF2_alkaline	Unigene27377_All	FAALPWR	(at1g06690 : 419.0) NAD(P)-linked oxidoreductase superfamily protein; FUNCTIONS IN: oxidoreductase activity, aldo-keto reductase activity; INVOLVED IN: oxidation reduction; LOCATED IN: chloroplast thylakoid membrane, chloroplast, plastoglobule, chloroplast envelope; EXPRESSED IN: 22 plant structures; EXPRESSED DURING: 14 growth stages; CONTAINS InterPro DOMAIN/s: Aldo/keto reductase (InterPro:IPR…	3.5	minor CHO metabolism.others	Chara_Exp5_MF2_alkaline_1	430.742	2	430.743	859.47	19202000
MF2_alkaline	Unigene27377_All	FAALPWR	(at1g06690 : 419.0) NAD(P)-linked oxidoreductase superfamily protein; FUNCTIONS IN: oxidoreductase activity, aldo-keto reductase activity; INVOLVED IN: oxidation reduction; LOCATED IN: chloroplast thylakoid membrane, chloroplast, plastoglobule, chloroplast envelope; EXPRESSED IN: 22 plant structures; EXPRESSED DURING: 14 growth stages; CONTAINS InterPro DOMAIN/s: Aldo/keto reductase (InterPro:IPR…	3.5	minor CHO metabolism.others	Chara_Exp5_MF2_alkaline_2	430.743	2	430.743	859.47	15170000
MF2_alkaline	Unigene27377_All	FAALPWR	(at1g06690 : 419.0) NAD(P)-linked oxidoreductase superfamily protein; FUNCTIONS IN: oxidoreductase activity, aldo-keto reductase activity; INVOLVED IN: oxidation reduction; LOCATED IN: chloroplast thylakoid membrane, chloroplast, plastoglobule, chloroplast envelope; EXPRESSED IN: 22 plant structures; EXPRESSED DURING: 14 growth stages; CONTAINS InterPro DOMAIN/s: Aldo/keto reductase (InterPro:IPR…	3.5	minor CHO metabolism.others	Chara_Exp5_MF2_alkaline_3	430.742	2	430.743	859.47	17118000
MF3_acidic	Unigene27377_All	FAALPWR	(at1g06690 : 419.0) NAD(P)-linked oxidoreductase superfamily protein; FUNCTIONS IN: oxidoreductase activity, aldo-keto reductase activity; INVOLVED IN: oxidation reduction; LOCATED IN: chloroplast thylakoid membrane, chloroplast, plastoglobule, chloroplast envelope; EXPRESSED IN: 22 plant structures; EXPRESSED DURING: 14 growth stages; CONTAINS InterPro DOMAIN/s: Aldo/keto reductase (InterPro:IPR…	3.5	minor CHO metabolism.others	Chara_Exp5_MF3_acid_1	430.743	2	430.743	859.47	11145000
MF3_acidic	Unigene27377_All	FAALPWR	(at1g06690 : 419.0) NAD(P)-linked oxidoreductase superfamily protein; FUNCTIONS IN: oxidoreductase activity, aldo-keto reductase activity; INVOLVED IN: oxidation reduction; LOCATED IN: chloroplast thylakoid membrane, chloroplast, plastoglobule, chloroplast envelope; EXPRESSED IN: 22 plant structures; EXPRESSED DURING: 14 growth stages; CONTAINS InterPro DOMAIN/s: Aldo/keto reductase (InterPro:IPR…	3.5	minor CHO metabolism.others	Chara_Exp5_MF3_acid_2	430.742	2	430.743	859.47	13078000
MF3_acidic	Unigene27377_All	FAALPWR	(at1g06690 : 419.0) NAD(P)-linked oxidoreductase superfamily protein; FUNCTIONS IN: oxidoreductase activity, aldo-keto reductase activity; INVOLVED IN: oxidation reduction; LOCATED IN: chloroplast thylakoid membrane, chloroplast, plastoglobule, chloroplast envelope; EXPRESSED IN: 22 plant structures; EXPRESSED DURING: 14 growth stages; CONTAINS InterPro DOMAIN/s: Aldo/keto reductase (InterPro:IPR…	3.5	minor CHO metabolism.others	Chara_Exp5_MF3_acid_2	430.742	2	430.743	859.47
MF3_acidic	Unigene27377_All	FAALPWR	(at1g06690 : 419.0) NAD(P)-linked oxidoreductase superfamily protein; FUNCTIONS IN: oxidoreductase activity, aldo-keto reductase activity; INVOLVED IN: oxidation reduction; LOCATED IN: chloroplast thylakoid membrane, chloroplast, plastoglobule, chloroplast envelope; EXPRESSED IN: 22 plant structures; EXPRESSED DURING: 14 growth stages; CONTAINS InterPro DOMAIN/s: Aldo/keto reductase (InterPro:IPR…	3.5	minor CHO metabolism.others	Chara_Exp5_MF3_acid_3	430.743	2	430.743	859.47	25358000
MF4_acidic	Unigene27377_All	FAALPWR	(at1g06690 : 419.0) NAD(P)-linked oxidoreductase superfamily protein; FUNCTIONS IN: oxidoreductase activity, aldo-keto reductase activity; INVOLVED IN: oxidation reduction; LOCATED IN: chloroplast thylakoid membrane, chloroplast, plastoglobule, chloroplast envelope; EXPRESSED IN: 22 plant structures; EXPRESSED DURING: 14 growth stages; CONTAINS InterPro DOMAIN/s: Aldo/keto reductase (InterPro:IPR…	3.5	minor CHO metabolism.others	Chara_Exp5_MF4_acid_1	430.742	2	430.743	859.47	5504300
MF4_acidic	Unigene27377_All	FAALPWR	(at1g06690 : 419.0) NAD(P)-linked oxidoreductase superfamily protein; FUNCTIONS IN: oxidoreductase activity, aldo-keto reductase activity; INVOLVED IN: oxidation reduction; LOCATED IN: chloroplast thylakoid membrane, chloroplast, plastoglobule, chloroplast envelope; EXPRESSED IN: 22 plant structures; EXPRESSED DURING: 14 growth stages; CONTAINS InterPro DOMAIN/s: Aldo/keto reductase (InterPro:IPR…	3.5	minor CHO metabolism.others	Chara_Exp5_MF4_acid_1	430.743	2	430.743	859.47
MF4_acidic	Unigene27377_All	FAALPWR	(at1g06690 : 419.0) NAD(P)-linked oxidoreductase superfamily protein; FUNCTIONS IN: oxidoreductase activity, aldo-keto reductase activity; INVOLVED IN: oxidation reduction; LOCATED IN: chloroplast thylakoid membrane, chloroplast, plastoglobule, chloroplast envelope; EXPRESSED IN: 22 plant structures; EXPRESSED DURING: 14 growth stages; CONTAINS InterPro DOMAIN/s: Aldo/keto reductase (InterPro:IPR…	3.5	minor CHO metabolism.others	Chara_Exp5_MF4_acid_2	430.742	2	430.743	859.47	5374300
MF1_alkaline	Unigene27377_All	LGEEYNKTPTQVALNWLLVQGNVVPIPGAK	(at1g06690 : 419.0) NAD(P)-linked oxidoreductase superfamily protein; FUNCTIONS IN: oxidoreductase activity, aldo-keto reductase activity; INVOLVED IN: oxidation reduction; LOCATED IN: chloroplast thylakoid membrane, chloroplast, plastoglobule, chloroplast envelope; EXPRESSED IN: 22 plant structures; EXPRESSED DURING: 14 growth stages; CONTAINS InterPro DOMAIN/s: Aldo/keto reductase (InterPro:IPR…	3.5	minor CHO metabolism.others	Chara_Exp5_MF1_alkaline_3	813.198	4	812.947	3247.76	4106300
MF2_alkaline	Unigene27377_All	LGEEYNKTPTQVALNWLLVQGNVVPIPGAK	(at1g06690 : 419.0) NAD(P)-linked oxidoreductase superfamily protein; FUNCTIONS IN: oxidoreductase activity, aldo-keto reductase activity; INVOLVED IN: oxidation reduction; LOCATED IN: chloroplast thylakoid membrane, chloroplast, plastoglobule, chloroplast envelope; EXPRESSED IN: 22 plant structures; EXPRESSED DURING: 14 growth stages; CONTAINS InterPro DOMAIN/s: Aldo/keto reductase (InterPro:IPR…	3.5	minor CHO metabolism.others	Chara_Exp5_MF2_alkaline_1	813.449	4	812.947	3247.76	7450200
MF2_alkaline	Unigene27377_All	LGEEYNKTPTQVALNWLLVQGNVVPIPGAK	(at1g06690 : 419.0) NAD(P)-linked oxidoreductase superfamily protein; FUNCTIONS IN: oxidoreductase activity, aldo-keto reductase activity; INVOLVED IN: oxidation reduction; LOCATED IN: chloroplast thylakoid membrane, chloroplast, plastoglobule, chloroplast envelope; EXPRESSED IN: 22 plant structures; EXPRESSED DURING: 14 growth stages; CONTAINS InterPro DOMAIN/s: Aldo/keto reductase (InterPro:IPR…	3.5	minor CHO metabolism.others	Chara_Exp5_MF2_alkaline_1	1083.93	3	1083.59	3247.76	4242900
MF2_alkaline	Unigene27377_All	LGEEYNKTPTQVALNWLLVQGNVVPIPGAK	(at1g06690 : 419.0) NAD(P)-linked oxidoreductase superfamily protein; FUNCTIONS IN: oxidoreductase activity, aldo-keto reductase activity; INVOLVED IN: oxidation reduction; LOCATED IN: chloroplast thylakoid membrane, chloroplast, plastoglobule, chloroplast envelope; EXPRESSED IN: 22 plant structures; EXPRESSED DURING: 14 growth stages; CONTAINS InterPro DOMAIN/s: Aldo/keto reductase (InterPro:IPR…	3.5	minor CHO metabolism.others	Chara_Exp5_MF2_alkaline_2	813.197	4	812.947	3247.76	6939100
MF2_alkaline	Unigene27377_All	LGEEYNKTPTQVALNWLLVQGNVVPIPGAK	(at1g06690 : 419.0) NAD(P)-linked oxidoreductase superfamily protein; FUNCTIONS IN: oxidoreductase activity, aldo-keto reductase activity; INVOLVED IN: oxidation reduction; LOCATED IN: chloroplast thylakoid membrane, chloroplast, plastoglobule, chloroplast envelope; EXPRESSED IN: 22 plant structures; EXPRESSED DURING: 14 growth stages; CONTAINS InterPro DOMAIN/s: Aldo/keto reductase (InterPro:IPR…	3.5	minor CHO metabolism.others	Chara_Exp5_MF2_alkaline_2	1084.26	3	1083.59	3247.76	4785500
MF2_alkaline	Unigene27377_All	LGEEYNKTPTQVALNWLLVQGNVVPIPGAK	(at1g06690 : 419.0) NAD(P)-linked oxidoreductase superfamily protein; FUNCTIONS IN: oxidoreductase activity, aldo-keto reductase activity; INVOLVED IN: oxidation reduction; LOCATED IN: chloroplast thylakoid membrane, chloroplast, plastoglobule, chloroplast envelope; EXPRESSED IN: 22 plant structures; EXPRESSED DURING: 14 growth stages; CONTAINS InterPro DOMAIN/s: Aldo/keto reductase (InterPro:IPR…	3.5	minor CHO metabolism.others	Chara_Exp5_MF2_alkaline_2	1083.59	3	1083.59	3247.76
MF2_alkaline	Unigene27377_All	LGEEYNKTPTQVALNWLLVQGNVVPIPGAK	(at1g06690 : 419.0) NAD(P)-linked oxidoreductase superfamily protein; FUNCTIONS IN: oxidoreductase activity, aldo-keto reductase activity; INVOLVED IN: oxidation reduction; LOCATED IN: chloroplast thylakoid membrane, chloroplast, plastoglobule, chloroplast envelope; EXPRESSED IN: 22 plant structures; EXPRESSED DURING: 14 growth stages; CONTAINS InterPro DOMAIN/s: Aldo/keto reductase (InterPro:IPR…	3.5	minor CHO metabolism.others	Chara_Exp5_MF2_alkaline_3	1083.93	3	1083.59	3247.76	2446800
MF2_alkaline	Unigene27377_All	LGEEYNKTPTQVALNWLLVQGNVVPIPGAK	(at1g06690 : 419.0) NAD(P)-linked oxidoreductase superfamily protein; FUNCTIONS IN: oxidoreductase activity, aldo-keto reductase activity; INVOLVED IN: oxidation reduction; LOCATED IN: chloroplast thylakoid membrane, chloroplast, plastoglobule, chloroplast envelope; EXPRESSED IN: 22 plant structures; EXPRESSED DURING: 14 growth stages; CONTAINS InterPro DOMAIN/s: Aldo/keto reductase (InterPro:IPR…	3.5	minor CHO metabolism.others	Chara_Exp5_MF2_alkaline_3	813.702	4	812.947	3247.76	5658000
MF3_acidic	Unigene27377_All	LGEEYNKTPTQVALNWLLVQGNVVPIPGAK	(at1g06690 : 419.0) NAD(P)-linked oxidoreductase superfamily protein; FUNCTIONS IN: oxidoreductase activity, aldo-keto reductase activity; INVOLVED IN: oxidation reduction; LOCATED IN: chloroplast thylakoid membrane, chloroplast, plastoglobule, chloroplast envelope; EXPRESSED IN: 22 plant structures; EXPRESSED DURING: 14 growth stages; CONTAINS InterPro DOMAIN/s: Aldo/keto reductase (InterPro:IPR…	3.5	minor CHO metabolism.others	Chara_Exp5_MF3_acid_1	813.198	4	812.947	3247.76	4747600
MF3_acidic	Unigene27377_All	LGEEYNKTPTQVALNWLLVQGNVVPIPGAK	(at1g06690 : 419.0) NAD(P)-linked oxidoreductase superfamily protein; FUNCTIONS IN: oxidoreductase activity, aldo-keto reductase activity; INVOLVED IN: oxidation reduction; LOCATED IN: chloroplast thylakoid membrane, chloroplast, plastoglobule, chloroplast envelope; EXPRESSED IN: 22 plant structures; EXPRESSED DURING: 14 growth stages; CONTAINS InterPro DOMAIN/s: Aldo/keto reductase (InterPro:IPR…	3.5	minor CHO metabolism.others	Chara_Exp5_MF3_acid_1	1084.26	3	1083.59	3247.76	3841400
MF3_acidic	Unigene27377_All	LGEEYNKTPTQVALNWLLVQGNVVPIPGAK	(at1g06690 : 419.0) NAD(P)-linked oxidoreductase superfamily protein; FUNCTIONS IN: oxidoreductase activity, aldo-keto reductase activity; INVOLVED IN: oxidation reduction; LOCATED IN: chloroplast thylakoid membrane, chloroplast, plastoglobule, chloroplast envelope; EXPRESSED IN: 22 plant structures; EXPRESSED DURING: 14 growth stages; CONTAINS InterPro DOMAIN/s: Aldo/keto reductase (InterPro:IPR…	3.5	minor CHO metabolism.others	Chara_Exp5_MF3_acid_2	813.199	4	812.947	3247.76	6044700
MF3_acidic	Unigene27377_All	LGEEYNKTPTQVALNWLLVQGNVVPIPGAK	(at1g06690 : 419.0) NAD(P)-linked oxidoreductase superfamily protein; FUNCTIONS IN: oxidoreductase activity, aldo-keto reductase activity; INVOLVED IN: oxidation reduction; LOCATED IN: chloroplast thylakoid membrane, chloroplast, plastoglobule, chloroplast envelope; EXPRESSED IN: 22 plant structures; EXPRESSED DURING: 14 growth stages; CONTAINS InterPro DOMAIN/s: Aldo/keto reductase (InterPro:IPR…	3.5	minor CHO metabolism.others	Chara_Exp5_MF3_acid_2	1084.26	3	1083.59	3247.76	3611100
MF3_acidic	Unigene27377_All	LGEEYNKTPTQVALNWLLVQGNVVPIPGAK	(at1g06690 : 419.0) NAD(P)-linked oxidoreductase superfamily protein; FUNCTIONS IN: oxidoreductase activity, aldo-keto reductase activity; INVOLVED IN: oxidation reduction; LOCATED IN: chloroplast thylakoid membrane, chloroplast, plastoglobule, chloroplast envelope; EXPRESSED IN: 22 plant structures; EXPRESSED DURING: 14 growth stages; CONTAINS InterPro DOMAIN/s: Aldo/keto reductase (InterPro:IPR…	3.5	minor CHO metabolism.others	Chara_Exp5_MF3_acid_3	813.45	4	812.947	3247.76	13934000
MF3_acidic	Unigene27377_All	LGEEYNKTPTQVALNWLLVQGNVVPIPGAK	(at1g06690 : 419.0) NAD(P)-linked oxidoreductase superfamily protein; FUNCTIONS IN: oxidoreductase activity, aldo-keto reductase activity; INVOLVED IN: oxidation reduction; LOCATED IN: chloroplast thylakoid membrane, chloroplast, plastoglobule, chloroplast envelope; EXPRESSED IN: 22 plant structures; EXPRESSED DURING: 14 growth stages; CONTAINS InterPro DOMAIN/s: Aldo/keto reductase (InterPro:IPR…	3.5	minor CHO metabolism.others	Chara_Exp5_MF3_acid_3	1084.26	3	1083.59	3247.76	9226300
MF3_acidic	Unigene27377_All	LGEEYNKTPTQVALNWLLVQGNVVPIPGAK	(at1g06690 : 419.0) NAD(P)-linked oxidoreductase superfamily protein; FUNCTIONS IN: oxidoreductase activity, aldo-keto reductase activity; INVOLVED IN: oxidation reduction; LOCATED IN: chloroplast thylakoid membrane, chloroplast, plastoglobule, chloroplast envelope; EXPRESSED IN: 22 plant structures; EXPRESSED DURING: 14 growth stages; CONTAINS InterPro DOMAIN/s: Aldo/keto reductase (InterPro:IPR…	3.5	minor CHO metabolism.others	Chara_Exp5_MF3_acid_3	813.392	4	812.947	3247.76	3754000
MF4_acidic	Unigene27377_All	LGEEYNKTPTQVALNWLLVQGNVVPIPGAK	(at1g06690 : 419.0) NAD(P)-linked oxidoreductase superfamily protein; FUNCTIONS IN: oxidoreductase activity, aldo-keto reductase activity; INVOLVED IN: oxidation reduction; LOCATED IN: chloroplast thylakoid membrane, chloroplast, plastoglobule, chloroplast envelope; EXPRESSED IN: 22 plant structures; EXPRESSED DURING: 14 growth stages; CONTAINS InterPro DOMAIN/s: Aldo/keto reductase (InterPro:IPR…	3.5	minor CHO metabolism.others	Chara_Exp5_MF4_acid_1	813.198	4	812.947	3247.76	5314500
MF4_acidic	Unigene27377_All	LGEEYNKTPTQVALNWLLVQGNVVPIPGAK	(at1g06690 : 419.0) NAD(P)-linked oxidoreductase superfamily protein; FUNCTIONS IN: oxidoreductase activity, aldo-keto reductase activity; INVOLVED IN: oxidation reduction; LOCATED IN: chloroplast thylakoid membrane, chloroplast, plastoglobule, chloroplast envelope; EXPRESSED IN: 22 plant structures; EXPRESSED DURING: 14 growth stages; CONTAINS InterPro DOMAIN/s: Aldo/keto reductase (InterPro:IPR…	3.5	minor CHO metabolism.others	Chara_Exp5_MF4_acid_1	1084.27	3	1083.59	3247.76	1655000
MF4_acidic	Unigene27377_All	LGEEYNKTPTQVALNWLLVQGNVVPIPGAK	(at1g06690 : 419.0) NAD(P)-linked oxidoreductase superfamily protein; FUNCTIONS IN: oxidoreductase activity, aldo-keto reductase activity; INVOLVED IN: oxidation reduction; LOCATED IN: chloroplast thylakoid membrane, chloroplast, plastoglobule, chloroplast envelope; EXPRESSED IN: 22 plant structures; EXPRESSED DURING: 14 growth stages; CONTAINS InterPro DOMAIN/s: Aldo/keto reductase (InterPro:IPR…	3.5	minor CHO metabolism.others	Chara_Exp5_MF4_acid_2	813.197	4	812.947	3247.76	2799700
MF4_acidic	Unigene27377_All	LGEEYNKTPTQVALNWLLVQGNVVPIPGAK	(at1g06690 : 419.0) NAD(P)-linked oxidoreductase superfamily protein; FUNCTIONS IN: oxidoreductase activity, aldo-keto reductase activity; INVOLVED IN: oxidation reduction; LOCATED IN: chloroplast thylakoid membrane, chloroplast, plastoglobule, chloroplast envelope; EXPRESSED IN: 22 plant structures; EXPRESSED DURING: 14 growth stages; CONTAINS InterPro DOMAIN/s: Aldo/keto reductase (InterPro:IPR…	3.5	minor CHO metabolism.others	Chara_Exp5_MF4_acid_2	1084.26	3	1083.59	3247.76	1354300
MF3_acidic	Unigene27377_All	LGEEYNKTPTQVALNWLLVQGNVVPIPGAK	(at1g06690 : 419.0) NAD(P)-linked oxidoreductase superfamily protein; FUNCTIONS IN: oxidoreductase activity, aldo-keto reductase activity; INVOLVED IN: oxidation reduction; LOCATED IN: chloroplast thylakoid membrane, chloroplast, plastoglobule, chloroplast envelope; EXPRESSED IN: 22 plant structures; EXPRESSED DURING: 14 growth stages; CONTAINS InterPro DOMAIN/s: Aldo/keto reductase (InterPro:IPR…	3.5	minor CHO metabolism.others	Chara_Exp5_MF3_acid_1		4	812.947	3247.76	874280
MF4_acidic	Unigene27377_All	LGEEYNKTPTQVALNWLLVQGNVVPIPGAK	(at1g06690 : 419.0) NAD(P)-linked oxidoreductase superfamily protein; FUNCTIONS IN: oxidoreductase activity, aldo-keto reductase activity; INVOLVED IN: oxidation reduction; LOCATED IN: chloroplast thylakoid membrane, chloroplast, plastoglobule, chloroplast envelope; EXPRESSED IN: 22 plant structures; EXPRESSED DURING: 14 growth stages; CONTAINS InterPro DOMAIN/s: Aldo/keto reductase (InterPro:IPR…	3.5	minor CHO metabolism.others	Chara_Exp5_MF4_acid_1		4	812.947	3247.76	2110600
MF3_acidic	Unigene27377_All	LGIGAWAWGDR	(at1g06690 : 419.0) NAD(P)-linked oxidoreductase superfamily protein; FUNCTIONS IN: oxidoreductase activity, aldo-keto reductase activity; INVOLVED IN: oxidation reduction; LOCATED IN: chloroplast thylakoid membrane, chloroplast, plastoglobule, chloroplast envelope; EXPRESSED IN: 22 plant structures; EXPRESSED DURING: 14 growth stages; CONTAINS InterPro DOMAIN/s: Aldo/keto reductase (InterPro:IPR…	3.5	minor CHO metabolism.others	Chara_Exp5_MF3_acid_1	601.309	2	601.309	1200.6
MF3_acidic	Unigene27377_All	LGIGAWAWGDR	(at1g06690 : 419.0) NAD(P)-linked oxidoreductase superfamily protein; FUNCTIONS IN: oxidoreductase activity, aldo-keto reductase activity; INVOLVED IN: oxidation reduction; LOCATED IN: chloroplast thylakoid membrane, chloroplast, plastoglobule, chloroplast envelope; EXPRESSED IN: 22 plant structures; EXPRESSED DURING: 14 growth stages; CONTAINS InterPro DOMAIN/s: Aldo/keto reductase (InterPro:IPR…	3.5	minor CHO metabolism.others	Chara_Exp5_MF3_acid_2	601.311	2	601.309	1200.6
MF1_alkaline	Unigene27377_All	LGSSPVVVPK	(at1g06690 : 419.0) NAD(P)-linked oxidoreductase superfamily protein; FUNCTIONS IN: oxidoreductase activity, aldo-keto reductase activity; INVOLVED IN: oxidation reduction; LOCATED IN: chloroplast thylakoid membrane, chloroplast, plastoglobule, chloroplast envelope; EXPRESSED IN: 22 plant structures; EXPRESSED DURING: 14 growth stages; CONTAINS InterPro DOMAIN/s: Aldo/keto reductase (InterPro:IPR…	3.5	minor CHO metabolism.others	Chara_Exp5_MF1_alkaline_2	491.8	2	491.8	981.586	47000000
MF1_alkaline	Unigene27377_All	LGSSPVVVPK	(at1g06690 : 419.0) NAD(P)-linked oxidoreductase superfamily protein; FUNCTIONS IN: oxidoreductase activity, aldo-keto reductase activity; INVOLVED IN: oxidation reduction; LOCATED IN: chloroplast thylakoid membrane, chloroplast, plastoglobule, chloroplast envelope; EXPRESSED IN: 22 plant structures; EXPRESSED DURING: 14 growth stages; CONTAINS InterPro DOMAIN/s: Aldo/keto reductase (InterPro:IPR…	3.5	minor CHO metabolism.others	Chara_Exp5_MF1_alkaline_3	491.801	2	491.8	981.586	41683000
MF2_alkaline	Unigene27377_All	LGSSPVVVPK	(at1g06690 : 419.0) NAD(P)-linked oxidoreductase superfamily protein; FUNCTIONS IN: oxidoreductase activity, aldo-keto reductase activity; INVOLVED IN: oxidation reduction; LOCATED IN: chloroplast thylakoid membrane, chloroplast, plastoglobule, chloroplast envelope; EXPRESSED IN: 22 plant structures; EXPRESSED DURING: 14 growth stages; CONTAINS InterPro DOMAIN/s: Aldo/keto reductase (InterPro:IPR…	3.5	minor CHO metabolism.others	Chara_Exp5_MF2_alkaline_1	491.801	2	491.8	981.586	58557000
MF2_alkaline	Unigene27377_All	LGSSPVVVPK	(at1g06690 : 419.0) NAD(P)-linked oxidoreductase superfamily protein; FUNCTIONS IN: oxidoreductase activity, aldo-keto reductase activity; INVOLVED IN: oxidation reduction; LOCATED IN: chloroplast thylakoid membrane, chloroplast, plastoglobule, chloroplast envelope; EXPRESSED IN: 22 plant structures; EXPRESSED DURING: 14 growth stages; CONTAINS InterPro DOMAIN/s: Aldo/keto reductase (InterPro:IPR…	3.5	minor CHO metabolism.others	Chara_Exp5_MF2_alkaline_2	491.8	2	491.8	981.586	50985000
MF2_alkaline	Unigene27377_All	LGSSPVVVPK	(at1g06690 : 419.0) NAD(P)-linked oxidoreductase superfamily protein; FUNCTIONS IN: oxidoreductase activity, aldo-keto reductase activity; INVOLVED IN: oxidation reduction; LOCATED IN: chloroplast thylakoid membrane, chloroplast, plastoglobule, chloroplast envelope; EXPRESSED IN: 22 plant structures; EXPRESSED DURING: 14 growth stages; CONTAINS InterPro DOMAIN/s: Aldo/keto reductase (InterPro:IPR…	3.5	minor CHO metabolism.others	Chara_Exp5_MF2_alkaline_3	491.8	2	491.8	981.586	64288000
MF3_acidic	Unigene27377_All	LGSSPVVVPK	(at1g06690 : 419.0) NAD(P)-linked oxidoreductase superfamily protein; FUNCTIONS IN: oxidoreductase activity, aldo-keto reductase activity; INVOLVED IN: oxidation reduction; LOCATED IN: chloroplast thylakoid membrane, chloroplast, plastoglobule, chloroplast envelope; EXPRESSED IN: 22 plant structures; EXPRESSED DURING: 14 growth stages; CONTAINS InterPro DOMAIN/s: Aldo/keto reductase (InterPro:IPR…	3.5	minor CHO metabolism.others	Chara_Exp5_MF3_acid_1	491.801	2	491.8	981.586	55664000
MF3_acidic	Unigene27377_All	LGSSPVVVPK	(at1g06690 : 419.0) NAD(P)-linked oxidoreductase superfamily protein; FUNCTIONS IN: oxidoreductase activity, aldo-keto reductase activity; INVOLVED IN: oxidation reduction; LOCATED IN: chloroplast thylakoid membrane, chloroplast, plastoglobule, chloroplast envelope; EXPRESSED IN: 22 plant structures; EXPRESSED DURING: 14 growth stages; CONTAINS InterPro DOMAIN/s: Aldo/keto reductase (InterPro:IPR…	3.5	minor CHO metabolism.others	Chara_Exp5_MF3_acid_2	491.801	2	491.8	981.586	62245000
MF3_acidic	Unigene27377_All	LGSSPVVVPK	(at1g06690 : 419.0) NAD(P)-linked oxidoreductase superfamily protein; FUNCTIONS IN: oxidoreductase activity, aldo-keto reductase activity; INVOLVED IN: oxidation reduction; LOCATED IN: chloroplast thylakoid membrane, chloroplast, plastoglobule, chloroplast envelope; EXPRESSED IN: 22 plant structures; EXPRESSED DURING: 14 growth stages; CONTAINS InterPro DOMAIN/s: Aldo/keto reductase (InterPro:IPR…	3.5	minor CHO metabolism.others	Chara_Exp5_MF3_acid_3	491.8	2	491.8	981.586	109480000
MF4_acidic	Unigene27377_All	LGSSPVVVPK	(at1g06690 : 419.0) NAD(P)-linked oxidoreductase superfamily protein; FUNCTIONS IN: oxidoreductase activity, aldo-keto reductase activity; INVOLVED IN: oxidation reduction; LOCATED IN: chloroplast thylakoid membrane, chloroplast, plastoglobule, chloroplast envelope; EXPRESSED IN: 22 plant structures; EXPRESSED DURING: 14 growth stages; CONTAINS InterPro DOMAIN/s: Aldo/keto reductase (InterPro:IPR…	3.5	minor CHO metabolism.others	Chara_Exp5_MF4_acid_1	491.8	2	491.8	981.586	31586000
MF4_acidic	Unigene27377_All	LGSSPVVVPK	(at1g06690 : 419.0) NAD(P)-linked oxidoreductase superfamily protein; FUNCTIONS IN: oxidoreductase activity, aldo-keto reductase activity; INVOLVED IN: oxidation reduction; LOCATED IN: chloroplast thylakoid membrane, chloroplast, plastoglobule, chloroplast envelope; EXPRESSED IN: 22 plant structures; EXPRESSED DURING: 14 growth stages; CONTAINS InterPro DOMAIN/s: Aldo/keto reductase (InterPro:IPR…	3.5	minor CHO metabolism.others	Chara_Exp5_MF4_acid_2	491.801	2	491.8	981.586	31136000
MF2_alkaline	Unigene27377_All	MIAANNNNNEEEEEK	(at1g06690 : 419.0) NAD(P)-linked oxidoreductase superfamily protein; FUNCTIONS IN: oxidoreductase activity, aldo-keto reductase activity; INVOLVED IN: oxidation reduction; LOCATED IN: chloroplast thylakoid membrane, chloroplast, plastoglobule, chloroplast envelope; EXPRESSED IN: 22 plant structures; EXPRESSED DURING: 14 growth stages; CONTAINS InterPro DOMAIN/s: Aldo/keto reductase (InterPro:IPR…	3.5	minor CHO metabolism.others	Chara_Exp5_MF2_alkaline_3	874.873	2	874.873	1747.73	3081100
MF1_alkaline	Unigene27377_All	MIAANNNNNEEEEEKVVIATK	(at1g06690 : 419.0) NAD(P)-linked oxidoreductase superfamily protein; FUNCTIONS IN: oxidoreductase activity, aldo-keto reductase activity; INVOLVED IN: oxidation reduction; LOCATED IN: chloroplast thylakoid membrane, chloroplast, plastoglobule, chloroplast envelope; EXPRESSED IN: 22 plant structures; EXPRESSED DURING: 14 growth stages; CONTAINS InterPro DOMAIN/s: Aldo/keto reductase (InterPro:IPR…	3.5	minor CHO metabolism.others	Chara_Exp5_MF1_alkaline_2	787.383	3	787.385	2359.13
MF1_alkaline	Unigene27377_All	MIAANNNNNEEEEEKVVIATK	(at1g06690 : 419.0) NAD(P)-linked oxidoreductase superfamily protein; FUNCTIONS IN: oxidoreductase activity, aldo-keto reductase activity; INVOLVED IN: oxidation reduction; LOCATED IN: chloroplast thylakoid membrane, chloroplast, plastoglobule, chloroplast envelope; EXPRESSED IN: 22 plant structures; EXPRESSED DURING: 14 growth stages; CONTAINS InterPro DOMAIN/s: Aldo/keto reductase (InterPro:IPR…	3.5	minor CHO metabolism.others	Chara_Exp5_MF1_alkaline_3	787.383	3	787.385	2359.13	20409000
MF2_alkaline	Unigene27377_All	MIAANNNNNEEEEEKVVIATK	(at1g06690 : 419.0) NAD(P)-linked oxidoreductase superfamily protein; FUNCTIONS IN: oxidoreductase activity, aldo-keto reductase activity; INVOLVED IN: oxidation reduction; LOCATED IN: chloroplast thylakoid membrane, chloroplast, plastoglobule, chloroplast envelope; EXPRESSED IN: 22 plant structures; EXPRESSED DURING: 14 growth stages; CONTAINS InterPro DOMAIN/s: Aldo/keto reductase (InterPro:IPR…	3.5	minor CHO metabolism.others	Chara_Exp5_MF2_alkaline_1	787.716	3	787.385	2359.13	36636000
MF2_alkaline	Unigene27377_All	MIAANNNNNEEEEEKVVIATK	(at1g06690 : 419.0) NAD(P)-linked oxidoreductase superfamily protein; FUNCTIONS IN: oxidoreductase activity, aldo-keto reductase activity; INVOLVED IN: oxidation reduction; LOCATED IN: chloroplast thylakoid membrane, chloroplast, plastoglobule, chloroplast envelope; EXPRESSED IN: 22 plant structures; EXPRESSED DURING: 14 growth stages; CONTAINS InterPro DOMAIN/s: Aldo/keto reductase (InterPro:IPR…	3.5	minor CHO metabolism.others	Chara_Exp5_MF2_alkaline_2	787.718	3	787.385	2359.13	28269000
MF2_alkaline	Unigene27377_All	MIAANNNNNEEEEEKVVIATK	(at1g06690 : 419.0) NAD(P)-linked oxidoreductase superfamily protein; FUNCTIONS IN: oxidoreductase activity, aldo-keto reductase activity; INVOLVED IN: oxidation reduction; LOCATED IN: chloroplast thylakoid membrane, chloroplast, plastoglobule, chloroplast envelope; EXPRESSED IN: 22 plant structures; EXPRESSED DURING: 14 growth stages; CONTAINS InterPro DOMAIN/s: Aldo/keto reductase (InterPro:IPR…	3.5	minor CHO metabolism.others	Chara_Exp5_MF2_alkaline_3	787.384	3	787.385	2359.13	40852000
MF2_alkaline	Unigene27377_All	MIAANNNNNEEEEEKVVIATK	(at1g06690 : 419.0) NAD(P)-linked oxidoreductase superfamily protein; FUNCTIONS IN: oxidoreductase activity, aldo-keto reductase activity; INVOLVED IN: oxidation reduction; LOCATED IN: chloroplast thylakoid membrane, chloroplast, plastoglobule, chloroplast envelope; EXPRESSED IN: 22 plant structures; EXPRESSED DURING: 14 growth stages; CONTAINS InterPro DOMAIN/s: Aldo/keto reductase (InterPro:IPR…	3.5	minor CHO metabolism.others	Chara_Exp5_MF2_alkaline_3	787.384	3	787.385	2359.13
MF3_acidic	Unigene27377_All	MIAANNNNNEEEEEKVVIATK	(at1g06690 : 419.0) NAD(P)-linked oxidoreductase superfamily protein; FUNCTIONS IN: oxidoreductase activity, aldo-keto reductase activity; INVOLVED IN: oxidation reduction; LOCATED IN: chloroplast thylakoid membrane, chloroplast, plastoglobule, chloroplast envelope; EXPRESSED IN: 22 plant structures; EXPRESSED DURING: 14 growth stages; CONTAINS InterPro DOMAIN/s: Aldo/keto reductase (InterPro:IPR…	3.5	minor CHO metabolism.others	Chara_Exp5_MF3_acid_1	787.717	3	787.385	2359.13	23458000
MF3_acidic	Unigene27377_All	MIAANNNNNEEEEEKVVIATK	(at1g06690 : 419.0) NAD(P)-linked oxidoreductase superfamily protein; FUNCTIONS IN: oxidoreductase activity, aldo-keto reductase activity; INVOLVED IN: oxidation reduction; LOCATED IN: chloroplast thylakoid membrane, chloroplast, plastoglobule, chloroplast envelope; EXPRESSED IN: 22 plant structures; EXPRESSED DURING: 14 growth stages; CONTAINS InterPro DOMAIN/s: Aldo/keto reductase (InterPro:IPR…	3.5	minor CHO metabolism.others	Chara_Exp5_MF3_acid_2	787.719	3	787.385	2359.13	20298000
MF3_acidic	Unigene27377_All	MIAANNNNNEEEEEKVVIATK	(at1g06690 : 419.0) NAD(P)-linked oxidoreductase superfamily protein; FUNCTIONS IN: oxidoreductase activity, aldo-keto reductase activity; INVOLVED IN: oxidation reduction; LOCATED IN: chloroplast thylakoid membrane, chloroplast, plastoglobule, chloroplast envelope; EXPRESSED IN: 22 plant structures; EXPRESSED DURING: 14 growth stages; CONTAINS InterPro DOMAIN/s: Aldo/keto reductase (InterPro:IPR…	3.5	minor CHO metabolism.others	Chara_Exp5_MF3_acid_3	787.718	3	787.385	2359.13	40365000
MF4_acidic	Unigene27377_All	MIAANNNNNEEEEEKVVIATK	(at1g06690 : 419.0) NAD(P)-linked oxidoreductase superfamily protein; FUNCTIONS IN: oxidoreductase activity, aldo-keto reductase activity; INVOLVED IN: oxidation reduction; LOCATED IN: chloroplast thylakoid membrane, chloroplast, plastoglobule, chloroplast envelope; EXPRESSED IN: 22 plant structures; EXPRESSED DURING: 14 growth stages; CONTAINS InterPro DOMAIN/s: Aldo/keto reductase (InterPro:IPR…	3.5	minor CHO metabolism.others	Chara_Exp5_MF4_acid_1	787.717	3	787.385	2359.13	13825000
MF4_acidic	Unigene27377_All	MIAANNNNNEEEEEKVVIATK	(at1g06690 : 419.0) NAD(P)-linked oxidoreductase superfamily protein; FUNCTIONS IN: oxidoreductase activity, aldo-keto reductase activity; INVOLVED IN: oxidation reduction; LOCATED IN: chloroplast thylakoid membrane, chloroplast, plastoglobule, chloroplast envelope; EXPRESSED IN: 22 plant structures; EXPRESSED DURING: 14 growth stages; CONTAINS InterPro DOMAIN/s: Aldo/keto reductase (InterPro:IPR…	3.5	minor CHO metabolism.others	Chara_Exp5_MF4_acid_2	787.719	3	787.385	2359.13	19077000
MF4_acidic	Unigene27377_All	MIAANNNNNEEEEEKVVIATK	(at1g06690 : 419.0) NAD(P)-linked oxidoreductase superfamily protein; FUNCTIONS IN: oxidoreductase activity, aldo-keto reductase activity; INVOLVED IN: oxidation reduction; LOCATED IN: chloroplast thylakoid membrane, chloroplast, plastoglobule, chloroplast envelope; EXPRESSED IN: 22 plant structures; EXPRESSED DURING: 14 growth stages; CONTAINS InterPro DOMAIN/s: Aldo/keto reductase (InterPro:IPR…	3.5	minor CHO metabolism.others	Chara_Exp5_MF4_acid_3		3	787.385	2359.13	219890
MF2_alkaline	Unigene27377_All	QIFRPDYLRK	(at1g06690 : 419.0) NAD(P)-linked oxidoreductase superfamily protein; FUNCTIONS IN: oxidoreductase activity, aldo-keto reductase activity; INVOLVED IN: oxidation reduction; LOCATED IN: chloroplast thylakoid membrane, chloroplast, plastoglobule, chloroplast envelope; EXPRESSED IN: 22 plant structures; EXPRESSED DURING: 14 growth stages; CONTAINS InterPro DOMAIN/s: Aldo/keto reductase (InterPro:IPR…	3.5	minor CHO metabolism.others	Chara_Exp5_MF2_alkaline_2	334.693	4	334.694	1334.75	11911000
MF3_acidic	Unigene27377_All	QIFRPDYLRK	(at1g06690 : 419.0) NAD(P)-linked oxidoreductase superfamily protein; FUNCTIONS IN: oxidoreductase activity, aldo-keto reductase activity; INVOLVED IN: oxidation reduction; LOCATED IN: chloroplast thylakoid membrane, chloroplast, plastoglobule, chloroplast envelope; EXPRESSED IN: 22 plant structures; EXPRESSED DURING: 14 growth stages; CONTAINS InterPro DOMAIN/s: Aldo/keto reductase (InterPro:IPR…	3.5	minor CHO metabolism.others	Chara_Exp5_MF3_acid_3	334.693	4	334.694	1334.75	19647000
MF4_acidic	Unigene27377_All	QIFRPDYLRK	(at1g06690 : 419.0) NAD(P)-linked oxidoreductase superfamily protein; FUNCTIONS IN: oxidoreductase activity, aldo-keto reductase activity; INVOLVED IN: oxidation reduction; LOCATED IN: chloroplast thylakoid membrane, chloroplast, plastoglobule, chloroplast envelope; EXPRESSED IN: 22 plant structures; EXPRESSED DURING: 14 growth stages; CONTAINS InterPro DOMAIN/s: Aldo/keto reductase (InterPro:IPR…	3.5	minor CHO metabolism.others	Chara_Exp5_MF4_acid_1		4	334.694	1334.75	4373200
MF1_alkaline	Unigene27377_All	RAFLAAVNGNSEDR	(at1g06690 : 419.0) NAD(P)-linked oxidoreductase superfamily protein; FUNCTIONS IN: oxidoreductase activity, aldo-keto reductase activity; INVOLVED IN: oxidation reduction; LOCATED IN: chloroplast thylakoid membrane, chloroplast, plastoglobule, chloroplast envelope; EXPRESSED IN: 22 plant structures; EXPRESSED DURING: 14 growth stages; CONTAINS InterPro DOMAIN/s: Aldo/keto reductase (InterPro:IPR…	3.5	minor CHO metabolism.others	Chara_Exp5_MF1_alkaline_2	507.687	3	507.259	1518.75	20576000
MF1_alkaline	Unigene27377_All	RAFLAAVNGNSEDR	(at1g06690 : 419.0) NAD(P)-linked oxidoreductase superfamily protein; FUNCTIONS IN: oxidoreductase activity, aldo-keto reductase activity; INVOLVED IN: oxidation reduction; LOCATED IN: chloroplast thylakoid membrane, chloroplast, plastoglobule, chloroplast envelope; EXPRESSED IN: 22 plant structures; EXPRESSED DURING: 14 growth stages; CONTAINS InterPro DOMAIN/s: Aldo/keto reductase (InterPro:IPR…	3.5	minor CHO metabolism.others	Chara_Exp5_MF1_alkaline_3	507.258	3	507.259	1518.75	14543000
MF2_alkaline	Unigene27377_All	RAFLAAVNGNSEDR	(at1g06690 : 419.0) NAD(P)-linked oxidoreductase superfamily protein; FUNCTIONS IN: oxidoreductase activity, aldo-keto reductase activity; INVOLVED IN: oxidation reduction; LOCATED IN: chloroplast thylakoid membrane, chloroplast, plastoglobule, chloroplast envelope; EXPRESSED IN: 22 plant structures; EXPRESSED DURING: 14 growth stages; CONTAINS InterPro DOMAIN/s: Aldo/keto reductase (InterPro:IPR…	3.5	minor CHO metabolism.others	Chara_Exp5_MF2_alkaline_1	507.259	3	507.259	1518.75	28156000
MF2_alkaline	Unigene27377_All	RAFLAAVNGNSEDR	(at1g06690 : 419.0) NAD(P)-linked oxidoreductase superfamily protein; FUNCTIONS IN: oxidoreductase activity, aldo-keto reductase activity; INVOLVED IN: oxidation reduction; LOCATED IN: chloroplast thylakoid membrane, chloroplast, plastoglobule, chloroplast envelope; EXPRESSED IN: 22 plant structures; EXPRESSED DURING: 14 growth stages; CONTAINS InterPro DOMAIN/s: Aldo/keto reductase (InterPro:IPR…	3.5	minor CHO metabolism.others	Chara_Exp5_MF2_alkaline_2	507.259	3	507.259	1518.75	16554000
MF2_alkaline	Unigene27377_All	RAFLAAVNGNSEDR	(at1g06690 : 419.0) NAD(P)-linked oxidoreductase superfamily protein; FUNCTIONS IN: oxidoreductase activity, aldo-keto reductase activity; INVOLVED IN: oxidation reduction; LOCATED IN: chloroplast thylakoid membrane, chloroplast, plastoglobule, chloroplast envelope; EXPRESSED IN: 22 plant structures; EXPRESSED DURING: 14 growth stages; CONTAINS InterPro DOMAIN/s: Aldo/keto reductase (InterPro:IPR…	3.5	minor CHO metabolism.others	Chara_Exp5_MF2_alkaline_3	507.258	3	507.259	1518.75	24331000
MF3_acidic	Unigene27377_All	RAFLAAVNGNSEDR	(at1g06690 : 419.0) NAD(P)-linked oxidoreductase superfamily protein; FUNCTIONS IN: oxidoreductase activity, aldo-keto reductase activity; INVOLVED IN: oxidation reduction; LOCATED IN: chloroplast thylakoid membrane, chloroplast, plastoglobule, chloroplast envelope; EXPRESSED IN: 22 plant structures; EXPRESSED DURING: 14 growth stages; CONTAINS InterPro DOMAIN/s: Aldo/keto reductase (InterPro:IPR…	3.5	minor CHO metabolism.others	Chara_Exp5_MF3_acid_1	507.258	3	507.259	1518.75	17586000
MF3_acidic	Unigene27377_All	RAFLAAVNGNSEDR	(at1g06690 : 419.0) NAD(P)-linked oxidoreductase superfamily protein; FUNCTIONS IN: oxidoreductase activity, aldo-keto reductase activity; INVOLVED IN: oxidation reduction; LOCATED IN: chloroplast thylakoid membrane, chloroplast, plastoglobule, chloroplast envelope; EXPRESSED IN: 22 plant structures; EXPRESSED DURING: 14 growth stages; CONTAINS InterPro DOMAIN/s: Aldo/keto reductase (InterPro:IPR…	3.5	minor CHO metabolism.others	Chara_Exp5_MF3_acid_2	507.259	3	507.259	1518.75	14887000
MF3_acidic	Unigene27377_All	RAFLAAVNGNSEDR	(at1g06690 : 419.0) NAD(P)-linked oxidoreductase superfamily protein; FUNCTIONS IN: oxidoreductase activity, aldo-keto reductase activity; INVOLVED IN: oxidation reduction; LOCATED IN: chloroplast thylakoid membrane, chloroplast, plastoglobule, chloroplast envelope; EXPRESSED IN: 22 plant structures; EXPRESSED DURING: 14 growth stages; CONTAINS InterPro DOMAIN/s: Aldo/keto reductase (InterPro:IPR…	3.5	minor CHO metabolism.others	Chara_Exp5_MF3_acid_3	507.259	3	507.259	1518.75	29974000
MF4_acidic	Unigene27377_All	RAFLAAVNGNSEDR	(at1g06690 : 419.0) NAD(P)-linked oxidoreductase superfamily protein; FUNCTIONS IN: oxidoreductase activity, aldo-keto reductase activity; INVOLVED IN: oxidation reduction; LOCATED IN: chloroplast thylakoid membrane, chloroplast, plastoglobule, chloroplast envelope; EXPRESSED IN: 22 plant structures; EXPRESSED DURING: 14 growth stages; CONTAINS InterPro DOMAIN/s: Aldo/keto reductase (InterPro:IPR…	3.5	minor CHO metabolism.others	Chara_Exp5_MF4_acid_1		3	507.259	1518.75	8275600
MF2_alkaline	Unigene27377_All	RQIFRPDYLR	(at1g06690 : 419.0) NAD(P)-linked oxidoreductase superfamily protein; FUNCTIONS IN: oxidoreductase activity, aldo-keto reductase activity; INVOLVED IN: oxidation reduction; LOCATED IN: chloroplast thylakoid membrane, chloroplast, plastoglobule, chloroplast envelope; EXPRESSED IN: 22 plant structures; EXPRESSED DURING: 14 growth stages; CONTAINS InterPro DOMAIN/s: Aldo/keto reductase (InterPro:IPR…	3.5	minor CHO metabolism.others	Chara_Exp5_MF2_alkaline_2	455.258	3	455.258	1362.75	10803000
MF3_acidic	Unigene27377_All	RQIFRPDYLR	(at1g06690 : 419.0) NAD(P)-linked oxidoreductase superfamily protein; FUNCTIONS IN: oxidoreductase activity, aldo-keto reductase activity; INVOLVED IN: oxidation reduction; LOCATED IN: chloroplast thylakoid membrane, chloroplast, plastoglobule, chloroplast envelope; EXPRESSED IN: 22 plant structures; EXPRESSED DURING: 14 growth stages; CONTAINS InterPro DOMAIN/s: Aldo/keto reductase (InterPro:IPR…	3.5	minor CHO metabolism.others	Chara_Exp5_MF3_acid_1	341.182	4	341.695	1362.75	10547000
MF3_acidic	Unigene27377_All	RQIFRPDYLR	(at1g06690 : 419.0) NAD(P)-linked oxidoreductase superfamily protein; FUNCTIONS IN: oxidoreductase activity, aldo-keto reductase activity; INVOLVED IN: oxidation reduction; LOCATED IN: chloroplast thylakoid membrane, chloroplast, plastoglobule, chloroplast envelope; EXPRESSED IN: 22 plant structures; EXPRESSED DURING: 14 growth stages; CONTAINS InterPro DOMAIN/s: Aldo/keto reductase (InterPro:IPR…	3.5	minor CHO metabolism.others	Chara_Exp5_MF3_acid_2	341.182	4	341.695	1362.75	8612000
MF3_acidic	Unigene27377_All	RQIFRPDYLR	(at1g06690 : 419.0) NAD(P)-linked oxidoreductase superfamily protein; FUNCTIONS IN: oxidoreductase activity, aldo-keto reductase activity; INVOLVED IN: oxidation reduction; LOCATED IN: chloroplast thylakoid membrane, chloroplast, plastoglobule, chloroplast envelope; EXPRESSED IN: 22 plant structures; EXPRESSED DURING: 14 growth stages; CONTAINS InterPro DOMAIN/s: Aldo/keto reductase (InterPro:IPR…	3.5	minor CHO metabolism.others	Chara_Exp5_MF3_acid_3	341.695	4	341.695	1362.75	15556000
MF1_alkaline	Unigene27377_All	RQIFRPDYLR	(at1g06690 : 419.0) NAD(P)-linked oxidoreductase superfamily protein; FUNCTIONS IN: oxidoreductase activity, aldo-keto reductase activity; INVOLVED IN: oxidation reduction; LOCATED IN: chloroplast thylakoid membrane, chloroplast, plastoglobule, chloroplast envelope; EXPRESSED IN: 22 plant structures; EXPRESSED DURING: 14 growth stages; CONTAINS InterPro DOMAIN/s: Aldo/keto reductase (InterPro:IPR…	3.5	minor CHO metabolism.others	Chara_Exp5_MF1_alkaline_2		3	455.258	1362.75	7460700
MF1_alkaline	Unigene27377_All	RQIFRPDYLR	(at1g06690 : 419.0) NAD(P)-linked oxidoreductase superfamily protein; FUNCTIONS IN: oxidoreductase activity, aldo-keto reductase activity; INVOLVED IN: oxidation reduction; LOCATED IN: chloroplast thylakoid membrane, chloroplast, plastoglobule, chloroplast envelope; EXPRESSED IN: 22 plant structures; EXPRESSED DURING: 14 growth stages; CONTAINS InterPro DOMAIN/s: Aldo/keto reductase (InterPro:IPR…	3.5	minor CHO metabolism.others	Chara_Exp5_MF1_alkaline_2		4	341.695	1362.75	9840900
MF1_alkaline	Unigene27377_All	RQIFRPDYLR	(at1g06690 : 419.0) NAD(P)-linked oxidoreductase superfamily protein; FUNCTIONS IN: oxidoreductase activity, aldo-keto reductase activity; INVOLVED IN: oxidation reduction; LOCATED IN: chloroplast thylakoid membrane, chloroplast, plastoglobule, chloroplast envelope; EXPRESSED IN: 22 plant structures; EXPRESSED DURING: 14 growth stages; CONTAINS InterPro DOMAIN/s: Aldo/keto reductase (InterPro:IPR…	3.5	minor CHO metabolism.others	Chara_Exp5_MF1_alkaline_3		4	341.695	1362.75	5884600
MF2_alkaline	Unigene27377_All	RQIFRPDYLR	(at1g06690 : 419.0) NAD(P)-linked oxidoreductase superfamily protein; FUNCTIONS IN: oxidoreductase activity, aldo-keto reductase activity; INVOLVED IN: oxidation reduction; LOCATED IN: chloroplast thylakoid membrane, chloroplast, plastoglobule, chloroplast envelope; EXPRESSED IN: 22 plant structures; EXPRESSED DURING: 14 growth stages; CONTAINS InterPro DOMAIN/s: Aldo/keto reductase (InterPro:IPR…	3.5	minor CHO metabolism.others	Chara_Exp5_MF2_alkaline_1		3	455.258	1362.75	9672500
MF2_alkaline	Unigene27377_All	RQIFRPDYLR	(at1g06690 : 419.0) NAD(P)-linked oxidoreductase superfamily protein; FUNCTIONS IN: oxidoreductase activity, aldo-keto reductase activity; INVOLVED IN: oxidation reduction; LOCATED IN: chloroplast thylakoid membrane, chloroplast, plastoglobule, chloroplast envelope; EXPRESSED IN: 22 plant structures; EXPRESSED DURING: 14 growth stages; CONTAINS InterPro DOMAIN/s: Aldo/keto reductase (InterPro:IPR…	3.5	minor CHO metabolism.others	Chara_Exp5_MF2_alkaline_1		4	341.695	1362.75	16130000
MF2_alkaline	Unigene27377_All	RQIFRPDYLR	(at1g06690 : 419.0) NAD(P)-linked oxidoreductase superfamily protein; FUNCTIONS IN: oxidoreductase activity, aldo-keto reductase activity; INVOLVED IN: oxidation reduction; LOCATED IN: chloroplast thylakoid membrane, chloroplast, plastoglobule, chloroplast envelope; EXPRESSED IN: 22 plant structures; EXPRESSED DURING: 14 growth stages; CONTAINS InterPro DOMAIN/s: Aldo/keto reductase (InterPro:IPR…	3.5	minor CHO metabolism.others	Chara_Exp5_MF2_alkaline_2		4	341.695	1362.75	15279000
MF2_alkaline	Unigene27377_All	RQIFRPDYLR	(at1g06690 : 419.0) NAD(P)-linked oxidoreductase superfamily protein; FUNCTIONS IN: oxidoreductase activity, aldo-keto reductase activity; INVOLVED IN: oxidation reduction; LOCATED IN: chloroplast thylakoid membrane, chloroplast, plastoglobule, chloroplast envelope; EXPRESSED IN: 22 plant structures; EXPRESSED DURING: 14 growth stages; CONTAINS InterPro DOMAIN/s: Aldo/keto reductase (InterPro:IPR…	3.5	minor CHO metabolism.others	Chara_Exp5_MF2_alkaline_3		3	455.258	1362.75	9385400
MF2_alkaline	Unigene27377_All	RQIFRPDYLR	(at1g06690 : 419.0) NAD(P)-linked oxidoreductase superfamily protein; FUNCTIONS IN: oxidoreductase activity, aldo-keto reductase activity; INVOLVED IN: oxidation reduction; LOCATED IN: chloroplast thylakoid membrane, chloroplast, plastoglobule, chloroplast envelope; EXPRESSED IN: 22 plant structures; EXPRESSED DURING: 14 growth stages; CONTAINS InterPro DOMAIN/s: Aldo/keto reductase (InterPro:IPR…	3.5	minor CHO metabolism.others	Chara_Exp5_MF2_alkaline_3		4	341.695	1362.75	12137000
MF3_acidic	Unigene27377_All	RQIFRPDYLR	(at1g06690 : 419.0) NAD(P)-linked oxidoreductase superfamily protein; FUNCTIONS IN: oxidoreductase activity, aldo-keto reductase activity; INVOLVED IN: oxidation reduction; LOCATED IN: chloroplast thylakoid membrane, chloroplast, plastoglobule, chloroplast envelope; EXPRESSED IN: 22 plant structures; EXPRESSED DURING: 14 growth stages; CONTAINS InterPro DOMAIN/s: Aldo/keto reductase (InterPro:IPR…	3.5	minor CHO metabolism.others	Chara_Exp5_MF3_acid_1		3	455.258	1362.75	4526500
MF3_acidic	Unigene27377_All	RQIFRPDYLR	(at1g06690 : 419.0) NAD(P)-linked oxidoreductase superfamily protein; FUNCTIONS IN: oxidoreductase activity, aldo-keto reductase activity; INVOLVED IN: oxidation reduction; LOCATED IN: chloroplast thylakoid membrane, chloroplast, plastoglobule, chloroplast envelope; EXPRESSED IN: 22 plant structures; EXPRESSED DURING: 14 growth stages; CONTAINS InterPro DOMAIN/s: Aldo/keto reductase (InterPro:IPR…	3.5	minor CHO metabolism.others	Chara_Exp5_MF3_acid_2		3	455.258	1362.75	7015700
MF3_acidic	Unigene27377_All	RQIFRPDYLR	(at1g06690 : 419.0) NAD(P)-linked oxidoreductase superfamily protein; FUNCTIONS IN: oxidoreductase activity, aldo-keto reductase activity; INVOLVED IN: oxidation reduction; LOCATED IN: chloroplast thylakoid membrane, chloroplast, plastoglobule, chloroplast envelope; EXPRESSED IN: 22 plant structures; EXPRESSED DURING: 14 growth stages; CONTAINS InterPro DOMAIN/s: Aldo/keto reductase (InterPro:IPR…	3.5	minor CHO metabolism.others	Chara_Exp5_MF3_acid_3		3	455.258	1362.75	9378600
MF2_alkaline	Unigene27377_All	TAQQAEEFAGAVGWEITPQEAEELRQLAK	(at1g06690 : 419.0) NAD(P)-linked oxidoreductase superfamily protein; FUNCTIONS IN: oxidoreductase activity, aldo-keto reductase activity; INVOLVED IN: oxidation reduction; LOCATED IN: chloroplast thylakoid membrane, chloroplast, plastoglobule, chloroplast envelope; EXPRESSED IN: 22 plant structures; EXPRESSED DURING: 14 growth stages; CONTAINS InterPro DOMAIN/s: Aldo/keto reductase (InterPro:IPR…	3.5	minor CHO metabolism.others	Chara_Exp5_MF2_alkaline_2	801.405	4	800.902	3199.58	6237800
MF2_alkaline	Unigene27377_All	TAQQAEEFAGAVGWEITPQEAEELRQLAK	(at1g06690 : 419.0) NAD(P)-linked oxidoreductase superfamily protein; FUNCTIONS IN: oxidoreductase activity, aldo-keto reductase activity; INVOLVED IN: oxidation reduction; LOCATED IN: chloroplast thylakoid membrane, chloroplast, plastoglobule, chloroplast envelope; EXPRESSED IN: 22 plant structures; EXPRESSED DURING: 14 growth stages; CONTAINS InterPro DOMAIN/s: Aldo/keto reductase (InterPro:IPR…	3.5	minor CHO metabolism.others	Chara_Exp5_MF2_alkaline_3	801.152	4	800.902	3199.58	6175800
MF3_acidic	Unigene27377_All	TAQQAEEFAGAVGWEITPQEAEELRQLAK	(at1g06690 : 419.0) NAD(P)-linked oxidoreductase superfamily protein; FUNCTIONS IN: oxidoreductase activity, aldo-keto reductase activity; INVOLVED IN: oxidation reduction; LOCATED IN: chloroplast thylakoid membrane, chloroplast, plastoglobule, chloroplast envelope; EXPRESSED IN: 22 plant structures; EXPRESSED DURING: 14 growth stages; CONTAINS InterPro DOMAIN/s: Aldo/keto reductase (InterPro:IPR…	3.5	minor CHO metabolism.others	Chara_Exp5_MF3_acid_1	801.406	4	800.902	3199.58	3393800
MF3_acidic	Unigene27377_All	TAQQAEEFAGAVGWEITPQEAEELRQLAK	(at1g06690 : 419.0) NAD(P)-linked oxidoreductase superfamily protein; FUNCTIONS IN: oxidoreductase activity, aldo-keto reductase activity; INVOLVED IN: oxidation reduction; LOCATED IN: chloroplast thylakoid membrane, chloroplast, plastoglobule, chloroplast envelope; EXPRESSED IN: 22 plant structures; EXPRESSED DURING: 14 growth stages; CONTAINS InterPro DOMAIN/s: Aldo/keto reductase (InterPro:IPR…	3.5	minor CHO metabolism.others	Chara_Exp5_MF3_acid_2	801.653	4	800.902	3199.58	4377600
MF3_acidic	Unigene27377_All	TAQQAEEFAGAVGWEITPQEAEELRQLAK	(at1g06690 : 419.0) NAD(P)-linked oxidoreductase superfamily protein; FUNCTIONS IN: oxidoreductase activity, aldo-keto reductase activity; INVOLVED IN: oxidation reduction; LOCATED IN: chloroplast thylakoid membrane, chloroplast, plastoglobule, chloroplast envelope; EXPRESSED IN: 22 plant structures; EXPRESSED DURING: 14 growth stages; CONTAINS InterPro DOMAIN/s: Aldo/keto reductase (InterPro:IPR…	3.5	minor CHO metabolism.others	Chara_Exp5_MF3_acid_3	800.9	4	800.902	3199.58	6267500
MF1_alkaline	Unigene27377_All	TAQQAEEFAGAVGWEITPQEAEELRQLAK	(at1g06690 : 419.0) NAD(P)-linked oxidoreductase superfamily protein; FUNCTIONS IN: oxidoreductase activity, aldo-keto reductase activity; INVOLVED IN: oxidation reduction; LOCATED IN: chloroplast thylakoid membrane, chloroplast, plastoglobule, chloroplast envelope; EXPRESSED IN: 22 plant structures; EXPRESSED DURING: 14 growth stages; CONTAINS InterPro DOMAIN/s: Aldo/keto reductase (InterPro:IPR…	3.5	minor CHO metabolism.others	Chara_Exp5_MF1_alkaline_2		4	800.902	3199.58	3453300
MF4_acidic	Unigene27377_All	TAQQAEEFAGAVGWEITPQEAEELRQLAK	(at1g06690 : 419.0) NAD(P)-linked oxidoreductase superfamily protein; FUNCTIONS IN: oxidoreductase activity, aldo-keto reductase activity; INVOLVED IN: oxidation reduction; LOCATED IN: chloroplast thylakoid membrane, chloroplast, plastoglobule, chloroplast envelope; EXPRESSED IN: 22 plant structures; EXPRESSED DURING: 14 growth stages; CONTAINS InterPro DOMAIN/s: Aldo/keto reductase (InterPro:IPR…	3.5	minor CHO metabolism.others	Chara_Exp5_MF4_acid_1		4	800.902	3199.58	2756400
MF3_acidic	Unigene27377_All	TPTQVALNWLLVQGNVVPIPGAK	(at1g06690 : 419.0) NAD(P)-linked oxidoreductase superfamily protein; FUNCTIONS IN: oxidoreductase activity, aldo-keto reductase activity; INVOLVED IN: oxidation reduction; LOCATED IN: chloroplast thylakoid membrane, chloroplast, plastoglobule, chloroplast envelope; EXPRESSED IN: 22 plant structures; EXPRESSED DURING: 14 growth stages; CONTAINS InterPro DOMAIN/s: Aldo/keto reductase (InterPro:IPR…	3.5	minor CHO metabolism.others	Chara_Exp5_MF3_acid_1	806.131	3	805.797	2414.37	2702500
MF3_acidic	Unigene27377_All	TPTQVALNWLLVQGNVVPIPGAK	(at1g06690 : 419.0) NAD(P)-linked oxidoreductase superfamily protein; FUNCTIONS IN: oxidoreductase activity, aldo-keto reductase activity; INVOLVED IN: oxidation reduction; LOCATED IN: chloroplast thylakoid membrane, chloroplast, plastoglobule, chloroplast envelope; EXPRESSED IN: 22 plant structures; EXPRESSED DURING: 14 growth stages; CONTAINS InterPro DOMAIN/s: Aldo/keto reductase (InterPro:IPR…	3.5	minor CHO metabolism.others	Chara_Exp5_MF3_acid_2		3	805.797	2414.37	2302100
MF3_acidic	Unigene27377_All	TPTQVALNWLLVQGNVVPIPGAK	(at1g06690 : 419.0) NAD(P)-linked oxidoreductase superfamily protein; FUNCTIONS IN: oxidoreductase activity, aldo-keto reductase activity; INVOLVED IN: oxidation reduction; LOCATED IN: chloroplast thylakoid membrane, chloroplast, plastoglobule, chloroplast envelope; EXPRESSED IN: 22 plant structures; EXPRESSED DURING: 14 growth stages; CONTAINS InterPro DOMAIN/s: Aldo/keto reductase (InterPro:IPR…	3.5	minor CHO metabolism.others	Chara_Exp5_MF3_acid_3		3	805.797	2414.37	5327300
MF1_alkaline	Unigene27377_All	YTPERPPSGPR	(at1g06690 : 419.0) NAD(P)-linked oxidoreductase superfamily protein; FUNCTIONS IN: oxidoreductase activity, aldo-keto reductase activity; INVOLVED IN: oxidation reduction; LOCATED IN: chloroplast thylakoid membrane, chloroplast, plastoglobule, chloroplast envelope; EXPRESSED IN: 22 plant structures; EXPRESSED DURING: 14 growth stages; CONTAINS InterPro DOMAIN/s: Aldo/keto reductase (InterPro:IPR…	3.5	minor CHO metabolism.others	Chara_Exp5_MF1_alkaline_2	419.551	3	419.551	1255.63	55230000
MF1_alkaline	Unigene27377_All	YTPERPPSGPR	(at1g06690 : 419.0) NAD(P)-linked oxidoreductase superfamily protein; FUNCTIONS IN: oxidoreductase activity, aldo-keto reductase activity; INVOLVED IN: oxidation reduction; LOCATED IN: chloroplast thylakoid membrane, chloroplast, plastoglobule, chloroplast envelope; EXPRESSED IN: 22 plant structures; EXPRESSED DURING: 14 growth stages; CONTAINS InterPro DOMAIN/s: Aldo/keto reductase (InterPro:IPR…	3.5	minor CHO metabolism.others	Chara_Exp5_MF1_alkaline_3	419.551	3	419.551	1255.63	35571000
MF2_alkaline	Unigene27377_All	YTPERPPSGPR	(at1g06690 : 419.0) NAD(P)-linked oxidoreductase superfamily protein; FUNCTIONS IN: oxidoreductase activity, aldo-keto reductase activity; INVOLVED IN: oxidation reduction; LOCATED IN: chloroplast thylakoid membrane, chloroplast, plastoglobule, chloroplast envelope; EXPRESSED IN: 22 plant structures; EXPRESSED DURING: 14 growth stages; CONTAINS InterPro DOMAIN/s: Aldo/keto reductase (InterPro:IPR…	3.5	minor CHO metabolism.others	Chara_Exp5_MF2_alkaline_1	419.551	3	419.551	1255.63	69044000
MF2_alkaline	Unigene27377_All	YTPERPPSGPR	(at1g06690 : 419.0) NAD(P)-linked oxidoreductase superfamily protein; FUNCTIONS IN: oxidoreductase activity, aldo-keto reductase activity; INVOLVED IN: oxidation reduction; LOCATED IN: chloroplast thylakoid membrane, chloroplast, plastoglobule, chloroplast envelope; EXPRESSED IN: 22 plant structures; EXPRESSED DURING: 14 growth stages; CONTAINS InterPro DOMAIN/s: Aldo/keto reductase (InterPro:IPR…	3.5	minor CHO metabolism.others	Chara_Exp5_MF2_alkaline_2	419.551	3	419.551	1255.63	55662000
MF2_alkaline	Unigene27377_All	YTPERPPSGPR	(at1g06690 : 419.0) NAD(P)-linked oxidoreductase superfamily protein; FUNCTIONS IN: oxidoreductase activity, aldo-keto reductase activity; INVOLVED IN: oxidation reduction; LOCATED IN: chloroplast thylakoid membrane, chloroplast, plastoglobule, chloroplast envelope; EXPRESSED IN: 22 plant structures; EXPRESSED DURING: 14 growth stages; CONTAINS InterPro DOMAIN/s: Aldo/keto reductase (InterPro:IPR…	3.5	minor CHO metabolism.others	Chara_Exp5_MF2_alkaline_3	419.551	3	419.551	1255.63	76446000
MF3_acidic	Unigene27377_All	YTPERPPSGPR	(at1g06690 : 419.0) NAD(P)-linked oxidoreductase superfamily protein; FUNCTIONS IN: oxidoreductase activity, aldo-keto reductase activity; INVOLVED IN: oxidation reduction; LOCATED IN: chloroplast thylakoid membrane, chloroplast, plastoglobule, chloroplast envelope; EXPRESSED IN: 22 plant structures; EXPRESSED DURING: 14 growth stages; CONTAINS InterPro DOMAIN/s: Aldo/keto reductase (InterPro:IPR…	3.5	minor CHO metabolism.others	Chara_Exp5_MF3_acid_1	419.551	3	419.551	1255.63	59747000
MF3_acidic	Unigene27377_All	YTPERPPSGPR	(at1g06690 : 419.0) NAD(P)-linked oxidoreductase superfamily protein; FUNCTIONS IN: oxidoreductase activity, aldo-keto reductase activity; INVOLVED IN: oxidation reduction; LOCATED IN: chloroplast thylakoid membrane, chloroplast, plastoglobule, chloroplast envelope; EXPRESSED IN: 22 plant structures; EXPRESSED DURING: 14 growth stages; CONTAINS InterPro DOMAIN/s: Aldo/keto reductase (InterPro:IPR…	3.5	minor CHO metabolism.others	Chara_Exp5_MF3_acid_2	419.55	3	419.551	1255.63	73666000
MF3_acidic	Unigene27377_All	YTPERPPSGPR	(at1g06690 : 419.0) NAD(P)-linked oxidoreductase superfamily protein; FUNCTIONS IN: oxidoreductase activity, aldo-keto reductase activity; INVOLVED IN: oxidation reduction; LOCATED IN: chloroplast thylakoid membrane, chloroplast, plastoglobule, chloroplast envelope; EXPRESSED IN: 22 plant structures; EXPRESSED DURING: 14 growth stages; CONTAINS InterPro DOMAIN/s: Aldo/keto reductase (InterPro:IPR…	3.5	minor CHO metabolism.others	Chara_Exp5_MF3_acid_3	419.551	3	419.551	1255.63	117500000
MF4_acidic	Unigene27377_All	YTPERPPSGPR	(at1g06690 : 419.0) NAD(P)-linked oxidoreductase superfamily protein; FUNCTIONS IN: oxidoreductase activity, aldo-keto reductase activity; INVOLVED IN: oxidation reduction; LOCATED IN: chloroplast thylakoid membrane, chloroplast, plastoglobule, chloroplast envelope; EXPRESSED IN: 22 plant structures; EXPRESSED DURING: 14 growth stages; CONTAINS InterPro DOMAIN/s: Aldo/keto reductase (InterPro:IPR…	3.5	minor CHO metabolism.others	Chara_Exp5_MF4_acid_1	419.55	3	419.551	1255.63	40379000
MF3_acidic	Unigene27377_All	YTPERPPSGPR	(at1g06690 : 419.0) NAD(P)-linked oxidoreductase superfamily protein; FUNCTIONS IN: oxidoreductase activity, aldo-keto reductase activity; INVOLVED IN: oxidation reduction; LOCATED IN: chloroplast thylakoid membrane, chloroplast, plastoglobule, chloroplast envelope; EXPRESSED IN: 22 plant structures; EXPRESSED DURING: 14 growth stages; CONTAINS InterPro DOMAIN/s: Aldo/keto reductase (InterPro:IPR…	3.5	minor CHO metabolism.others	Chara_Exp5_MF3_acid_3		3	419.551	1255.63	1047800
MF1_alkaline	Unigene27377_All	YTPERPPSGPRR	(at1g06690 : 419.0) NAD(P)-linked oxidoreductase superfamily protein; FUNCTIONS IN: oxidoreductase activity, aldo-keto reductase activity; INVOLVED IN: oxidation reduction; LOCATED IN: chloroplast thylakoid membrane, chloroplast, plastoglobule, chloroplast envelope; EXPRESSED IN: 22 plant structures; EXPRESSED DURING: 14 growth stages; CONTAINS InterPro DOMAIN/s: Aldo/keto reductase (InterPro:IPR…	3.5	minor CHO metabolism.others	Chara_Exp5_MF1_alkaline_2	353.94	4	353.94	1411.73	10900000
MF2_alkaline	Unigene27377_All	YTPERPPSGPRR	(at1g06690 : 419.0) NAD(P)-linked oxidoreductase superfamily protein; FUNCTIONS IN: oxidoreductase activity, aldo-keto reductase activity; INVOLVED IN: oxidation reduction; LOCATED IN: chloroplast thylakoid membrane, chloroplast, plastoglobule, chloroplast envelope; EXPRESSED IN: 22 plant structures; EXPRESSED DURING: 14 growth stages; CONTAINS InterPro DOMAIN/s: Aldo/keto reductase (InterPro:IPR…	3.5	minor CHO metabolism.others	Chara_Exp5_MF2_alkaline_1	353.94	4	353.94	1411.73	9432300
MF2_alkaline	Unigene27377_All	YTPERPPSGPRR	(at1g06690 : 419.0) NAD(P)-linked oxidoreductase superfamily protein; FUNCTIONS IN: oxidoreductase activity, aldo-keto reductase activity; INVOLVED IN: oxidation reduction; LOCATED IN: chloroplast thylakoid membrane, chloroplast, plastoglobule, chloroplast envelope; EXPRESSED IN: 22 plant structures; EXPRESSED DURING: 14 growth stages; CONTAINS InterPro DOMAIN/s: Aldo/keto reductase (InterPro:IPR…	3.5	minor CHO metabolism.others	Chara_Exp5_MF2_alkaline_2	353.94	4	353.94	1411.73	7193300
MF2_alkaline	Unigene27377_All	YTPERPPSGPRR	(at1g06690 : 419.0) NAD(P)-linked oxidoreductase superfamily protein; FUNCTIONS IN: oxidoreductase activity, aldo-keto reductase activity; INVOLVED IN: oxidation reduction; LOCATED IN: chloroplast thylakoid membrane, chloroplast, plastoglobule, chloroplast envelope; EXPRESSED IN: 22 plant structures; EXPRESSED DURING: 14 growth stages; CONTAINS InterPro DOMAIN/s: Aldo/keto reductase (InterPro:IPR…	3.5	minor CHO metabolism.others	Chara_Exp5_MF2_alkaline_3	354.191	4	353.94	1411.73	16695000
MF3_acidic	Unigene27377_All	YTPERPPSGPRR	(at1g06690 : 419.0) NAD(P)-linked oxidoreductase superfamily protein; FUNCTIONS IN: oxidoreductase activity, aldo-keto reductase activity; INVOLVED IN: oxidation reduction; LOCATED IN: chloroplast thylakoid membrane, chloroplast, plastoglobule, chloroplast envelope; EXPRESSED IN: 22 plant structures; EXPRESSED DURING: 14 growth stages; CONTAINS InterPro DOMAIN/s: Aldo/keto reductase (InterPro:IPR…	3.5	minor CHO metabolism.others	Chara_Exp5_MF3_acid_1	354.19	4	353.94	1411.73	8906800
MF3_acidic	Unigene27377_All	YTPERPPSGPRR	(at1g06690 : 419.0) NAD(P)-linked oxidoreductase superfamily protein; FUNCTIONS IN: oxidoreductase activity, aldo-keto reductase activity; INVOLVED IN: oxidation reduction; LOCATED IN: chloroplast thylakoid membrane, chloroplast, plastoglobule, chloroplast envelope; EXPRESSED IN: 22 plant structures; EXPRESSED DURING: 14 growth stages; CONTAINS InterPro DOMAIN/s: Aldo/keto reductase (InterPro:IPR…	3.5	minor CHO metabolism.others	Chara_Exp5_MF3_acid_2	354.191	4	353.94	1411.73	10666000
MF3_acidic	Unigene27377_All	YTPERPPSGPRR	(at1g06690 : 419.0) NAD(P)-linked oxidoreductase superfamily protein; FUNCTIONS IN: oxidoreductase activity, aldo-keto reductase activity; INVOLVED IN: oxidation reduction; LOCATED IN: chloroplast thylakoid membrane, chloroplast, plastoglobule, chloroplast envelope; EXPRESSED IN: 22 plant structures; EXPRESSED DURING: 14 growth stages; CONTAINS InterPro DOMAIN/s: Aldo/keto reductase (InterPro:IPR…	3.5	minor CHO metabolism.others	Chara_Exp5_MF3_acid_3	354.191	4	353.94	1411.73	14257000
MF4_acidic	Unigene27377_All	YTPERPPSGPRR	(at1g06690 : 419.0) NAD(P)-linked oxidoreductase superfamily protein; FUNCTIONS IN: oxidoreductase activity, aldo-keto reductase activity; INVOLVED IN: oxidation reduction; LOCATED IN: chloroplast thylakoid membrane, chloroplast, plastoglobule, chloroplast envelope; EXPRESSED IN: 22 plant structures; EXPRESSED DURING: 14 growth stages; CONTAINS InterPro DOMAIN/s: Aldo/keto reductase (InterPro:IPR…	3.5	minor CHO metabolism.others	Chara_Exp5_MF4_acid_1	353.94	4	353.94	1411.73	10520000
MF1_alkaline	Unigene27377_All	YTPERPPSGPRR	(at1g06690 : 419.0) NAD(P)-linked oxidoreductase superfamily protein; FUNCTIONS IN: oxidoreductase activity, aldo-keto reductase activity; INVOLVED IN: oxidation reduction; LOCATED IN: chloroplast thylakoid membrane, chloroplast, plastoglobule, chloroplast envelope; EXPRESSED IN: 22 plant structures; EXPRESSED DURING: 14 growth stages; CONTAINS InterPro DOMAIN/s: Aldo/keto reductase (InterPro:IPR…	3.5	minor CHO metabolism.others	Chara_Exp5_MF1_alkaline_3		4	353.94	1411.73	1152100
MF1_alkaline	Unigene32342_All	FVLDQPAVGGSMVGVR	(at2g27680 : 468.0) NAD(P)-linked oxidoreductase superfamily protein; FUNCTIONS IN: oxidoreductase activity, aldo-keto reductase activity; INVOLVED IN: oxidation reduction; LOCATED IN: chloroplast stroma, chloroplast, chloroplast envelope, plant-type cell wall; EXPRESSED IN: 24 plant structures; EXPRESSED DURING: 14 growth stages; CONTAINS InterPro DOMAIN/s: Aldo/keto reductase (InterPro:IPR00139…	3.5	minor CHO metabolism.others	Chara_Exp5_MF1_alkaline_2	816.432	2	816.432	1630.85	11159000
MF1_alkaline	Unigene32342_All	FVLDQPAVGGSMVGVR	(at2g27680 : 468.0) NAD(P)-linked oxidoreductase superfamily protein; FUNCTIONS IN: oxidoreductase activity, aldo-keto reductase activity; INVOLVED IN: oxidation reduction; LOCATED IN: chloroplast stroma, chloroplast, chloroplast envelope, plant-type cell wall; EXPRESSED IN: 24 plant structures; EXPRESSED DURING: 14 growth stages; CONTAINS InterPro DOMAIN/s: Aldo/keto reductase (InterPro:IPR00139…	3.5	minor CHO metabolism.others	Chara_Exp5_MF1_alkaline_2	544.624	3	544.624	1630.85
MF1_alkaline	Unigene32342_All	FVLDQPAVGGSMVGVR	(at2g27680 : 468.0) NAD(P)-linked oxidoreductase superfamily protein; FUNCTIONS IN: oxidoreductase activity, aldo-keto reductase activity; INVOLVED IN: oxidation reduction; LOCATED IN: chloroplast stroma, chloroplast, chloroplast envelope, plant-type cell wall; EXPRESSED IN: 24 plant structures; EXPRESSED DURING: 14 growth stages; CONTAINS InterPro DOMAIN/s: Aldo/keto reductase (InterPro:IPR00139…	3.5	minor CHO metabolism.others	Chara_Exp5_MF1_alkaline_3	816.432	2	816.432	1630.85	5588100
MF1_alkaline	Unigene32342_All	FVLDQPAVGGSMVGVR	(at2g27680 : 468.0) NAD(P)-linked oxidoreductase superfamily protein; FUNCTIONS IN: oxidoreductase activity, aldo-keto reductase activity; INVOLVED IN: oxidation reduction; LOCATED IN: chloroplast stroma, chloroplast, chloroplast envelope, plant-type cell wall; EXPRESSED IN: 24 plant structures; EXPRESSED DURING: 14 growth stages; CONTAINS InterPro DOMAIN/s: Aldo/keto reductase (InterPro:IPR00139…	3.5	minor CHO metabolism.others	Chara_Exp5_MF1_alkaline_3	544.623	3	544.624	1630.85	5128700
MF2_alkaline	Unigene32342_All	FVLDQPAVGGSMVGVR	(at2g27680 : 468.0) NAD(P)-linked oxidoreductase superfamily protein; FUNCTIONS IN: oxidoreductase activity, aldo-keto reductase activity; INVOLVED IN: oxidation reduction; LOCATED IN: chloroplast stroma, chloroplast, chloroplast envelope, plant-type cell wall; EXPRESSED IN: 24 plant structures; EXPRESSED DURING: 14 growth stages; CONTAINS InterPro DOMAIN/s: Aldo/keto reductase (InterPro:IPR00139…	3.5	minor CHO metabolism.others	Chara_Exp5_MF2_alkaline_1	816.431	2	816.432	1630.85	7143900
MF2_alkaline	Unigene32342_All	FVLDQPAVGGSMVGVR	(at2g27680 : 468.0) NAD(P)-linked oxidoreductase superfamily protein; FUNCTIONS IN: oxidoreductase activity, aldo-keto reductase activity; INVOLVED IN: oxidation reduction; LOCATED IN: chloroplast stroma, chloroplast, chloroplast envelope, plant-type cell wall; EXPRESSED IN: 24 plant structures; EXPRESSED DURING: 14 growth stages; CONTAINS InterPro DOMAIN/s: Aldo/keto reductase (InterPro:IPR00139…	3.5	minor CHO metabolism.others	Chara_Exp5_MF2_alkaline_1	544.958	3	544.624	1630.85	8289000
MF2_alkaline	Unigene32342_All	FVLDQPAVGGSMVGVR	(at2g27680 : 468.0) NAD(P)-linked oxidoreductase superfamily protein; FUNCTIONS IN: oxidoreductase activity, aldo-keto reductase activity; INVOLVED IN: oxidation reduction; LOCATED IN: chloroplast stroma, chloroplast, chloroplast envelope, plant-type cell wall; EXPRESSED IN: 24 plant structures; EXPRESSED DURING: 14 growth stages; CONTAINS InterPro DOMAIN/s: Aldo/keto reductase (InterPro:IPR00139…	3.5	minor CHO metabolism.others	Chara_Exp5_MF2_alkaline_2	816.436	2	816.432	1630.85	5139700
MF2_alkaline	Unigene32342_All	FVLDQPAVGGSMVGVR	(at2g27680 : 468.0) NAD(P)-linked oxidoreductase superfamily protein; FUNCTIONS IN: oxidoreductase activity, aldo-keto reductase activity; INVOLVED IN: oxidation reduction; LOCATED IN: chloroplast stroma, chloroplast, chloroplast envelope, plant-type cell wall; EXPRESSED IN: 24 plant structures; EXPRESSED DURING: 14 growth stages; CONTAINS InterPro DOMAIN/s: Aldo/keto reductase (InterPro:IPR00139…	3.5	minor CHO metabolism.others	Chara_Exp5_MF2_alkaline_2	544.624	3	544.624	1630.85	7472000
MF2_alkaline	Unigene32342_All	FVLDQPAVGGSMVGVR	(at2g27680 : 468.0) NAD(P)-linked oxidoreductase superfamily protein; FUNCTIONS IN: oxidoreductase activity, aldo-keto reductase activity; INVOLVED IN: oxidation reduction; LOCATED IN: chloroplast stroma, chloroplast, chloroplast envelope, plant-type cell wall; EXPRESSED IN: 24 plant structures; EXPRESSED DURING: 14 growth stages; CONTAINS InterPro DOMAIN/s: Aldo/keto reductase (InterPro:IPR00139…	3.5	minor CHO metabolism.others	Chara_Exp5_MF2_alkaline_3	816.432	2	816.432	1630.85	12137000
MF2_alkaline	Unigene32342_All	FVLDQPAVGGSMVGVR	(at2g27680 : 468.0) NAD(P)-linked oxidoreductase superfamily protein; FUNCTIONS IN: oxidoreductase activity, aldo-keto reductase activity; INVOLVED IN: oxidation reduction; LOCATED IN: chloroplast stroma, chloroplast, chloroplast envelope, plant-type cell wall; EXPRESSED IN: 24 plant structures; EXPRESSED DURING: 14 growth stages; CONTAINS InterPro DOMAIN/s: Aldo/keto reductase (InterPro:IPR00139…	3.5	minor CHO metabolism.others	Chara_Exp5_MF2_alkaline_3	544.626	3	544.624	1630.85	5959600
MF3_acidic	Unigene32342_All	FVLDQPAVGGSMVGVR	(at2g27680 : 468.0) NAD(P)-linked oxidoreductase superfamily protein; FUNCTIONS IN: oxidoreductase activity, aldo-keto reductase activity; INVOLVED IN: oxidation reduction; LOCATED IN: chloroplast stroma, chloroplast, chloroplast envelope, plant-type cell wall; EXPRESSED IN: 24 plant structures; EXPRESSED DURING: 14 growth stages; CONTAINS InterPro DOMAIN/s: Aldo/keto reductase (InterPro:IPR00139…	3.5	minor CHO metabolism.others	Chara_Exp5_MF3_acid_1	816.432	2	816.432	1630.85	9063200
MF3_acidic	Unigene32342_All	FVLDQPAVGGSMVGVR	(at2g27680 : 468.0) NAD(P)-linked oxidoreductase superfamily protein; FUNCTIONS IN: oxidoreductase activity, aldo-keto reductase activity; INVOLVED IN: oxidation reduction; LOCATED IN: chloroplast stroma, chloroplast, chloroplast envelope, plant-type cell wall; EXPRESSED IN: 24 plant structures; EXPRESSED DURING: 14 growth stages; CONTAINS InterPro DOMAIN/s: Aldo/keto reductase (InterPro:IPR00139…	3.5	minor CHO metabolism.others	Chara_Exp5_MF3_acid_1	544.625	3	544.624	1630.85	7184800
MF3_acidic	Unigene32342_All	FVLDQPAVGGSMVGVR	(at2g27680 : 468.0) NAD(P)-linked oxidoreductase superfamily protein; FUNCTIONS IN: oxidoreductase activity, aldo-keto reductase activity; INVOLVED IN: oxidation reduction; LOCATED IN: chloroplast stroma, chloroplast, chloroplast envelope, plant-type cell wall; EXPRESSED IN: 24 plant structures; EXPRESSED DURING: 14 growth stages; CONTAINS InterPro DOMAIN/s: Aldo/keto reductase (InterPro:IPR00139…	3.5	minor CHO metabolism.others	Chara_Exp5_MF3_acid_2	816.433	2	816.432	1630.85	10682000
MF3_acidic	Unigene32342_All	FVLDQPAVGGSMVGVR	(at2g27680 : 468.0) NAD(P)-linked oxidoreductase superfamily protein; FUNCTIONS IN: oxidoreductase activity, aldo-keto reductase activity; INVOLVED IN: oxidation reduction; LOCATED IN: chloroplast stroma, chloroplast, chloroplast envelope, plant-type cell wall; EXPRESSED IN: 24 plant structures; EXPRESSED DURING: 14 growth stages; CONTAINS InterPro DOMAIN/s: Aldo/keto reductase (InterPro:IPR00139…	3.5	minor CHO metabolism.others	Chara_Exp5_MF3_acid_2	544.624	3	544.624	1630.85	11121000
MF3_acidic	Unigene32342_All	FVLDQPAVGGSMVGVR	(at2g27680 : 468.0) NAD(P)-linked oxidoreductase superfamily protein; FUNCTIONS IN: oxidoreductase activity, aldo-keto reductase activity; INVOLVED IN: oxidation reduction; LOCATED IN: chloroplast stroma, chloroplast, chloroplast envelope, plant-type cell wall; EXPRESSED IN: 24 plant structures; EXPRESSED DURING: 14 growth stages; CONTAINS InterPro DOMAIN/s: Aldo/keto reductase (InterPro:IPR00139…	3.5	minor CHO metabolism.others	Chara_Exp5_MF3_acid_2	544.624	3	544.624	1630.85
MF3_acidic	Unigene32342_All	FVLDQPAVGGSMVGVR	(at2g27680 : 468.0) NAD(P)-linked oxidoreductase superfamily protein; FUNCTIONS IN: oxidoreductase activity, aldo-keto reductase activity; INVOLVED IN: oxidation reduction; LOCATED IN: chloroplast stroma, chloroplast, chloroplast envelope, plant-type cell wall; EXPRESSED IN: 24 plant structures; EXPRESSED DURING: 14 growth stages; CONTAINS InterPro DOMAIN/s: Aldo/keto reductase (InterPro:IPR00139…	3.5	minor CHO metabolism.others	Chara_Exp5_MF3_acid_3	816.431	2	816.432	1630.85	15319000
MF3_acidic	Unigene32342_All	FVLDQPAVGGSMVGVR	(at2g27680 : 468.0) NAD(P)-linked oxidoreductase superfamily protein; FUNCTIONS IN: oxidoreductase activity, aldo-keto reductase activity; INVOLVED IN: oxidation reduction; LOCATED IN: chloroplast stroma, chloroplast, chloroplast envelope, plant-type cell wall; EXPRESSED IN: 24 plant structures; EXPRESSED DURING: 14 growth stages; CONTAINS InterPro DOMAIN/s: Aldo/keto reductase (InterPro:IPR00139…	3.5	minor CHO metabolism.others	Chara_Exp5_MF3_acid_3	544.624	3	544.624	1630.85	20603000
MF1_alkaline	Unigene32342_All	FVLDQPAVGGSMVGVR	(at2g27680 : 468.0) NAD(P)-linked oxidoreductase superfamily protein; FUNCTIONS IN: oxidoreductase activity, aldo-keto reductase activity; INVOLVED IN: oxidation reduction; LOCATED IN: chloroplast stroma, chloroplast, chloroplast envelope, plant-type cell wall; EXPRESSED IN: 24 plant structures; EXPRESSED DURING: 14 growth stages; CONTAINS InterPro DOMAIN/s: Aldo/keto reductase (InterPro:IPR00139…	3.5	minor CHO metabolism.others	Chara_Exp5_MF1_alkaline_2		3	544.624	1630.85	7375200
MF1_alkaline	Unigene32342_All	GQPGSWGGPTLNTPSLNK	(at2g27680 : 468.0) NAD(P)-linked oxidoreductase superfamily protein; FUNCTIONS IN: oxidoreductase activity, aldo-keto reductase activity; INVOLVED IN: oxidation reduction; LOCATED IN: chloroplast stroma, chloroplast, chloroplast envelope, plant-type cell wall; EXPRESSED IN: 24 plant structures; EXPRESSED DURING: 14 growth stages; CONTAINS InterPro DOMAIN/s: Aldo/keto reductase (InterPro:IPR00139…	3.5	minor CHO metabolism.others	Chara_Exp5_MF1_alkaline_3	905.908	2	905.958	1809.9	3766300
MF2_alkaline	Unigene32342_All	GQPGSWGGPTLNTPSLNK	(at2g27680 : 468.0) NAD(P)-linked oxidoreductase superfamily protein; FUNCTIONS IN: oxidoreductase activity, aldo-keto reductase activity; INVOLVED IN: oxidation reduction; LOCATED IN: chloroplast stroma, chloroplast, chloroplast envelope, plant-type cell wall; EXPRESSED IN: 24 plant structures; EXPRESSED DURING: 14 growth stages; CONTAINS InterPro DOMAIN/s: Aldo/keto reductase (InterPro:IPR00139…	3.5	minor CHO metabolism.others	Chara_Exp5_MF2_alkaline_1	604.275	3	604.308	1809.9	6742000
MF2_alkaline	Unigene32342_All	GQPGSWGGPTLNTPSLNK	(at2g27680 : 468.0) NAD(P)-linked oxidoreductase superfamily protein; FUNCTIONS IN: oxidoreductase activity, aldo-keto reductase activity; INVOLVED IN: oxidation reduction; LOCATED IN: chloroplast stroma, chloroplast, chloroplast envelope, plant-type cell wall; EXPRESSED IN: 24 plant structures; EXPRESSED DURING: 14 growth stages; CONTAINS InterPro DOMAIN/s: Aldo/keto reductase (InterPro:IPR00139…	3.5	minor CHO metabolism.others	Chara_Exp5_MF2_alkaline_1	906.41	2	905.958	1809.9	3020600
MF2_alkaline	Unigene32342_All	GQPGSWGGPTLNTPSLNK	(at2g27680 : 468.0) NAD(P)-linked oxidoreductase superfamily protein; FUNCTIONS IN: oxidoreductase activity, aldo-keto reductase activity; INVOLVED IN: oxidation reduction; LOCATED IN: chloroplast stroma, chloroplast, chloroplast envelope, plant-type cell wall; EXPRESSED IN: 24 plant structures; EXPRESSED DURING: 14 growth stages; CONTAINS InterPro DOMAIN/s: Aldo/keto reductase (InterPro:IPR00139…	3.5	minor CHO metabolism.others	Chara_Exp5_MF2_alkaline_2	906.409	2	905.958	1809.9	3547100
MF2_alkaline	Unigene32342_All	GQPGSWGGPTLNTPSLNK	(at2g27680 : 468.0) NAD(P)-linked oxidoreductase superfamily protein; FUNCTIONS IN: oxidoreductase activity, aldo-keto reductase activity; INVOLVED IN: oxidation reduction; LOCATED IN: chloroplast stroma, chloroplast, chloroplast envelope, plant-type cell wall; EXPRESSED IN: 24 plant structures; EXPRESSED DURING: 14 growth stages; CONTAINS InterPro DOMAIN/s: Aldo/keto reductase (InterPro:IPR00139…	3.5	minor CHO metabolism.others	Chara_Exp5_MF2_alkaline_3	604.608	3	604.308	1809.9	6039300
MF2_alkaline	Unigene32342_All	GQPGSWGGPTLNTPSLNK	(at2g27680 : 468.0) NAD(P)-linked oxidoreductase superfamily protein; FUNCTIONS IN: oxidoreductase activity, aldo-keto reductase activity; INVOLVED IN: oxidation reduction; LOCATED IN: chloroplast stroma, chloroplast, chloroplast envelope, plant-type cell wall; EXPRESSED IN: 24 plant structures; EXPRESSED DURING: 14 growth stages; CONTAINS InterPro DOMAIN/s: Aldo/keto reductase (InterPro:IPR00139…	3.5	minor CHO metabolism.others	Chara_Exp5_MF2_alkaline_3	906.409	2	905.958	1809.9	3597000
MF3_acidic	Unigene32342_All	GQPGSWGGPTLNTPSLNK	(at2g27680 : 468.0) NAD(P)-linked oxidoreductase superfamily protein; FUNCTIONS IN: oxidoreductase activity, aldo-keto reductase activity; INVOLVED IN: oxidation reduction; LOCATED IN: chloroplast stroma, chloroplast, chloroplast envelope, plant-type cell wall; EXPRESSED IN: 24 plant structures; EXPRESSED DURING: 14 growth stages; CONTAINS InterPro DOMAIN/s: Aldo/keto reductase (InterPro:IPR00139…	3.5	minor CHO metabolism.others	Chara_Exp5_MF3_acid_1	906.459	2	905.958	1809.9	5699600
MF3_acidic	Unigene32342_All	GQPGSWGGPTLNTPSLNK	(at2g27680 : 468.0) NAD(P)-linked oxidoreductase superfamily protein; FUNCTIONS IN: oxidoreductase activity, aldo-keto reductase activity; INVOLVED IN: oxidation reduction; LOCATED IN: chloroplast stroma, chloroplast, chloroplast envelope, plant-type cell wall; EXPRESSED IN: 24 plant structures; EXPRESSED DURING: 14 growth stages; CONTAINS InterPro DOMAIN/s: Aldo/keto reductase (InterPro:IPR00139…	3.5	minor CHO metabolism.others	Chara_Exp5_MF3_acid_2	905.958	2	905.958	1809.9	4561300
MF3_acidic	Unigene32342_All	GQPGSWGGPTLNTPSLNK	(at2g27680 : 468.0) NAD(P)-linked oxidoreductase superfamily protein; FUNCTIONS IN: oxidoreductase activity, aldo-keto reductase activity; INVOLVED IN: oxidation reduction; LOCATED IN: chloroplast stroma, chloroplast, chloroplast envelope, plant-type cell wall; EXPRESSED IN: 24 plant structures; EXPRESSED DURING: 14 growth stages; CONTAINS InterPro DOMAIN/s: Aldo/keto reductase (InterPro:IPR00139…	3.5	minor CHO metabolism.others	Chara_Exp5_MF3_acid_3	906.46	2	905.958	1809.9	10034000
MF3_acidic	Unigene32342_All	GQPGSWGGPTLNTPSLNK	(at2g27680 : 468.0) NAD(P)-linked oxidoreductase superfamily protein; FUNCTIONS IN: oxidoreductase activity, aldo-keto reductase activity; INVOLVED IN: oxidation reduction; LOCATED IN: chloroplast stroma, chloroplast, chloroplast envelope, plant-type cell wall; EXPRESSED IN: 24 plant structures; EXPRESSED DURING: 14 growth stages; CONTAINS InterPro DOMAIN/s: Aldo/keto reductase (InterPro:IPR00139…	3.5	minor CHO metabolism.others	Chara_Exp5_MF3_acid_3	604.642	3	604.308	1809.9	12417000
MF1_alkaline	Unigene32342_All	GQPGSWGGPTLNTPSLNK	(at2g27680 : 468.0) NAD(P)-linked oxidoreductase superfamily protein; FUNCTIONS IN: oxidoreductase activity, aldo-keto reductase activity; INVOLVED IN: oxidation reduction; LOCATED IN: chloroplast stroma, chloroplast, chloroplast envelope, plant-type cell wall; EXPRESSED IN: 24 plant structures; EXPRESSED DURING: 14 growth stages; CONTAINS InterPro DOMAIN/s: Aldo/keto reductase (InterPro:IPR00139…	3.5	minor CHO metabolism.others	Chara_Exp5_MF1_alkaline_3		3	604.308	1809.9	3794200
MF2_alkaline	Unigene32342_All	GQPGSWGGPTLNTPSLNK	(at2g27680 : 468.0) NAD(P)-linked oxidoreductase superfamily protein; FUNCTIONS IN: oxidoreductase activity, aldo-keto reductase activity; INVOLVED IN: oxidation reduction; LOCATED IN: chloroplast stroma, chloroplast, chloroplast envelope, plant-type cell wall; EXPRESSED IN: 24 plant structures; EXPRESSED DURING: 14 growth stages; CONTAINS InterPro DOMAIN/s: Aldo/keto reductase (InterPro:IPR00139…	3.5	minor CHO metabolism.others	Chara_Exp5_MF2_alkaline_2		3	604.308	1809.9	4775000
MF3_acidic	Unigene32342_All	GQPGSWGGPTLNTPSLNK	(at2g27680 : 468.0) NAD(P)-linked oxidoreductase superfamily protein; FUNCTIONS IN: oxidoreductase activity, aldo-keto reductase activity; INVOLVED IN: oxidation reduction; LOCATED IN: chloroplast stroma, chloroplast, chloroplast envelope, plant-type cell wall; EXPRESSED IN: 24 plant structures; EXPRESSED DURING: 14 growth stages; CONTAINS InterPro DOMAIN/s: Aldo/keto reductase (InterPro:IPR00139…	3.5	minor CHO metabolism.others	Chara_Exp5_MF3_acid_1		3	604.308	1809.9	4202100
MF3_acidic	Unigene32342_All	GQPGSWGGPTLNTPSLNK	(at2g27680 : 468.0) NAD(P)-linked oxidoreductase superfamily protein; FUNCTIONS IN: oxidoreductase activity, aldo-keto reductase activity; INVOLVED IN: oxidation reduction; LOCATED IN: chloroplast stroma, chloroplast, chloroplast envelope, plant-type cell wall; EXPRESSED IN: 24 plant structures; EXPRESSED DURING: 14 growth stages; CONTAINS InterPro DOMAIN/s: Aldo/keto reductase (InterPro:IPR00139…	3.5	minor CHO metabolism.others	Chara_Exp5_MF3_acid_2		3	604.308	1809.9	7585600
MF3_acidic	Unigene32342_All	HGVSMATVGLR	(at2g27680 : 468.0) NAD(P)-linked oxidoreductase superfamily protein; FUNCTIONS IN: oxidoreductase activity, aldo-keto reductase activity; INVOLVED IN: oxidation reduction; LOCATED IN: chloroplast stroma, chloroplast, chloroplast envelope, plant-type cell wall; EXPRESSED IN: 24 plant structures; EXPRESSED DURING: 14 growth stages; CONTAINS InterPro DOMAIN/s: Aldo/keto reductase (InterPro:IPR00139…	3.5	minor CHO metabolism.others	Chara_Exp5_MF3_acid_1	564.303	2	564.303	1126.59	7384600
MF3_acidic	Unigene32342_All	HGVSMATVGLR	(at2g27680 : 468.0) NAD(P)-linked oxidoreductase superfamily protein; FUNCTIONS IN: oxidoreductase activity, aldo-keto reductase activity; INVOLVED IN: oxidation reduction; LOCATED IN: chloroplast stroma, chloroplast, chloroplast envelope, plant-type cell wall; EXPRESSED IN: 24 plant structures; EXPRESSED DURING: 14 growth stages; CONTAINS InterPro DOMAIN/s: Aldo/keto reductase (InterPro:IPR00139…	3.5	minor CHO metabolism.others	Chara_Exp5_MF3_acid_1	376.538	3	376.538	1126.59	6412400
MF3_acidic	Unigene32342_All	HGVSMATVGLR	(at2g27680 : 468.0) NAD(P)-linked oxidoreductase superfamily protein; FUNCTIONS IN: oxidoreductase activity, aldo-keto reductase activity; INVOLVED IN: oxidation reduction; LOCATED IN: chloroplast stroma, chloroplast, chloroplast envelope, plant-type cell wall; EXPRESSED IN: 24 plant structures; EXPRESSED DURING: 14 growth stages; CONTAINS InterPro DOMAIN/s: Aldo/keto reductase (InterPro:IPR00139…	3.5	minor CHO metabolism.others	Chara_Exp5_MF3_acid_2	564.305	2	564.303	1126.59	10754000
MF3_acidic	Unigene32342_All	HGVSMATVGLR	(at2g27680 : 468.0) NAD(P)-linked oxidoreductase superfamily protein; FUNCTIONS IN: oxidoreductase activity, aldo-keto reductase activity; INVOLVED IN: oxidation reduction; LOCATED IN: chloroplast stroma, chloroplast, chloroplast envelope, plant-type cell wall; EXPRESSED IN: 24 plant structures; EXPRESSED DURING: 14 growth stages; CONTAINS InterPro DOMAIN/s: Aldo/keto reductase (InterPro:IPR00139…	3.5	minor CHO metabolism.others	Chara_Exp5_MF3_acid_3	564.304	2	564.303	1126.59	8748800
MF1_alkaline	Unigene32342_All	HGVSMATVGLR	(at2g27680 : 468.0) NAD(P)-linked oxidoreductase superfamily protein; FUNCTIONS IN: oxidoreductase activity, aldo-keto reductase activity; INVOLVED IN: oxidation reduction; LOCATED IN: chloroplast stroma, chloroplast, chloroplast envelope, plant-type cell wall; EXPRESSED IN: 24 plant structures; EXPRESSED DURING: 14 growth stages; CONTAINS InterPro DOMAIN/s: Aldo/keto reductase (InterPro:IPR00139…	3.5	minor CHO metabolism.others	Chara_Exp5_MF1_alkaline_2		3	376.538	1126.59	5295800
MF1_alkaline	Unigene32342_All	HGVSMATVGLR	(at2g27680 : 468.0) NAD(P)-linked oxidoreductase superfamily protein; FUNCTIONS IN: oxidoreductase activity, aldo-keto reductase activity; INVOLVED IN: oxidation reduction; LOCATED IN: chloroplast stroma, chloroplast, chloroplast envelope, plant-type cell wall; EXPRESSED IN: 24 plant structures; EXPRESSED DURING: 14 growth stages; CONTAINS InterPro DOMAIN/s: Aldo/keto reductase (InterPro:IPR00139…	3.5	minor CHO metabolism.others	Chara_Exp5_MF1_alkaline_3		2	564.303	1126.59	7924800
MF2_alkaline	Unigene32342_All	HGVSMATVGLR	(at2g27680 : 468.0) NAD(P)-linked oxidoreductase superfamily protein; FUNCTIONS IN: oxidoreductase activity, aldo-keto reductase activity; INVOLVED IN: oxidation reduction; LOCATED IN: chloroplast stroma, chloroplast, chloroplast envelope, plant-type cell wall; EXPRESSED IN: 24 plant structures; EXPRESSED DURING: 14 growth stages; CONTAINS InterPro DOMAIN/s: Aldo/keto reductase (InterPro:IPR00139…	3.5	minor CHO metabolism.others	Chara_Exp5_MF2_alkaline_1		2	564.303	1126.59	13679000
MF2_alkaline	Unigene32342_All	HGVSMATVGLR	(at2g27680 : 468.0) NAD(P)-linked oxidoreductase superfamily protein; FUNCTIONS IN: oxidoreductase activity, aldo-keto reductase activity; INVOLVED IN: oxidation reduction; LOCATED IN: chloroplast stroma, chloroplast, chloroplast envelope, plant-type cell wall; EXPRESSED IN: 24 plant structures; EXPRESSED DURING: 14 growth stages; CONTAINS InterPro DOMAIN/s: Aldo/keto reductase (InterPro:IPR00139…	3.5	minor CHO metabolism.others	Chara_Exp5_MF2_alkaline_1		3	376.538	1126.59	5579700
MF2_alkaline	Unigene32342_All	HGVSMATVGLR	(at2g27680 : 468.0) NAD(P)-linked oxidoreductase superfamily protein; FUNCTIONS IN: oxidoreductase activity, aldo-keto reductase activity; INVOLVED IN: oxidation reduction; LOCATED IN: chloroplast stroma, chloroplast, chloroplast envelope, plant-type cell wall; EXPRESSED IN: 24 plant structures; EXPRESSED DURING: 14 growth stages; CONTAINS InterPro DOMAIN/s: Aldo/keto reductase (InterPro:IPR00139…	3.5	minor CHO metabolism.others	Chara_Exp5_MF2_alkaline_2		3	376.538	1126.59	3409300
MF2_alkaline	Unigene32342_All	HGVSMATVGLR	(at2g27680 : 468.0) NAD(P)-linked oxidoreductase superfamily protein; FUNCTIONS IN: oxidoreductase activity, aldo-keto reductase activity; INVOLVED IN: oxidation reduction; LOCATED IN: chloroplast stroma, chloroplast, chloroplast envelope, plant-type cell wall; EXPRESSED IN: 24 plant structures; EXPRESSED DURING: 14 growth stages; CONTAINS InterPro DOMAIN/s: Aldo/keto reductase (InterPro:IPR00139…	3.5	minor CHO metabolism.others	Chara_Exp5_MF2_alkaline_3		2	564.303	1126.59	12894000
MF3_acidic	Unigene32342_All	HGVSMATVGLR	(at2g27680 : 468.0) NAD(P)-linked oxidoreductase superfamily protein; FUNCTIONS IN: oxidoreductase activity, aldo-keto reductase activity; INVOLVED IN: oxidation reduction; LOCATED IN: chloroplast stroma, chloroplast, chloroplast envelope, plant-type cell wall; EXPRESSED IN: 24 plant structures; EXPRESSED DURING: 14 growth stages; CONTAINS InterPro DOMAIN/s: Aldo/keto reductase (InterPro:IPR00139…	3.5	minor CHO metabolism.others	Chara_Exp5_MF3_acid_2		3	376.538	1126.59	5069400
MF1_alkaline	Unigene32342_All	LGIAQHIEDSK	(at2g27680 : 468.0) NAD(P)-linked oxidoreductase superfamily protein; FUNCTIONS IN: oxidoreductase activity, aldo-keto reductase activity; INVOLVED IN: oxidation reduction; LOCATED IN: chloroplast stroma, chloroplast, chloroplast envelope, plant-type cell wall; EXPRESSED IN: 24 plant structures; EXPRESSED DURING: 14 growth stages; CONTAINS InterPro DOMAIN/s: Aldo/keto reductase (InterPro:IPR00139…	3.5	minor CHO metabolism.others	Chara_Exp5_MF1_alkaline_2	404.221	3	404.219	1209.64	10462000
MF2_alkaline	Unigene32342_All	LGIAQHIEDSK	(at2g27680 : 468.0) NAD(P)-linked oxidoreductase superfamily protein; FUNCTIONS IN: oxidoreductase activity, aldo-keto reductase activity; INVOLVED IN: oxidation reduction; LOCATED IN: chloroplast stroma, chloroplast, chloroplast envelope, plant-type cell wall; EXPRESSED IN: 24 plant structures; EXPRESSED DURING: 14 growth stages; CONTAINS InterPro DOMAIN/s: Aldo/keto reductase (InterPro:IPR00139…	3.5	minor CHO metabolism.others	Chara_Exp5_MF2_alkaline_1	404.221	3	404.219	1209.64	5392000
MF2_alkaline	Unigene32342_All	LGIAQHIEDSK	(at2g27680 : 468.0) NAD(P)-linked oxidoreductase superfamily protein; FUNCTIONS IN: oxidoreductase activity, aldo-keto reductase activity; INVOLVED IN: oxidation reduction; LOCATED IN: chloroplast stroma, chloroplast, chloroplast envelope, plant-type cell wall; EXPRESSED IN: 24 plant structures; EXPRESSED DURING: 14 growth stages; CONTAINS InterPro DOMAIN/s: Aldo/keto reductase (InterPro:IPR00139…	3.5	minor CHO metabolism.others	Chara_Exp5_MF2_alkaline_2	404.218	3	404.219	1209.64	4230400
MF2_alkaline	Unigene32342_All	LGIAQHIEDSK	(at2g27680 : 468.0) NAD(P)-linked oxidoreductase superfamily protein; FUNCTIONS IN: oxidoreductase activity, aldo-keto reductase activity; INVOLVED IN: oxidation reduction; LOCATED IN: chloroplast stroma, chloroplast, chloroplast envelope, plant-type cell wall; EXPRESSED IN: 24 plant structures; EXPRESSED DURING: 14 growth stages; CONTAINS InterPro DOMAIN/s: Aldo/keto reductase (InterPro:IPR00139…	3.5	minor CHO metabolism.others	Chara_Exp5_MF2_alkaline_3	404.218	3	404.219	1209.64	6693800
MF3_acidic	Unigene32342_All	LGIAQHIEDSK	(at2g27680 : 468.0) NAD(P)-linked oxidoreductase superfamily protein; FUNCTIONS IN: oxidoreductase activity, aldo-keto reductase activity; INVOLVED IN: oxidation reduction; LOCATED IN: chloroplast stroma, chloroplast, chloroplast envelope, plant-type cell wall; EXPRESSED IN: 24 plant structures; EXPRESSED DURING: 14 growth stages; CONTAINS InterPro DOMAIN/s: Aldo/keto reductase (InterPro:IPR00139…	3.5	minor CHO metabolism.others	Chara_Exp5_MF3_acid_1	404.22	3	404.219	1209.64	6569000
MF3_acidic	Unigene32342_All	LGIAQHIEDSK	(at2g27680 : 468.0) NAD(P)-linked oxidoreductase superfamily protein; FUNCTIONS IN: oxidoreductase activity, aldo-keto reductase activity; INVOLVED IN: oxidation reduction; LOCATED IN: chloroplast stroma, chloroplast, chloroplast envelope, plant-type cell wall; EXPRESSED IN: 24 plant structures; EXPRESSED DURING: 14 growth stages; CONTAINS InterPro DOMAIN/s: Aldo/keto reductase (InterPro:IPR00139…	3.5	minor CHO metabolism.others	Chara_Exp5_MF3_acid_2	404.219	3	404.219	1209.64	9305600
MF3_acidic	Unigene32342_All	LGIAQHIEDSK	(at2g27680 : 468.0) NAD(P)-linked oxidoreductase superfamily protein; FUNCTIONS IN: oxidoreductase activity, aldo-keto reductase activity; INVOLVED IN: oxidation reduction; LOCATED IN: chloroplast stroma, chloroplast, chloroplast envelope, plant-type cell wall; EXPRESSED IN: 24 plant structures; EXPRESSED DURING: 14 growth stages; CONTAINS InterPro DOMAIN/s: Aldo/keto reductase (InterPro:IPR00139…	3.5	minor CHO metabolism.others	Chara_Exp5_MF3_acid_3	404.219	3	404.219	1209.64	13291000
MF1_alkaline	Unigene32342_All	LGIAQHIEDSK	(at2g27680 : 468.0) NAD(P)-linked oxidoreductase superfamily protein; FUNCTIONS IN: oxidoreductase activity, aldo-keto reductase activity; INVOLVED IN: oxidation reduction; LOCATED IN: chloroplast stroma, chloroplast, chloroplast envelope, plant-type cell wall; EXPRESSED IN: 24 plant structures; EXPRESSED DURING: 14 growth stages; CONTAINS InterPro DOMAIN/s: Aldo/keto reductase (InterPro:IPR00139…	3.5	minor CHO metabolism.others	Chara_Exp5_MF1_alkaline_3		3	404.219	1209.64	8412500
MF3_acidic	Unigene32342_All	LGIAQHIEDSK	(at2g27680 : 468.0) NAD(P)-linked oxidoreductase superfamily protein; FUNCTIONS IN: oxidoreductase activity, aldo-keto reductase activity; INVOLVED IN: oxidation reduction; LOCATED IN: chloroplast stroma, chloroplast, chloroplast envelope, plant-type cell wall; EXPRESSED IN: 24 plant structures; EXPRESSED DURING: 14 growth stages; CONTAINS InterPro DOMAIN/s: Aldo/keto reductase (InterPro:IPR00139…	3.5	minor CHO metabolism.others	Chara_Exp5_MF3_acid_1		3	404.219	1209.64	6993500
MF3_acidic	Unigene32342_All	LGIAQHIEDSK	(at2g27680 : 468.0) NAD(P)-linked oxidoreductase superfamily protein; FUNCTIONS IN: oxidoreductase activity, aldo-keto reductase activity; INVOLVED IN: oxidation reduction; LOCATED IN: chloroplast stroma, chloroplast, chloroplast envelope, plant-type cell wall; EXPRESSED IN: 24 plant structures; EXPRESSED DURING: 14 growth stages; CONTAINS InterPro DOMAIN/s: Aldo/keto reductase (InterPro:IPR00139…	3.5	minor CHO metabolism.others	Chara_Exp5_MF3_acid_2		3	404.219	1209.64	4906500
MF1_alkaline	Unigene32342_All	LGIAQHIEDSKK	(at2g27680 : 468.0) NAD(P)-linked oxidoreductase superfamily protein; FUNCTIONS IN: oxidoreductase activity, aldo-keto reductase activity; INVOLVED IN: oxidation reduction; LOCATED IN: chloroplast stroma, chloroplast, chloroplast envelope, plant-type cell wall; EXPRESSED IN: 24 plant structures; EXPRESSED DURING: 14 growth stages; CONTAINS InterPro DOMAIN/s: Aldo/keto reductase (InterPro:IPR00139…	3.5	minor CHO metabolism.others	Chara_Exp5_MF1_alkaline_2	335.188	4	335.44	1337.73	18412000
MF1_alkaline	Unigene32342_All	LGIAQHIEDSKK	(at2g27680 : 468.0) NAD(P)-linked oxidoreductase superfamily protein; FUNCTIONS IN: oxidoreductase activity, aldo-keto reductase activity; INVOLVED IN: oxidation reduction; LOCATED IN: chloroplast stroma, chloroplast, chloroplast envelope, plant-type cell wall; EXPRESSED IN: 24 plant structures; EXPRESSED DURING: 14 growth stages; CONTAINS InterPro DOMAIN/s: Aldo/keto reductase (InterPro:IPR00139…	3.5	minor CHO metabolism.others	Chara_Exp5_MF1_alkaline_3	335.439	4	335.44	1337.73	19477000
MF3_acidic	Unigene32342_All	LGIAQHIEDSKK	(at2g27680 : 468.0) NAD(P)-linked oxidoreductase superfamily protein; FUNCTIONS IN: oxidoreductase activity, aldo-keto reductase activity; INVOLVED IN: oxidation reduction; LOCATED IN: chloroplast stroma, chloroplast, chloroplast envelope, plant-type cell wall; EXPRESSED IN: 24 plant structures; EXPRESSED DURING: 14 growth stages; CONTAINS InterPro DOMAIN/s: Aldo/keto reductase (InterPro:IPR00139…	3.5	minor CHO metabolism.others	Chara_Exp5_MF3_acid_1	446.917	3	446.917	1337.73	14220000
MF3_acidic	Unigene32342_All	LGIAQHIEDSKK	(at2g27680 : 468.0) NAD(P)-linked oxidoreductase superfamily protein; FUNCTIONS IN: oxidoreductase activity, aldo-keto reductase activity; INVOLVED IN: oxidation reduction; LOCATED IN: chloroplast stroma, chloroplast, chloroplast envelope, plant-type cell wall; EXPRESSED IN: 24 plant structures; EXPRESSED DURING: 14 growth stages; CONTAINS InterPro DOMAIN/s: Aldo/keto reductase (InterPro:IPR00139…	3.5	minor CHO metabolism.others	Chara_Exp5_MF3_acid_2	446.917	3	446.917	1337.73	8279400
MF3_acidic	Unigene32342_All	LGIAQHIEDSKK	(at2g27680 : 468.0) NAD(P)-linked oxidoreductase superfamily protein; FUNCTIONS IN: oxidoreductase activity, aldo-keto reductase activity; INVOLVED IN: oxidation reduction; LOCATED IN: chloroplast stroma, chloroplast, chloroplast envelope, plant-type cell wall; EXPRESSED IN: 24 plant structures; EXPRESSED DURING: 14 growth stages; CONTAINS InterPro DOMAIN/s: Aldo/keto reductase (InterPro:IPR00139…	3.5	minor CHO metabolism.others	Chara_Exp5_MF3_acid_3	446.917	3	446.917	1337.73	26729000
MF4_acidic	Unigene32342_All	LGIAQHIEDSKK	(at2g27680 : 468.0) NAD(P)-linked oxidoreductase superfamily protein; FUNCTIONS IN: oxidoreductase activity, aldo-keto reductase activity; INVOLVED IN: oxidation reduction; LOCATED IN: chloroplast stroma, chloroplast, chloroplast envelope, plant-type cell wall; EXPRESSED IN: 24 plant structures; EXPRESSED DURING: 14 growth stages; CONTAINS InterPro DOMAIN/s: Aldo/keto reductase (InterPro:IPR00139…	3.5	minor CHO metabolism.others	Chara_Exp5_MF4_acid_2	335.189	4	335.44	1337.73	14887000
MF1_alkaline	Unigene32342_All	LGIAQHIEDSKK	(at2g27680 : 468.0) NAD(P)-linked oxidoreductase superfamily protein; FUNCTIONS IN: oxidoreductase activity, aldo-keto reductase activity; INVOLVED IN: oxidation reduction; LOCATED IN: chloroplast stroma, chloroplast, chloroplast envelope, plant-type cell wall; EXPRESSED IN: 24 plant structures; EXPRESSED DURING: 14 growth stages; CONTAINS InterPro DOMAIN/s: Aldo/keto reductase (InterPro:IPR00139…	3.5	minor CHO metabolism.others	Chara_Exp5_MF1_alkaline_2		3	446.917	1337.73	2566600
MF4_acidic	Unigene32342_All	LGIAQHIEDSKK	(at2g27680 : 468.0) NAD(P)-linked oxidoreductase superfamily protein; FUNCTIONS IN: oxidoreductase activity, aldo-keto reductase activity; INVOLVED IN: oxidation reduction; LOCATED IN: chloroplast stroma, chloroplast, chloroplast envelope, plant-type cell wall; EXPRESSED IN: 24 plant structures; EXPRESSED DURING: 14 growth stages; CONTAINS InterPro DOMAIN/s: Aldo/keto reductase (InterPro:IPR00139…	3.5	minor CHO metabolism.others	Chara_Exp5_MF4_acid_1		4	335.44	1337.73	7876100
MF3_acidic	Unigene32342_All	LITYGTVLGGLLSEK	(at2g27680 : 468.0) NAD(P)-linked oxidoreductase superfamily protein; FUNCTIONS IN: oxidoreductase activity, aldo-keto reductase activity; INVOLVED IN: oxidation reduction; LOCATED IN: chloroplast stroma, chloroplast, chloroplast envelope, plant-type cell wall; EXPRESSED IN: 24 plant structures; EXPRESSED DURING: 14 growth stages; CONTAINS InterPro DOMAIN/s: Aldo/keto reductase (InterPro:IPR00139…	3.5	minor CHO metabolism.others	Chara_Exp5_MF3_acid_1	521.971	3	521.971	1562.89	2480000
MF3_acidic	Unigene32342_All	LITYGTVLGGLLSEK	(at2g27680 : 468.0) NAD(P)-linked oxidoreductase superfamily protein; FUNCTIONS IN: oxidoreductase activity, aldo-keto reductase activity; INVOLVED IN: oxidation reduction; LOCATED IN: chloroplast stroma, chloroplast, chloroplast envelope, plant-type cell wall; EXPRESSED IN: 24 plant structures; EXPRESSED DURING: 14 growth stages; CONTAINS InterPro DOMAIN/s: Aldo/keto reductase (InterPro:IPR00139…	3.5	minor CHO metabolism.others	Chara_Exp5_MF3_acid_2	521.972	3	521.971	1562.89	4543700
MF3_acidic	Unigene32342_All	LITYGTVLGGLLSEK	(at2g27680 : 468.0) NAD(P)-linked oxidoreductase superfamily protein; FUNCTIONS IN: oxidoreductase activity, aldo-keto reductase activity; INVOLVED IN: oxidation reduction; LOCATED IN: chloroplast stroma, chloroplast, chloroplast envelope, plant-type cell wall; EXPRESSED IN: 24 plant structures; EXPRESSED DURING: 14 growth stages; CONTAINS InterPro DOMAIN/s: Aldo/keto reductase (InterPro:IPR00139…	3.5	minor CHO metabolism.others	Chara_Exp5_MF3_acid_3	521.971	3	521.971	1562.89	6210100
MF2_alkaline	Unigene32342_All	LITYGTVLGGLLSEK	(at2g27680 : 468.0) NAD(P)-linked oxidoreductase superfamily protein; FUNCTIONS IN: oxidoreductase activity, aldo-keto reductase activity; INVOLVED IN: oxidation reduction; LOCATED IN: chloroplast stroma, chloroplast, chloroplast envelope, plant-type cell wall; EXPRESSED IN: 24 plant structures; EXPRESSED DURING: 14 growth stages; CONTAINS InterPro DOMAIN/s: Aldo/keto reductase (InterPro:IPR00139…	3.5	minor CHO metabolism.others	Chara_Exp5_MF2_alkaline_2		3	521.971	1562.89	1889700
MF2_alkaline	Unigene32342_All	LITYGTVLGGLLSEK	(at2g27680 : 468.0) NAD(P)-linked oxidoreductase superfamily protein; FUNCTIONS IN: oxidoreductase activity, aldo-keto reductase activity; INVOLVED IN: oxidation reduction; LOCATED IN: chloroplast stroma, chloroplast, chloroplast envelope, plant-type cell wall; EXPRESSED IN: 24 plant structures; EXPRESSED DURING: 14 growth stages; CONTAINS InterPro DOMAIN/s: Aldo/keto reductase (InterPro:IPR00139…	3.5	minor CHO metabolism.others	Chara_Exp5_MF2_alkaline_3		3	521.971	1562.89	3063000
MF4_acidic	Unigene32342_All	LITYGTVLGGLLSEK	(at2g27680 : 468.0) NAD(P)-linked oxidoreductase superfamily protein; FUNCTIONS IN: oxidoreductase activity, aldo-keto reductase activity; INVOLVED IN: oxidation reduction; LOCATED IN: chloroplast stroma, chloroplast, chloroplast envelope, plant-type cell wall; EXPRESSED IN: 24 plant structures; EXPRESSED DURING: 14 growth stages; CONTAINS InterPro DOMAIN/s: Aldo/keto reductase (InterPro:IPR00139…	3.5	minor CHO metabolism.others	Chara_Exp5_MF4_acid_2		3	521.971	1562.89	1254300
MF1_alkaline	Unigene32342_All	SVVEQNIDR	(at2g27680 : 468.0) NAD(P)-linked oxidoreductase superfamily protein; FUNCTIONS IN: oxidoreductase activity, aldo-keto reductase activity; INVOLVED IN: oxidation reduction; LOCATED IN: chloroplast stroma, chloroplast, chloroplast envelope, plant-type cell wall; EXPRESSED IN: 24 plant structures; EXPRESSED DURING: 14 growth stages; CONTAINS InterPro DOMAIN/s: Aldo/keto reductase (InterPro:IPR00139…	3.5	minor CHO metabolism.others	Chara_Exp5_MF1_alkaline_2	530.775	2	530.275	1058.54	16081000
MF1_alkaline	Unigene32342_All	SVVEQNIDR	(at2g27680 : 468.0) NAD(P)-linked oxidoreductase superfamily protein; FUNCTIONS IN: oxidoreductase activity, aldo-keto reductase activity; INVOLVED IN: oxidation reduction; LOCATED IN: chloroplast stroma, chloroplast, chloroplast envelope, plant-type cell wall; EXPRESSED IN: 24 plant structures; EXPRESSED DURING: 14 growth stages; CONTAINS InterPro DOMAIN/s: Aldo/keto reductase (InterPro:IPR00139…	3.5	minor CHO metabolism.others	Chara_Exp5_MF1_alkaline_3	530.775	2	530.275	1058.54	15607000
MF2_alkaline	Unigene32342_All	SVVEQNIDR	(at2g27680 : 468.0) NAD(P)-linked oxidoreductase superfamily protein; FUNCTIONS IN: oxidoreductase activity, aldo-keto reductase activity; INVOLVED IN: oxidation reduction; LOCATED IN: chloroplast stroma, chloroplast, chloroplast envelope, plant-type cell wall; EXPRESSED IN: 24 plant structures; EXPRESSED DURING: 14 growth stages; CONTAINS InterPro DOMAIN/s: Aldo/keto reductase (InterPro:IPR00139…	3.5	minor CHO metabolism.others	Chara_Exp5_MF2_alkaline_1	530.274	2	530.275	1058.54	14179000
MF2_alkaline	Unigene32342_All	SVVEQNIDR	(at2g27680 : 468.0) NAD(P)-linked oxidoreductase superfamily protein; FUNCTIONS IN: oxidoreductase activity, aldo-keto reductase activity; INVOLVED IN: oxidation reduction; LOCATED IN: chloroplast stroma, chloroplast, chloroplast envelope, plant-type cell wall; EXPRESSED IN: 24 plant structures; EXPRESSED DURING: 14 growth stages; CONTAINS InterPro DOMAIN/s: Aldo/keto reductase (InterPro:IPR00139…	3.5	minor CHO metabolism.others	Chara_Exp5_MF2_alkaline_2	530.274	2	530.275	1058.54
MF2_alkaline	Unigene32342_All	SVVEQNIDR	(at2g27680 : 468.0) NAD(P)-linked oxidoreductase superfamily protein; FUNCTIONS IN: oxidoreductase activity, aldo-keto reductase activity; INVOLVED IN: oxidation reduction; LOCATED IN: chloroplast stroma, chloroplast, chloroplast envelope, plant-type cell wall; EXPRESSED IN: 24 plant structures; EXPRESSED DURING: 14 growth stages; CONTAINS InterPro DOMAIN/s: Aldo/keto reductase (InterPro:IPR00139…	3.5	minor CHO metabolism.others	Chara_Exp5_MF2_alkaline_3	530.273	2	530.275	1058.54
MF3_acidic	Unigene32342_All	SVVEQNIDR	(at2g27680 : 468.0) NAD(P)-linked oxidoreductase superfamily protein; FUNCTIONS IN: oxidoreductase activity, aldo-keto reductase activity; INVOLVED IN: oxidation reduction; LOCATED IN: chloroplast stroma, chloroplast, chloroplast envelope, plant-type cell wall; EXPRESSED IN: 24 plant structures; EXPRESSED DURING: 14 growth stages; CONTAINS InterPro DOMAIN/s: Aldo/keto reductase (InterPro:IPR00139…	3.5	minor CHO metabolism.others	Chara_Exp5_MF3_acid_1	530.274	2	530.275	1058.54	15293000
MF3_acidic	Unigene32342_All	SVVEQNIDR	(at2g27680 : 468.0) NAD(P)-linked oxidoreductase superfamily protein; FUNCTIONS IN: oxidoreductase activity, aldo-keto reductase activity; INVOLVED IN: oxidation reduction; LOCATED IN: chloroplast stroma, chloroplast, chloroplast envelope, plant-type cell wall; EXPRESSED IN: 24 plant structures; EXPRESSED DURING: 14 growth stages; CONTAINS InterPro DOMAIN/s: Aldo/keto reductase (InterPro:IPR00139…	3.5	minor CHO metabolism.others	Chara_Exp5_MF3_acid_2	529.994	2	530.275	1058.54	18089000
MF3_acidic	Unigene32342_All	SVVEQNIDR	(at2g27680 : 468.0) NAD(P)-linked oxidoreductase superfamily protein; FUNCTIONS IN: oxidoreductase activity, aldo-keto reductase activity; INVOLVED IN: oxidation reduction; LOCATED IN: chloroplast stroma, chloroplast, chloroplast envelope, plant-type cell wall; EXPRESSED IN: 24 plant structures; EXPRESSED DURING: 14 growth stages; CONTAINS InterPro DOMAIN/s: Aldo/keto reductase (InterPro:IPR00139…	3.5	minor CHO metabolism.others	Chara_Exp5_MF3_acid_3	529.743	2	530.275	1058.54	28683000
MF4_acidic	Unigene32342_All	SVVEQNIDR	(at2g27680 : 468.0) NAD(P)-linked oxidoreductase superfamily protein; FUNCTIONS IN: oxidoreductase activity, aldo-keto reductase activity; INVOLVED IN: oxidation reduction; LOCATED IN: chloroplast stroma, chloroplast, chloroplast envelope, plant-type cell wall; EXPRESSED IN: 24 plant structures; EXPRESSED DURING: 14 growth stages; CONTAINS InterPro DOMAIN/s: Aldo/keto reductase (InterPro:IPR00139…	3.5	minor CHO metabolism.others	Chara_Exp5_MF4_acid_2	529.995	2	530.275	1058.54	12359000
MF3_acidic	Unigene18445_All	DQDPTFVHGVSEDFRPVSFGENGFLAK	(at5g13000 : 192.0) encodes a gene similar to callose synthase; glucan synthase-like 12 (GSL12); FUNCTIONS IN: transferase activity, transferring glycosyl groups, 1,3-beta-glucan synthase activity; INVOLVED IN: 1,3-beta-glucan biosynthetic process; LOCATED IN: 1,3-beta-glucan synthase complex; EXPRESSED IN: 23 plant structures; EXPRESSED DURING: 13 growth stages; CONTAINS InterPro DOMAIN/s: Glyco…	3.6	minor CHO metabolism.callose	Chara_Exp5_MF3_acid_2	749.861	4	749.611	2994.41	3748000
MF2_alkaline	Unigene18445_All	DQDPTFVHGVSEDFRPVSFGENGFLAK	(at5g13000 : 192.0) encodes a gene similar to callose synthase; glucan synthase-like 12 (GSL12); FUNCTIONS IN: transferase activity, transferring glycosyl groups, 1,3-beta-glucan synthase activity; INVOLVED IN: 1,3-beta-glucan biosynthetic process; LOCATED IN: 1,3-beta-glucan synthase complex; EXPRESSED IN: 23 plant structures; EXPRESSED DURING: 13 growth stages; CONTAINS InterPro DOMAIN/s: Glyco…	3.6	minor CHO metabolism.callose	Chara_Exp5_MF2_alkaline_1		4	749.611	2994.41	6533500
MF3_acidic	Unigene18445_All	VPPGNDQHPSELSTR	(at5g13000 : 192.0) encodes a gene similar to callose synthase; glucan synthase-like 12 (GSL12); FUNCTIONS IN: transferase activity, transferring glycosyl groups, 1,3-beta-glucan synthase activity; INVOLVED IN: 1,3-beta-glucan biosynthetic process; LOCATED IN: 1,3-beta-glucan synthase complex; EXPRESSED IN: 23 plant structures; EXPRESSED DURING: 13 growth stages; CONTAINS InterPro DOMAIN/s: Glyco…	3.6	minor CHO metabolism.callose	Chara_Exp5_MF3_acid_2	545.604	3	545.269	1632.79	2037600
MF3_acidic	Unigene18445_All	VPPGNDQHPSELSTR	(at5g13000 : 192.0) encodes a gene similar to callose synthase; glucan synthase-like 12 (GSL12); FUNCTIONS IN: transferase activity, transferring glycosyl groups, 1,3-beta-glucan synthase activity; INVOLVED IN: 1,3-beta-glucan biosynthetic process; LOCATED IN: 1,3-beta-glucan synthase complex; EXPRESSED IN: 23 plant structures; EXPRESSED DURING: 13 growth stages; CONTAINS InterPro DOMAIN/s: Glyco…	3.6	minor CHO metabolism.callose	Chara_Exp5_MF3_acid_3	545.269	3	545.269	1632.79	4954700
MF4_acidic	Unigene18445_All	VVTPIYTAVYR	(at5g13000 : 192.0) encodes a gene similar to callose synthase; glucan synthase-like 12 (GSL12); FUNCTIONS IN: transferase activity, transferring glycosyl groups, 1,3-beta-glucan synthase activity; INVOLVED IN: 1,3-beta-glucan biosynthetic process; LOCATED IN: 1,3-beta-glucan synthase complex; EXPRESSED IN: 23 plant structures; EXPRESSED DURING: 13 growth stages; CONTAINS InterPro DOMAIN/s: Glyco…	3.6	minor CHO metabolism.callose	Chara_Exp5_MF4_acid_1	641.364	2	641.364	1280.71
MF3_acidic	Unigene27491_All	GFVVAHIR	(at3g07160 : 1049.0) Encodes GSL10, a member of the Glucan Synthase-Like (GSL) family believed to be involved in the synthesis of the cell wall component callose. GSL10 is required for male gametophyte development and plant growth. Has a role in entry of microspores into mitosis. GSL10 mutation leads to perturbation of microspore division symmetry, irregular callose deposition and failure of gene…	3.6	minor CHO metabolism.callose	Chara_Exp5_MF3_acid_3	300.18	3	300.18	897.518	3859400
MF3_acidic	Unigene27491_All	GGSVTHHEYIQVGK	(at3g07160 : 1049.0) Encodes GSL10, a member of the Glucan Synthase-Like (GSL) family believed to be involved in the synthesis of the cell wall component callose. GSL10 is required for male gametophyte development and plant growth. Has a role in entry of microspores into mitosis. GSL10 mutation leads to perturbation of microspore division symmetry, irregular callose deposition and failure of gene…	3.6	minor CHO metabolism.callose	Chara_Exp5_MF3_acid_1	378.947	4	378.695	1510.75	5805800
MF3_acidic	Unigene27491_All	GGSVTHHEYIQVGK	(at3g07160 : 1049.0) Encodes GSL10, a member of the Glucan Synthase-Like (GSL) family believed to be involved in the synthesis of the cell wall component callose. GSL10 is required for male gametophyte development and plant growth. Has a role in entry of microspores into mitosis. GSL10 mutation leads to perturbation of microspore division symmetry, irregular callose deposition and failure of gene…	3.6	minor CHO metabolism.callose	Chara_Exp5_MF3_acid_3		4	378.695	1510.75	6885100
MF3_acidic	Unigene27491_All	IYDDEWKNFLER	(at3g07160 : 1049.0) Encodes GSL10, a member of the Glucan Synthase-Like (GSL) family believed to be involved in the synthesis of the cell wall component callose. GSL10 is required for male gametophyte development and plant growth. Has a role in entry of microspores into mitosis. GSL10 mutation leads to perturbation of microspore division symmetry, irregular callose deposition and failure of gene…	3.6	minor CHO metabolism.callose	Chara_Exp5_MF3_acid_2	543.264	3	543.263	1626.77	3132900
MF4_acidic	Unigene27491_All	IYDDEWKNFLER	(at3g07160 : 1049.0) Encodes GSL10, a member of the Glucan Synthase-Like (GSL) family believed to be involved in the synthesis of the cell wall component callose. GSL10 is required for male gametophyte development and plant growth. Has a role in entry of microspores into mitosis. GSL10 mutation leads to perturbation of microspore division symmetry, irregular callose deposition and failure of gene…	3.6	minor CHO metabolism.callose	Chara_Exp5_MF4_acid_2		3	543.263	1626.77	1233000
MF4_acidic	Unigene27491_All	MMEQHSSLR	(at3g07160 : 1049.0) Encodes GSL10, a member of the Glucan Synthase-Like (GSL) family believed to be involved in the synthesis of the cell wall component callose. GSL10 is required for male gametophyte development and plant growth. Has a role in entry of microspores into mitosis. GSL10 mutation leads to perturbation of microspore division symmetry, irregular callose deposition and failure of gene…	3.6	minor CHO metabolism.callose	Chara_Exp5_MF4_acid_1	373.508	3	373.508	1117.5
MF3_acidic	Unigene27491_All	VSAGNSEQVLSR	(at3g07160 : 1049.0) Encodes GSL10, a member of the Glucan Synthase-Like (GSL) family believed to be involved in the synthesis of the cell wall component callose. GSL10 is required for male gametophyte development and plant growth. Has a role in entry of microspores into mitosis. GSL10 mutation leads to perturbation of microspore division symmetry, irregular callose deposition and failure of gene…	3.6	minor CHO metabolism.callose	Chara_Exp5_MF3_acid_1	623.822	2	623.823	1245.63	8711800
MF3_acidic	Unigene27491_All	VSAGNSEQVLSR	(at3g07160 : 1049.0) Encodes GSL10, a member of the Glucan Synthase-Like (GSL) family believed to be involved in the synthesis of the cell wall component callose. GSL10 is required for male gametophyte development and plant growth. Has a role in entry of microspores into mitosis. GSL10 mutation leads to perturbation of microspore division symmetry, irregular callose deposition and failure of gene…	3.6	minor CHO metabolism.callose	Chara_Exp5_MF3_acid_2	623.823	2	623.823	1245.63	8453100
MF3_acidic	Unigene27491_All	VSAGNSEQVLSR	(at3g07160 : 1049.0) Encodes GSL10, a member of the Glucan Synthase-Like (GSL) family believed to be involved in the synthesis of the cell wall component callose. GSL10 is required for male gametophyte development and plant growth. Has a role in entry of microspores into mitosis. GSL10 mutation leads to perturbation of microspore division symmetry, irregular callose deposition and failure of gene…	3.6	minor CHO metabolism.callose	Chara_Exp5_MF3_acid_3	623.823	2	623.823	1245.63	17638000
MF4_acidic	Unigene27491_All	VSAGNSEQVLSR	(at3g07160 : 1049.0) Encodes GSL10, a member of the Glucan Synthase-Like (GSL) family believed to be involved in the synthesis of the cell wall component callose. GSL10 is required for male gametophyte development and plant growth. Has a role in entry of microspores into mitosis. GSL10 mutation leads to perturbation of microspore division symmetry, irregular callose deposition and failure of gene…	3.6	minor CHO metabolism.callose	Chara_Exp5_MF4_acid_1	623.824	2	623.823	1245.63
MF4_acidic	Unigene27491_All	VSAGNSEQVLSR	(at3g07160 : 1049.0) Encodes GSL10, a member of the Glucan Synthase-Like (GSL) family believed to be involved in the synthesis of the cell wall component callose. GSL10 is required for male gametophyte development and plant growth. Has a role in entry of microspores into mitosis. GSL10 mutation leads to perturbation of microspore division symmetry, irregular callose deposition and failure of gene…	3.6	minor CHO metabolism.callose	Chara_Exp5_MF4_acid_2	623.823	2	623.823	1245.63
MF3_acidic	Unigene27491_All	VVLGEGKPENQNHAIIFTR	(at3g07160 : 1049.0) Encodes GSL10, a member of the Glucan Synthase-Like (GSL) family believed to be involved in the synthesis of the cell wall component callose. GSL10 is required for male gametophyte development and plant growth. Has a role in entry of microspores into mitosis. GSL10 mutation leads to perturbation of microspore division symmetry, irregular callose deposition and failure of gene…	3.6	minor CHO metabolism.callose	Chara_Exp5_MF3_acid_1	531.54	4	531.291	2121.13	8266700
MF3_acidic	Unigene27491_All	VVLGEGKPENQNHAIIFTR	(at3g07160 : 1049.0) Encodes GSL10, a member of the Glucan Synthase-Like (GSL) family believed to be involved in the synthesis of the cell wall component callose. GSL10 is required for male gametophyte development and plant growth. Has a role in entry of microspores into mitosis. GSL10 mutation leads to perturbation of microspore division symmetry, irregular callose deposition and failure of gene…	3.6	minor CHO metabolism.callose	Chara_Exp5_MF3_acid_2	531.54	4	531.291	2121.13	10784000
MF3_acidic	Unigene27491_All	VVLGEGKPENQNHAIIFTR	(at3g07160 : 1049.0) Encodes GSL10, a member of the Glucan Synthase-Like (GSL) family believed to be involved in the synthesis of the cell wall component callose. GSL10 is required for male gametophyte development and plant growth. Has a role in entry of microspores into mitosis. GSL10 mutation leads to perturbation of microspore division symmetry, irregular callose deposition and failure of gene…	3.6	minor CHO metabolism.callose	Chara_Exp5_MF3_acid_3	531.54	4	531.291	2121.13	20588000
MF4_acidic	Unigene27491_All	VVLGEGKPENQNHAIIFTR	(at3g07160 : 1049.0) Encodes GSL10, a member of the Glucan Synthase-Like (GSL) family believed to be involved in the synthesis of the cell wall component callose. GSL10 is required for male gametophyte development and plant growth. Has a role in entry of microspores into mitosis. GSL10 mutation leads to perturbation of microspore division symmetry, irregular callose deposition and failure of gene…	3.6	minor CHO metabolism.callose	Chara_Exp5_MF4_acid_2		4	531.291	2121.13	10156000
MF1_alkaline	Unigene27491_All	YDQGTKQDQEVYR	(at3g07160 : 1049.0) Encodes GSL10, a member of the Glucan Synthase-Like (GSL) family believed to be involved in the synthesis of the cell wall component callose. GSL10 is required for male gametophyte development and plant growth. Has a role in entry of microspores into mitosis. GSL10 mutation leads to perturbation of microspore division symmetry, irregular callose deposition and failure of gene…	3.6	minor CHO metabolism.callose	Chara_Exp5_MF1_alkaline_2	543.922	3	543.922	1628.74	2455000
MF1_alkaline	Unigene27491_All	YDQGTKQDQEVYR	(at3g07160 : 1049.0) Encodes GSL10, a member of the Glucan Synthase-Like (GSL) family believed to be involved in the synthesis of the cell wall component callose. GSL10 is required for male gametophyte development and plant growth. Has a role in entry of microspores into mitosis. GSL10 mutation leads to perturbation of microspore division symmetry, irregular callose deposition and failure of gene…	3.6	minor CHO metabolism.callose	Chara_Exp5_MF1_alkaline_3	544.257	3	543.922	1628.74	2506300
MF2_alkaline	Unigene27491_All	YDQGTKQDQEVYR	(at3g07160 : 1049.0) Encodes GSL10, a member of the Glucan Synthase-Like (GSL) family believed to be involved in the synthesis of the cell wall component callose. GSL10 is required for male gametophyte development and plant growth. Has a role in entry of microspores into mitosis. GSL10 mutation leads to perturbation of microspore division symmetry, irregular callose deposition and failure of gene…	3.6	minor CHO metabolism.callose	Chara_Exp5_MF2_alkaline_1	543.922	3	543.922	1628.74
MF2_alkaline	Unigene27491_All	YDQGTKQDQEVYR	(at3g07160 : 1049.0) Encodes GSL10, a member of the Glucan Synthase-Like (GSL) family believed to be involved in the synthesis of the cell wall component callose. GSL10 is required for male gametophyte development and plant growth. Has a role in entry of microspores into mitosis. GSL10 mutation leads to perturbation of microspore division symmetry, irregular callose deposition and failure of gene…	3.6	minor CHO metabolism.callose	Chara_Exp5_MF2_alkaline_2	543.924	3	543.922	1628.74
MF2_alkaline	Unigene27491_All	YDQGTKQDQEVYR	(at3g07160 : 1049.0) Encodes GSL10, a member of the Glucan Synthase-Like (GSL) family believed to be involved in the synthesis of the cell wall component callose. GSL10 is required for male gametophyte development and plant growth. Has a role in entry of microspores into mitosis. GSL10 mutation leads to perturbation of microspore division symmetry, irregular callose deposition and failure of gene…	3.6	minor CHO metabolism.callose	Chara_Exp5_MF2_alkaline_3	543.923	3	543.922	1628.74	2274100
MF3_acidic	Unigene27491_All	YDQGTKQDQEVYR	(at3g07160 : 1049.0) Encodes GSL10, a member of the Glucan Synthase-Like (GSL) family believed to be involved in the synthesis of the cell wall component callose. GSL10 is required for male gametophyte development and plant growth. Has a role in entry of microspores into mitosis. GSL10 mutation leads to perturbation of microspore division symmetry, irregular callose deposition and failure of gene…	3.6	minor CHO metabolism.callose	Chara_Exp5_MF3_acid_1	544.256	3	543.922	1628.74	6261200
MF3_acidic	Unigene27491_All	YDQGTKQDQEVYR	(at3g07160 : 1049.0) Encodes GSL10, a member of the Glucan Synthase-Like (GSL) family believed to be involved in the synthesis of the cell wall component callose. GSL10 is required for male gametophyte development and plant growth. Has a role in entry of microspores into mitosis. GSL10 mutation leads to perturbation of microspore division symmetry, irregular callose deposition and failure of gene…	3.6	minor CHO metabolism.callose	Chara_Exp5_MF3_acid_2	543.923	3	543.922	1628.74	6368000
MF3_acidic	Unigene27491_All	YDQGTKQDQEVYR	(at3g07160 : 1049.0) Encodes GSL10, a member of the Glucan Synthase-Like (GSL) family believed to be involved in the synthesis of the cell wall component callose. GSL10 is required for male gametophyte development and plant growth. Has a role in entry of microspores into mitosis. GSL10 mutation leads to perturbation of microspore division symmetry, irregular callose deposition and failure of gene…	3.6	minor CHO metabolism.callose	Chara_Exp5_MF3_acid_3	543.923	3	543.922	1628.74	11266000
MF4_acidic	Unigene27491_All	YDQGTKQDQEVYR	(at3g07160 : 1049.0) Encodes GSL10, a member of the Glucan Synthase-Like (GSL) family believed to be involved in the synthesis of the cell wall component callose. GSL10 is required for male gametophyte development and plant growth. Has a role in entry of microspores into mitosis. GSL10 mutation leads to perturbation of microspore division symmetry, irregular callose deposition and failure of gene…	3.6	minor CHO metabolism.callose	Chara_Exp5_MF4_acid_1	543.578	3	543.922	1628.74	7375900
MF4_acidic	Unigene27491_All	YDQGTKQDQEVYR	(at3g07160 : 1049.0) Encodes GSL10, a member of the Glucan Synthase-Like (GSL) family believed to be involved in the synthesis of the cell wall component callose. GSL10 is required for male gametophyte development and plant growth. Has a role in entry of microspores into mitosis. GSL10 mutation leads to perturbation of microspore division symmetry, irregular callose deposition and failure of gene…	3.6	minor CHO metabolism.callose	Chara_Exp5_MF4_acid_2	543.923	3	543.922	1628.74	13765000
MF3_acidic	Unigene795_All	AALIVPYNILPLETPEDSNAPIMQLPQVR	(at5g13000 : 347.0) encodes a gene similar to callose synthase; glucan synthase-like 12 (GSL12); FUNCTIONS IN: transferase activity, transferring glycosyl groups, 1,3-beta-glucan synthase activity; INVOLVED IN: 1,3-beta-glucan biosynthetic process; LOCATED IN: 1,3-beta-glucan synthase complex; EXPRESSED IN: 23 plant structures; EXPRESSED DURING: 13 growth stages; CONTAINS InterPro DOMAIN/s: Glyco…	3.6	minor CHO metabolism.callose	Chara_Exp5_MF3_acid_1	801.685	4	801.435	3201.71	1830800
MF3_acidic	Unigene795_All	AALIVPYNILPLETPEDSNAPIMQLPQVR	(at5g13000 : 347.0) encodes a gene similar to callose synthase; glucan synthase-like 12 (GSL12); FUNCTIONS IN: transferase activity, transferring glycosyl groups, 1,3-beta-glucan synthase activity; INVOLVED IN: 1,3-beta-glucan biosynthetic process; LOCATED IN: 1,3-beta-glucan synthase complex; EXPRESSED IN: 23 plant structures; EXPRESSED DURING: 13 growth stages; CONTAINS InterPro DOMAIN/s: Glyco…	3.6	minor CHO metabolism.callose	Chara_Exp5_MF3_acid_1	802.187	4	801.435	3201.71	1678400
MF3_acidic	Unigene795_All	AALIVPYNILPLETPEDSNAPIMQLPQVR	(at5g13000 : 347.0) encodes a gene similar to callose synthase; glucan synthase-like 12 (GSL12); FUNCTIONS IN: transferase activity, transferring glycosyl groups, 1,3-beta-glucan synthase activity; INVOLVED IN: 1,3-beta-glucan biosynthetic process; LOCATED IN: 1,3-beta-glucan synthase complex; EXPRESSED IN: 23 plant structures; EXPRESSED DURING: 13 growth stages; CONTAINS InterPro DOMAIN/s: Glyco…	3.6	minor CHO metabolism.callose	Chara_Exp5_MF3_acid_2	801.685	4	801.435	3201.71	2414200
MF3_acidic	Unigene795_All	AALIVPYNILPLETPEDSNAPIMQLPQVR	(at5g13000 : 347.0) encodes a gene similar to callose synthase; glucan synthase-like 12 (GSL12); FUNCTIONS IN: transferase activity, transferring glycosyl groups, 1,3-beta-glucan synthase activity; INVOLVED IN: 1,3-beta-glucan biosynthetic process; LOCATED IN: 1,3-beta-glucan synthase complex; EXPRESSED IN: 23 plant structures; EXPRESSED DURING: 13 growth stages; CONTAINS InterPro DOMAIN/s: Glyco…	3.6	minor CHO metabolism.callose	Chara_Exp5_MF3_acid_3	801.684	4	801.435	3201.71	3249600
MF4_acidic	Unigene795_All	AALIVPYNILPLETPEDSNAPIMQLPQVR	(at5g13000 : 347.0) encodes a gene similar to callose synthase; glucan synthase-like 12 (GSL12); FUNCTIONS IN: transferase activity, transferring glycosyl groups, 1,3-beta-glucan synthase activity; INVOLVED IN: 1,3-beta-glucan biosynthetic process; LOCATED IN: 1,3-beta-glucan synthase complex; EXPRESSED IN: 23 plant structures; EXPRESSED DURING: 13 growth stages; CONTAINS InterPro DOMAIN/s: Glyco…	3.6	minor CHO metabolism.callose	Chara_Exp5_MF4_acid_1		4	801.435	3201.71	1266700
MF4_acidic	Unigene795_All	AALIVPYNILPLETPEDSNAPIMQLPQVR	(at5g13000 : 347.0) encodes a gene similar to callose synthase; glucan synthase-like 12 (GSL12); FUNCTIONS IN: transferase activity, transferring glycosyl groups, 1,3-beta-glucan synthase activity; INVOLVED IN: 1,3-beta-glucan biosynthetic process; LOCATED IN: 1,3-beta-glucan synthase complex; EXPRESSED IN: 23 plant structures; EXPRESSED DURING: 13 growth stages; CONTAINS InterPro DOMAIN/s: Glyco…	3.6	minor CHO metabolism.callose	Chara_Exp5_MF4_acid_2		4	801.435	3201.71	941290
MF1_alkaline	CL6596.Contig1_All	AVFMEGVTRPLK	(at1g44170 : 342.0) Encodes a protein similar to the aldehyde dehydrogenase cp-ADH from C.plantagineum. Constitutively expressed at low levels.; aldehyde dehydrogenase 3H1 (ALDH3H1); FUNCTIONS IN: 3-chloroallyl aldehyde dehydrogenase activity, aldehyde dehydrogenase (NAD) activity; INVOLVED IN: response to desiccation, response to salt stress, response to abscisic acid stimulus; LOCATED IN: endop…	5.1	fermentation.aldehyde dehydrogenase	Chara_Exp5_MF1_alkaline_2	449.919	3	449.92	1346.74	27056000
MF1_alkaline	CL6596.Contig1_All	AVFMEGVTRPLK	(at1g44170 : 342.0) Encodes a protein similar to the aldehyde dehydrogenase cp-ADH from C.plantagineum. Constitutively expressed at low levels.; aldehyde dehydrogenase 3H1 (ALDH3H1); FUNCTIONS IN: 3-chloroallyl aldehyde dehydrogenase activity, aldehyde dehydrogenase (NAD) activity; INVOLVED IN: response to desiccation, response to salt stress, response to abscisic acid stimulus; LOCATED IN: endop…	5.1	fermentation.aldehyde dehydrogenase	Chara_Exp5_MF1_alkaline_3	449.92	3	449.92	1346.74	15985000
MF2_alkaline	CL6596.Contig1_All	AVFMEGVTRPLK	(at1g44170 : 342.0) Encodes a protein similar to the aldehyde dehydrogenase cp-ADH from C.plantagineum. Constitutively expressed at low levels.; aldehyde dehydrogenase 3H1 (ALDH3H1); FUNCTIONS IN: 3-chloroallyl aldehyde dehydrogenase activity, aldehyde dehydrogenase (NAD) activity; INVOLVED IN: response to desiccation, response to salt stress, response to abscisic acid stimulus; LOCATED IN: endop…	5.1	fermentation.aldehyde dehydrogenase	Chara_Exp5_MF2_alkaline_1	449.921	3	449.92	1346.74	11728000
MF2_alkaline	CL6596.Contig1_All	AVFMEGVTRPLK	(at1g44170 : 342.0) Encodes a protein similar to the aldehyde dehydrogenase cp-ADH from C.plantagineum. Constitutively expressed at low levels.; aldehyde dehydrogenase 3H1 (ALDH3H1); FUNCTIONS IN: 3-chloroallyl aldehyde dehydrogenase activity, aldehyde dehydrogenase (NAD) activity; INVOLVED IN: response to desiccation, response to salt stress, response to abscisic acid stimulus; LOCATED IN: endop…	5.1	fermentation.aldehyde dehydrogenase	Chara_Exp5_MF2_alkaline_2	449.92	3	449.92	1346.74
MF3_acidic	CL6596.Contig1_All	AVFMEGVTRPLK	(at1g44170 : 342.0) Encodes a protein similar to the aldehyde dehydrogenase cp-ADH from C.plantagineum. Constitutively expressed at low levels.; aldehyde dehydrogenase 3H1 (ALDH3H1); FUNCTIONS IN: 3-chloroallyl aldehyde dehydrogenase activity, aldehyde dehydrogenase (NAD) activity; INVOLVED IN: response to desiccation, response to salt stress, response to abscisic acid stimulus; LOCATED IN: endop…	5.1	fermentation.aldehyde dehydrogenase	Chara_Exp5_MF3_acid_1	450.254	3	449.92	1346.74	15397000
MF3_acidic	CL6596.Contig1_All	AVFMEGVTRPLK	(at1g44170 : 342.0) Encodes a protein similar to the aldehyde dehydrogenase cp-ADH from C.plantagineum. Constitutively expressed at low levels.; aldehyde dehydrogenase 3H1 (ALDH3H1); FUNCTIONS IN: 3-chloroallyl aldehyde dehydrogenase activity, aldehyde dehydrogenase (NAD) activity; INVOLVED IN: response to desiccation, response to salt stress, response to abscisic acid stimulus; LOCATED IN: endop…	5.1	fermentation.aldehyde dehydrogenase	Chara_Exp5_MF3_acid_2	449.919	3	449.92	1346.74	13614000
MF3_acidic	CL6596.Contig1_All	AVFMEGVTRPLK	(at1g44170 : 342.0) Encodes a protein similar to the aldehyde dehydrogenase cp-ADH from C.plantagineum. Constitutively expressed at low levels.; aldehyde dehydrogenase 3H1 (ALDH3H1); FUNCTIONS IN: 3-chloroallyl aldehyde dehydrogenase activity, aldehyde dehydrogenase (NAD) activity; INVOLVED IN: response to desiccation, response to salt stress, response to abscisic acid stimulus; LOCATED IN: endop…	5.1	fermentation.aldehyde dehydrogenase	Chara_Exp5_MF3_acid_3	449.92	3	449.92	1346.74	25949000
MF4_acidic	CL6596.Contig1_All	AVFMEGVTRPLK	(at1g44170 : 342.0) Encodes a protein similar to the aldehyde dehydrogenase cp-ADH from C.plantagineum. Constitutively expressed at low levels.; aldehyde dehydrogenase 3H1 (ALDH3H1); FUNCTIONS IN: 3-chloroallyl aldehyde dehydrogenase activity, aldehyde dehydrogenase (NAD) activity; INVOLVED IN: response to desiccation, response to salt stress, response to abscisic acid stimulus; LOCATED IN: endop…	5.1	fermentation.aldehyde dehydrogenase	Chara_Exp5_MF4_acid_1	449.921	3	449.92	1346.74	9637800
MF4_acidic	CL6596.Contig1_All	AVFMEGVTRPLK	(at1g44170 : 342.0) Encodes a protein similar to the aldehyde dehydrogenase cp-ADH from C.plantagineum. Constitutively expressed at low levels.; aldehyde dehydrogenase 3H1 (ALDH3H1); FUNCTIONS IN: 3-chloroallyl aldehyde dehydrogenase activity, aldehyde dehydrogenase (NAD) activity; INVOLVED IN: response to desiccation, response to salt stress, response to abscisic acid stimulus; LOCATED IN: endop…	5.1	fermentation.aldehyde dehydrogenase	Chara_Exp5_MF4_acid_2	449.92	3	449.92	1346.74	14514000
MF1_alkaline	CL6596.Contig1_All	DATATNLPGTIVYGGVFDKER	(at1g44170 : 342.0) Encodes a protein similar to the aldehyde dehydrogenase cp-ADH from C.plantagineum. Constitutively expressed at low levels.; aldehyde dehydrogenase 3H1 (ALDH3H1); FUNCTIONS IN: 3-chloroallyl aldehyde dehydrogenase activity, aldehyde dehydrogenase (NAD) activity; INVOLVED IN: response to desiccation, response to salt stress, response to abscisic acid stimulus; LOCATED IN: endop…	5.1	fermentation.aldehyde dehydrogenase	Chara_Exp5_MF1_alkaline_2	742.383	3	742.046	2223.12	9828200
MF1_alkaline	CL6596.Contig1_All	DATATNLPGTIVYGGVFDKER	(at1g44170 : 342.0) Encodes a protein similar to the aldehyde dehydrogenase cp-ADH from C.plantagineum. Constitutively expressed at low levels.; aldehyde dehydrogenase 3H1 (ALDH3H1); FUNCTIONS IN: 3-chloroallyl aldehyde dehydrogenase activity, aldehyde dehydrogenase (NAD) activity; INVOLVED IN: response to desiccation, response to salt stress, response to abscisic acid stimulus; LOCATED IN: endop…	5.1	fermentation.aldehyde dehydrogenase	Chara_Exp5_MF1_alkaline_3	742.383	3	742.046	2223.12	10345000
MF3_acidic	CL6596.Contig1_All	DATATNLPGTIVYGGVFDKER	(at1g44170 : 342.0) Encodes a protein similar to the aldehyde dehydrogenase cp-ADH from C.plantagineum. Constitutively expressed at low levels.; aldehyde dehydrogenase 3H1 (ALDH3H1); FUNCTIONS IN: 3-chloroallyl aldehyde dehydrogenase activity, aldehyde dehydrogenase (NAD) activity; INVOLVED IN: response to desiccation, response to salt stress, response to abscisic acid stimulus; LOCATED IN: endop…	5.1	fermentation.aldehyde dehydrogenase	Chara_Exp5_MF3_acid_1	742.38	3	742.046	2223.12	12291000
MF3_acidic	CL6596.Contig1_All	DATATNLPGTIVYGGVFDKER	(at1g44170 : 342.0) Encodes a protein similar to the aldehyde dehydrogenase cp-ADH from C.plantagineum. Constitutively expressed at low levels.; aldehyde dehydrogenase 3H1 (ALDH3H1); FUNCTIONS IN: 3-chloroallyl aldehyde dehydrogenase activity, aldehyde dehydrogenase (NAD) activity; INVOLVED IN: response to desiccation, response to salt stress, response to abscisic acid stimulus; LOCATED IN: endop…	5.1	fermentation.aldehyde dehydrogenase	Chara_Exp5_MF3_acid_2	742.382	3	742.046	2223.12	13308000
MF3_acidic	CL6596.Contig1_All	DATATNLPGTIVYGGVFDKER	(at1g44170 : 342.0) Encodes a protein similar to the aldehyde dehydrogenase cp-ADH from C.plantagineum. Constitutively expressed at low levels.; aldehyde dehydrogenase 3H1 (ALDH3H1); FUNCTIONS IN: 3-chloroallyl aldehyde dehydrogenase activity, aldehyde dehydrogenase (NAD) activity; INVOLVED IN: response to desiccation, response to salt stress, response to abscisic acid stimulus; LOCATED IN: endop…	5.1	fermentation.aldehyde dehydrogenase	Chara_Exp5_MF3_acid_3	742.38	3	742.046	2223.12	16078000
MF2_alkaline	CL6596.Contig1_All	DATATNLPGTIVYGGVFDKER	(at1g44170 : 342.0) Encodes a protein similar to the aldehyde dehydrogenase cp-ADH from C.plantagineum. Constitutively expressed at low levels.; aldehyde dehydrogenase 3H1 (ALDH3H1); FUNCTIONS IN: 3-chloroallyl aldehyde dehydrogenase activity, aldehyde dehydrogenase (NAD) activity; INVOLVED IN: response to desiccation, response to salt stress, response to abscisic acid stimulus; LOCATED IN: endop…	5.1	fermentation.aldehyde dehydrogenase	Chara_Exp5_MF2_alkaline_1		3	742.046	2223.12	6570400
MF2_alkaline	CL6596.Contig1_All	DATATNLPGTIVYGGVFDKER	(at1g44170 : 342.0) Encodes a protein similar to the aldehyde dehydrogenase cp-ADH from C.plantagineum. Constitutively expressed at low levels.; aldehyde dehydrogenase 3H1 (ALDH3H1); FUNCTIONS IN: 3-chloroallyl aldehyde dehydrogenase activity, aldehyde dehydrogenase (NAD) activity; INVOLVED IN: response to desiccation, response to salt stress, response to abscisic acid stimulus; LOCATED IN: endop…	5.1	fermentation.aldehyde dehydrogenase	Chara_Exp5_MF2_alkaline_2		3	742.046	2223.12	10975000
MF2_alkaline	CL6596.Contig1_All	DATATNLPGTIVYGGVFDKER	(at1g44170 : 342.0) Encodes a protein similar to the aldehyde dehydrogenase cp-ADH from C.plantagineum. Constitutively expressed at low levels.; aldehyde dehydrogenase 3H1 (ALDH3H1); FUNCTIONS IN: 3-chloroallyl aldehyde dehydrogenase activity, aldehyde dehydrogenase (NAD) activity; INVOLVED IN: response to desiccation, response to salt stress, response to abscisic acid stimulus; LOCATED IN: endop…	5.1	fermentation.aldehyde dehydrogenase	Chara_Exp5_MF2_alkaline_3		3	742.046	2223.12	15642000
MF4_acidic	CL6596.Contig1_All	DATATNLPGTIVYGGVFDKER	(at1g44170 : 342.0) Encodes a protein similar to the aldehyde dehydrogenase cp-ADH from C.plantagineum. Constitutively expressed at low levels.; aldehyde dehydrogenase 3H1 (ALDH3H1); FUNCTIONS IN: 3-chloroallyl aldehyde dehydrogenase activity, aldehyde dehydrogenase (NAD) activity; INVOLVED IN: response to desiccation, response to salt stress, response to abscisic acid stimulus; LOCATED IN: endop…	5.1	fermentation.aldehyde dehydrogenase	Chara_Exp5_MF4_acid_1		3	742.046	2223.12	10452000
MF4_acidic	CL6596.Contig1_All	DATATNLPGTIVYGGVFDKER	(at1g44170 : 342.0) Encodes a protein similar to the aldehyde dehydrogenase cp-ADH from C.plantagineum. Constitutively expressed at low levels.; aldehyde dehydrogenase 3H1 (ALDH3H1); FUNCTIONS IN: 3-chloroallyl aldehyde dehydrogenase activity, aldehyde dehydrogenase (NAD) activity; INVOLVED IN: response to desiccation, response to salt stress, response to abscisic acid stimulus; LOCATED IN: endop…	5.1	fermentation.aldehyde dehydrogenase	Chara_Exp5_MF4_acid_2		3	742.046	2223.12	12461000
MF3_acidic	CL6596.Contig1_All	DATATNLPGTIVYGGVFDKERR	(at1g44170 : 342.0) Encodes a protein similar to the aldehyde dehydrogenase cp-ADH from C.plantagineum. Constitutively expressed at low levels.; aldehyde dehydrogenase 3H1 (ALDH3H1); FUNCTIONS IN: 3-chloroallyl aldehyde dehydrogenase activity, aldehyde dehydrogenase (NAD) activity; INVOLVED IN: response to desiccation, response to salt stress, response to abscisic acid stimulus; LOCATED IN: endop…	5.1	fermentation.aldehyde dehydrogenase	Chara_Exp5_MF3_acid_3	596.062	4	595.812	2379.22	8771700
MF1_alkaline	CL6596.Contig1_All	IFGDPSFLYPPFTPK	(at1g44170 : 342.0) Encodes a protein similar to the aldehyde dehydrogenase cp-ADH from C.plantagineum. Constitutively expressed at low levels.; aldehyde dehydrogenase 3H1 (ALDH3H1); FUNCTIONS IN: 3-chloroallyl aldehyde dehydrogenase activity, aldehyde dehydrogenase (NAD) activity; INVOLVED IN: response to desiccation, response to salt stress, response to abscisic acid stimulus; LOCATED IN: endop…	5.1	fermentation.aldehyde dehydrogenase	Chara_Exp5_MF1_alkaline_2	863.949	2	863.448	1724.88	1854100
MF1_alkaline	CL6596.Contig1_All	IFGDPSFLYPPFTPK	(at1g44170 : 342.0) Encodes a protein similar to the aldehyde dehydrogenase cp-ADH from C.plantagineum. Constitutively expressed at low levels.; aldehyde dehydrogenase 3H1 (ALDH3H1); FUNCTIONS IN: 3-chloroallyl aldehyde dehydrogenase activity, aldehyde dehydrogenase (NAD) activity; INVOLVED IN: response to desiccation, response to salt stress, response to abscisic acid stimulus; LOCATED IN: endop…	5.1	fermentation.aldehyde dehydrogenase	Chara_Exp5_MF1_alkaline_2	576.302	3	575.968	1724.88	1866200
MF1_alkaline	CL6596.Contig1_All	IFGDPSFLYPPFTPK	(at1g44170 : 342.0) Encodes a protein similar to the aldehyde dehydrogenase cp-ADH from C.plantagineum. Constitutively expressed at low levels.; aldehyde dehydrogenase 3H1 (ALDH3H1); FUNCTIONS IN: 3-chloroallyl aldehyde dehydrogenase activity, aldehyde dehydrogenase (NAD) activity; INVOLVED IN: response to desiccation, response to salt stress, response to abscisic acid stimulus; LOCATED IN: endop…	5.1	fermentation.aldehyde dehydrogenase	Chara_Exp5_MF1_alkaline_3	575.968	3	575.968	1724.88	1393800
MF1_alkaline	CL6596.Contig1_All	IFGDPSFLYPPFTPK	(at1g44170 : 342.0) Encodes a protein similar to the aldehyde dehydrogenase cp-ADH from C.plantagineum. Constitutively expressed at low levels.; aldehyde dehydrogenase 3H1 (ALDH3H1); FUNCTIONS IN: 3-chloroallyl aldehyde dehydrogenase activity, aldehyde dehydrogenase (NAD) activity; INVOLVED IN: response to desiccation, response to salt stress, response to abscisic acid stimulus; LOCATED IN: endop…	5.1	fermentation.aldehyde dehydrogenase	Chara_Exp5_MF1_alkaline_3	863.949	2	863.448	1724.88	1820100
MF2_alkaline	CL6596.Contig1_All	IFGDPSFLYPPFTPK	(at1g44170 : 342.0) Encodes a protein similar to the aldehyde dehydrogenase cp-ADH from C.plantagineum. Constitutively expressed at low levels.; aldehyde dehydrogenase 3H1 (ALDH3H1); FUNCTIONS IN: 3-chloroallyl aldehyde dehydrogenase activity, aldehyde dehydrogenase (NAD) activity; INVOLVED IN: response to desiccation, response to salt stress, response to abscisic acid stimulus; LOCATED IN: endop…	5.1	fermentation.aldehyde dehydrogenase	Chara_Exp5_MF2_alkaline_1	863.448	2	863.448	1724.88
MF3_acidic	CL6596.Contig1_All	IFGDPSFLYPPFTPK	(at1g44170 : 342.0) Encodes a protein similar to the aldehyde dehydrogenase cp-ADH from C.plantagineum. Constitutively expressed at low levels.; aldehyde dehydrogenase 3H1 (ALDH3H1); FUNCTIONS IN: 3-chloroallyl aldehyde dehydrogenase activity, aldehyde dehydrogenase (NAD) activity; INVOLVED IN: response to desiccation, response to salt stress, response to abscisic acid stimulus; LOCATED IN: endop…	5.1	fermentation.aldehyde dehydrogenase	Chara_Exp5_MF3_acid_1	575.967	3	575.968	1724.88	3562400
MF3_acidic	CL6596.Contig1_All	IFGDPSFLYPPFTPK	(at1g44170 : 342.0) Encodes a protein similar to the aldehyde dehydrogenase cp-ADH from C.plantagineum. Constitutively expressed at low levels.; aldehyde dehydrogenase 3H1 (ALDH3H1); FUNCTIONS IN: 3-chloroallyl aldehyde dehydrogenase activity, aldehyde dehydrogenase (NAD) activity; INVOLVED IN: response to desiccation, response to salt stress, response to abscisic acid stimulus; LOCATED IN: endop…	5.1	fermentation.aldehyde dehydrogenase	Chara_Exp5_MF3_acid_1	863.448	2	863.448	1724.88	3055600
MF3_acidic	CL6596.Contig1_All	IFGDPSFLYPPFTPK	(at1g44170 : 342.0) Encodes a protein similar to the aldehyde dehydrogenase cp-ADH from C.plantagineum. Constitutively expressed at low levels.; aldehyde dehydrogenase 3H1 (ALDH3H1); FUNCTIONS IN: 3-chloroallyl aldehyde dehydrogenase activity, aldehyde dehydrogenase (NAD) activity; INVOLVED IN: response to desiccation, response to salt stress, response to abscisic acid stimulus; LOCATED IN: endop…	5.1	fermentation.aldehyde dehydrogenase	Chara_Exp5_MF3_acid_2	863.447	2	863.448	1724.88	3554900
MF3_acidic	CL6596.Contig1_All	IFGDPSFLYPPFTPK	(at1g44170 : 342.0) Encodes a protein similar to the aldehyde dehydrogenase cp-ADH from C.plantagineum. Constitutively expressed at low levels.; aldehyde dehydrogenase 3H1 (ALDH3H1); FUNCTIONS IN: 3-chloroallyl aldehyde dehydrogenase activity, aldehyde dehydrogenase (NAD) activity; INVOLVED IN: response to desiccation, response to salt stress, response to abscisic acid stimulus; LOCATED IN: endop…	5.1	fermentation.aldehyde dehydrogenase	Chara_Exp5_MF3_acid_2	575.967	3	575.968	1724.88
MF3_acidic	CL6596.Contig1_All	IFGDPSFLYPPFTPK	(at1g44170 : 342.0) Encodes a protein similar to the aldehyde dehydrogenase cp-ADH from C.plantagineum. Constitutively expressed at low levels.; aldehyde dehydrogenase 3H1 (ALDH3H1); FUNCTIONS IN: 3-chloroallyl aldehyde dehydrogenase activity, aldehyde dehydrogenase (NAD) activity; INVOLVED IN: response to desiccation, response to salt stress, response to abscisic acid stimulus; LOCATED IN: endop…	5.1	fermentation.aldehyde dehydrogenase	Chara_Exp5_MF3_acid_3	863.948	2	863.448	1724.88	4814600
MF3_acidic	CL6596.Contig1_All	IFGDPSFLYPPFTPK	(at1g44170 : 342.0) Encodes a protein similar to the aldehyde dehydrogenase cp-ADH from C.plantagineum. Constitutively expressed at low levels.; aldehyde dehydrogenase 3H1 (ALDH3H1); FUNCTIONS IN: 3-chloroallyl aldehyde dehydrogenase activity, aldehyde dehydrogenase (NAD) activity; INVOLVED IN: response to desiccation, response to salt stress, response to abscisic acid stimulus; LOCATED IN: endop…	5.1	fermentation.aldehyde dehydrogenase	Chara_Exp5_MF3_acid_3	863.449	2	863.448	1724.88	4703500
MF3_acidic	CL6596.Contig1_All	IFGDPSFLYPPFTPK	(at1g44170 : 342.0) Encodes a protein similar to the aldehyde dehydrogenase cp-ADH from C.plantagineum. Constitutively expressed at low levels.; aldehyde dehydrogenase 3H1 (ALDH3H1); FUNCTIONS IN: 3-chloroallyl aldehyde dehydrogenase activity, aldehyde dehydrogenase (NAD) activity; INVOLVED IN: response to desiccation, response to salt stress, response to abscisic acid stimulus; LOCATED IN: endop…	5.1	fermentation.aldehyde dehydrogenase	Chara_Exp5_MF3_acid_3	575.968	3	575.968	1724.88
MF4_acidic	CL6596.Contig1_All	IFGDPSFLYPPFTPK	(at1g44170 : 342.0) Encodes a protein similar to the aldehyde dehydrogenase cp-ADH from C.plantagineum. Constitutively expressed at low levels.; aldehyde dehydrogenase 3H1 (ALDH3H1); FUNCTIONS IN: 3-chloroallyl aldehyde dehydrogenase activity, aldehyde dehydrogenase (NAD) activity; INVOLVED IN: response to desiccation, response to salt stress, response to abscisic acid stimulus; LOCATED IN: endop…	5.1	fermentation.aldehyde dehydrogenase	Chara_Exp5_MF4_acid_1	863.447	2	863.448	1724.88	1583400
MF4_acidic	CL6596.Contig1_All	IFGDPSFLYPPFTPK	(at1g44170 : 342.0) Encodes a protein similar to the aldehyde dehydrogenase cp-ADH from C.plantagineum. Constitutively expressed at low levels.; aldehyde dehydrogenase 3H1 (ALDH3H1); FUNCTIONS IN: 3-chloroallyl aldehyde dehydrogenase activity, aldehyde dehydrogenase (NAD) activity; INVOLVED IN: response to desiccation, response to salt stress, response to abscisic acid stimulus; LOCATED IN: endop…	5.1	fermentation.aldehyde dehydrogenase	Chara_Exp5_MF4_acid_1	575.967	3	575.968	1724.88	2366200
MF4_acidic	CL6596.Contig1_All	IFGDPSFLYPPFTPK	(at1g44170 : 342.0) Encodes a protein similar to the aldehyde dehydrogenase cp-ADH from C.plantagineum. Constitutively expressed at low levels.; aldehyde dehydrogenase 3H1 (ALDH3H1); FUNCTIONS IN: 3-chloroallyl aldehyde dehydrogenase activity, aldehyde dehydrogenase (NAD) activity; INVOLVED IN: response to desiccation, response to salt stress, response to abscisic acid stimulus; LOCATED IN: endop…	5.1	fermentation.aldehyde dehydrogenase	Chara_Exp5_MF4_acid_2	864.452	2	863.448	1724.88	1866300
MF4_acidic	CL6596.Contig1_All	IFGDPSFLYPPFTPK	(at1g44170 : 342.0) Encodes a protein similar to the aldehyde dehydrogenase cp-ADH from C.plantagineum. Constitutively expressed at low levels.; aldehyde dehydrogenase 3H1 (ALDH3H1); FUNCTIONS IN: 3-chloroallyl aldehyde dehydrogenase activity, aldehyde dehydrogenase (NAD) activity; INVOLVED IN: response to desiccation, response to salt stress, response to abscisic acid stimulus; LOCATED IN: endop…	5.1	fermentation.aldehyde dehydrogenase	Chara_Exp5_MF4_acid_2	576.302	3	575.968	1724.88	2283200
MF2_alkaline	CL6596.Contig1_All	IFGDPSFLYPPFTPK	(at1g44170 : 342.0) Encodes a protein similar to the aldehyde dehydrogenase cp-ADH from C.plantagineum. Constitutively expressed at low levels.; aldehyde dehydrogenase 3H1 (ALDH3H1); FUNCTIONS IN: 3-chloroallyl aldehyde dehydrogenase activity, aldehyde dehydrogenase (NAD) activity; INVOLVED IN: response to desiccation, response to salt stress, response to abscisic acid stimulus; LOCATED IN: endop…	5.1	fermentation.aldehyde dehydrogenase	Chara_Exp5_MF2_alkaline_2		3	575.968	1724.88	498740
MF3_acidic	CL6596.Contig1_All	IFGDPSFLYPPFTPK	(at1g44170 : 342.0) Encodes a protein similar to the aldehyde dehydrogenase cp-ADH from C.plantagineum. Constitutively expressed at low levels.; aldehyde dehydrogenase 3H1 (ALDH3H1); FUNCTIONS IN: 3-chloroallyl aldehyde dehydrogenase activity, aldehyde dehydrogenase (NAD) activity; INVOLVED IN: response to desiccation, response to salt stress, response to abscisic acid stimulus; LOCATED IN: endop…	5.1	fermentation.aldehyde dehydrogenase	Chara_Exp5_MF3_acid_3		2	863.448	1724.88	3152800
MF1_alkaline	CL6596.Contig1_All	IVQGGPAVGEALLK	(at1g44170 : 342.0) Encodes a protein similar to the aldehyde dehydrogenase cp-ADH from C.plantagineum. Constitutively expressed at low levels.; aldehyde dehydrogenase 3H1 (ALDH3H1); FUNCTIONS IN: 3-chloroallyl aldehyde dehydrogenase activity, aldehyde dehydrogenase (NAD) activity; INVOLVED IN: response to desiccation, response to salt stress, response to abscisic acid stimulus; LOCATED IN: endop…	5.1	fermentation.aldehyde dehydrogenase	Chara_Exp5_MF1_alkaline_2	676.401	2	676.401	1350.79	13497000
MF1_alkaline	CL6596.Contig1_All	IVQGGPAVGEALLK	(at1g44170 : 342.0) Encodes a protein similar to the aldehyde dehydrogenase cp-ADH from C.plantagineum. Constitutively expressed at low levels.; aldehyde dehydrogenase 3H1 (ALDH3H1); FUNCTIONS IN: 3-chloroallyl aldehyde dehydrogenase activity, aldehyde dehydrogenase (NAD) activity; INVOLVED IN: response to desiccation, response to salt stress, response to abscisic acid stimulus; LOCATED IN: endop…	5.1	fermentation.aldehyde dehydrogenase	Chara_Exp5_MF1_alkaline_3	676.399	2	676.401	1350.79	11524000
MF2_alkaline	CL6596.Contig1_All	IVQGGPAVGEALLK	(at1g44170 : 342.0) Encodes a protein similar to the aldehyde dehydrogenase cp-ADH from C.plantagineum. Constitutively expressed at low levels.; aldehyde dehydrogenase 3H1 (ALDH3H1); FUNCTIONS IN: 3-chloroallyl aldehyde dehydrogenase activity, aldehyde dehydrogenase (NAD) activity; INVOLVED IN: response to desiccation, response to salt stress, response to abscisic acid stimulus; LOCATED IN: endop…	5.1	fermentation.aldehyde dehydrogenase	Chara_Exp5_MF2_alkaline_1	676.401	2	676.401	1350.79	8962200
MF2_alkaline	CL6596.Contig1_All	IVQGGPAVGEALLK	(at1g44170 : 342.0) Encodes a protein similar to the aldehyde dehydrogenase cp-ADH from C.plantagineum. Constitutively expressed at low levels.; aldehyde dehydrogenase 3H1 (ALDH3H1); FUNCTIONS IN: 3-chloroallyl aldehyde dehydrogenase activity, aldehyde dehydrogenase (NAD) activity; INVOLVED IN: response to desiccation, response to salt stress, response to abscisic acid stimulus; LOCATED IN: endop…	5.1	fermentation.aldehyde dehydrogenase	Chara_Exp5_MF2_alkaline_2	676.401	2	676.401	1350.79	5417200
MF2_alkaline	CL6596.Contig1_All	IVQGGPAVGEALLK	(at1g44170 : 342.0) Encodes a protein similar to the aldehyde dehydrogenase cp-ADH from C.plantagineum. Constitutively expressed at low levels.; aldehyde dehydrogenase 3H1 (ALDH3H1); FUNCTIONS IN: 3-chloroallyl aldehyde dehydrogenase activity, aldehyde dehydrogenase (NAD) activity; INVOLVED IN: response to desiccation, response to salt stress, response to abscisic acid stimulus; LOCATED IN: endop…	5.1	fermentation.aldehyde dehydrogenase	Chara_Exp5_MF2_alkaline_3	676.401	2	676.401	1350.79	8185600
MF3_acidic	CL6596.Contig1_All	IVQGGPAVGEALLK	(at1g44170 : 342.0) Encodes a protein similar to the aldehyde dehydrogenase cp-ADH from C.plantagineum. Constitutively expressed at low levels.; aldehyde dehydrogenase 3H1 (ALDH3H1); FUNCTIONS IN: 3-chloroallyl aldehyde dehydrogenase activity, aldehyde dehydrogenase (NAD) activity; INVOLVED IN: response to desiccation, response to salt stress, response to abscisic acid stimulus; LOCATED IN: endop…	5.1	fermentation.aldehyde dehydrogenase	Chara_Exp5_MF3_acid_1	676.401	2	676.401	1350.79	9644600
MF4_acidic	CL6596.Contig1_All	IVQGGPAVGEALLK	(at1g44170 : 342.0) Encodes a protein similar to the aldehyde dehydrogenase cp-ADH from C.plantagineum. Constitutively expressed at low levels.; aldehyde dehydrogenase 3H1 (ALDH3H1); FUNCTIONS IN: 3-chloroallyl aldehyde dehydrogenase activity, aldehyde dehydrogenase (NAD) activity; INVOLVED IN: response to desiccation, response to salt stress, response to abscisic acid stimulus; LOCATED IN: endop…	5.1	fermentation.aldehyde dehydrogenase	Chara_Exp5_MF4_acid_1	676.654	2	676.401	1350.79	4936500
MF4_acidic	CL6596.Contig1_All	IVQGGPAVGEALLK	(at1g44170 : 342.0) Encodes a protein similar to the aldehyde dehydrogenase cp-ADH from C.plantagineum. Constitutively expressed at low levels.; aldehyde dehydrogenase 3H1 (ALDH3H1); FUNCTIONS IN: 3-chloroallyl aldehyde dehydrogenase activity, aldehyde dehydrogenase (NAD) activity; INVOLVED IN: response to desiccation, response to salt stress, response to abscisic acid stimulus; LOCATED IN: endop…	5.1	fermentation.aldehyde dehydrogenase	Chara_Exp5_MF4_acid_2	676.401	2	676.401	1350.79	8986500
MF3_acidic	CL6596.Contig1_All	IVQGGPAVGEALLK	(at1g44170 : 342.0) Encodes a protein similar to the aldehyde dehydrogenase cp-ADH from C.plantagineum. Constitutively expressed at low levels.; aldehyde dehydrogenase 3H1 (ALDH3H1); FUNCTIONS IN: 3-chloroallyl aldehyde dehydrogenase activity, aldehyde dehydrogenase (NAD) activity; INVOLVED IN: response to desiccation, response to salt stress, response to abscisic acid stimulus; LOCATED IN: endop…	5.1	fermentation.aldehyde dehydrogenase	Chara_Exp5_MF3_acid_2		2	676.401	1350.79	12988000
MF3_acidic	CL6596.Contig1_All	IVQGGPAVGEALLK	(at1g44170 : 342.0) Encodes a protein similar to the aldehyde dehydrogenase cp-ADH from C.plantagineum. Constitutively expressed at low levels.; aldehyde dehydrogenase 3H1 (ALDH3H1); FUNCTIONS IN: 3-chloroallyl aldehyde dehydrogenase activity, aldehyde dehydrogenase (NAD) activity; INVOLVED IN: response to desiccation, response to salt stress, response to abscisic acid stimulus; LOCATED IN: endop…	5.1	fermentation.aldehyde dehydrogenase	Chara_Exp5_MF3_acid_3		2	676.401	1350.79	15982000
MF1_alkaline	CL6596.Contig1_All	LVLSAAAQHVTPVTLELGGK	(at1g44170 : 342.0) Encodes a protein similar to the aldehyde dehydrogenase cp-ADH from C.plantagineum. Constitutively expressed at low levels.; aldehyde dehydrogenase 3H1 (ALDH3H1); FUNCTIONS IN: 3-chloroallyl aldehyde dehydrogenase activity, aldehyde dehydrogenase (NAD) activity; INVOLVED IN: response to desiccation, response to salt stress, response to abscisic acid stimulus; LOCATED IN: endop…	5.1	fermentation.aldehyde dehydrogenase	Chara_Exp5_MF1_alkaline_2	668.721	3	668.721	2003.14	4102000
MF1_alkaline	CL6596.Contig1_All	LVLSAAAQHVTPVTLELGGK	(at1g44170 : 342.0) Encodes a protein similar to the aldehyde dehydrogenase cp-ADH from C.plantagineum. Constitutively expressed at low levels.; aldehyde dehydrogenase 3H1 (ALDH3H1); FUNCTIONS IN: 3-chloroallyl aldehyde dehydrogenase activity, aldehyde dehydrogenase (NAD) activity; INVOLVED IN: response to desiccation, response to salt stress, response to abscisic acid stimulus; LOCATED IN: endop…	5.1	fermentation.aldehyde dehydrogenase	Chara_Exp5_MF1_alkaline_3	668.721	3	668.721	2003.14	4347600
MF2_alkaline	CL6596.Contig1_All	LVLSAAAQHVTPVTLELGGK	(at1g44170 : 342.0) Encodes a protein similar to the aldehyde dehydrogenase cp-ADH from C.plantagineum. Constitutively expressed at low levels.; aldehyde dehydrogenase 3H1 (ALDH3H1); FUNCTIONS IN: 3-chloroallyl aldehyde dehydrogenase activity, aldehyde dehydrogenase (NAD) activity; INVOLVED IN: response to desiccation, response to salt stress, response to abscisic acid stimulus; LOCATED IN: endop…	5.1	fermentation.aldehyde dehydrogenase	Chara_Exp5_MF2_alkaline_1	668.72	3	668.721	2003.14	5880500
MF2_alkaline	CL6596.Contig1_All	LVLSAAAQHVTPVTLELGGK	(at1g44170 : 342.0) Encodes a protein similar to the aldehyde dehydrogenase cp-ADH from C.plantagineum. Constitutively expressed at low levels.; aldehyde dehydrogenase 3H1 (ALDH3H1); FUNCTIONS IN: 3-chloroallyl aldehyde dehydrogenase activity, aldehyde dehydrogenase (NAD) activity; INVOLVED IN: response to desiccation, response to salt stress, response to abscisic acid stimulus; LOCATED IN: endop…	5.1	fermentation.aldehyde dehydrogenase	Chara_Exp5_MF2_alkaline_2	668.721	3	668.721	2003.14
MF2_alkaline	CL6596.Contig1_All	LVLSAAAQHVTPVTLELGGK	(at1g44170 : 342.0) Encodes a protein similar to the aldehyde dehydrogenase cp-ADH from C.plantagineum. Constitutively expressed at low levels.; aldehyde dehydrogenase 3H1 (ALDH3H1); FUNCTIONS IN: 3-chloroallyl aldehyde dehydrogenase activity, aldehyde dehydrogenase (NAD) activity; INVOLVED IN: response to desiccation, response to salt stress, response to abscisic acid stimulus; LOCATED IN: endop…	5.1	fermentation.aldehyde dehydrogenase	Chara_Exp5_MF2_alkaline_3	668.722	3	668.721	2003.14	6932300
MF3_acidic	CL6596.Contig1_All	LVLSAAAQHVTPVTLELGGK	(at1g44170 : 342.0) Encodes a protein similar to the aldehyde dehydrogenase cp-ADH from C.plantagineum. Constitutively expressed at low levels.; aldehyde dehydrogenase 3H1 (ALDH3H1); FUNCTIONS IN: 3-chloroallyl aldehyde dehydrogenase activity, aldehyde dehydrogenase (NAD) activity; INVOLVED IN: response to desiccation, response to salt stress, response to abscisic acid stimulus; LOCATED IN: endop…	5.1	fermentation.aldehyde dehydrogenase	Chara_Exp5_MF3_acid_1	668.722	3	668.721	2003.14	9118200
MF3_acidic	CL6596.Contig1_All	LVLSAAAQHVTPVTLELGGK	(at1g44170 : 342.0) Encodes a protein similar to the aldehyde dehydrogenase cp-ADH from C.plantagineum. Constitutively expressed at low levels.; aldehyde dehydrogenase 3H1 (ALDH3H1); FUNCTIONS IN: 3-chloroallyl aldehyde dehydrogenase activity, aldehyde dehydrogenase (NAD) activity; INVOLVED IN: response to desiccation, response to salt stress, response to abscisic acid stimulus; LOCATED IN: endop…	5.1	fermentation.aldehyde dehydrogenase	Chara_Exp5_MF3_acid_2	668.721	3	668.721	2003.14	10874000
MF3_acidic	CL6596.Contig1_All	LVLSAAAQHVTPVTLELGGK	(at1g44170 : 342.0) Encodes a protein similar to the aldehyde dehydrogenase cp-ADH from C.plantagineum. Constitutively expressed at low levels.; aldehyde dehydrogenase 3H1 (ALDH3H1); FUNCTIONS IN: 3-chloroallyl aldehyde dehydrogenase activity, aldehyde dehydrogenase (NAD) activity; INVOLVED IN: response to desiccation, response to salt stress, response to abscisic acid stimulus; LOCATED IN: endop…	5.1	fermentation.aldehyde dehydrogenase	Chara_Exp5_MF3_acid_3	668.72	3	668.721	2003.14	17060000
MF4_acidic	CL6596.Contig1_All	LVLSAAAQHVTPVTLELGGK	(at1g44170 : 342.0) Encodes a protein similar to the aldehyde dehydrogenase cp-ADH from C.plantagineum. Constitutively expressed at low levels.; aldehyde dehydrogenase 3H1 (ALDH3H1); FUNCTIONS IN: 3-chloroallyl aldehyde dehydrogenase activity, aldehyde dehydrogenase (NAD) activity; INVOLVED IN: response to desiccation, response to salt stress, response to abscisic acid stimulus; LOCATED IN: endop…	5.1	fermentation.aldehyde dehydrogenase	Chara_Exp5_MF4_acid_1	668.721	3	668.721	2003.14	4700600
MF4_acidic	CL6596.Contig1_All	LVLSAAAQHVTPVTLELGGK	(at1g44170 : 342.0) Encodes a protein similar to the aldehyde dehydrogenase cp-ADH from C.plantagineum. Constitutively expressed at low levels.; aldehyde dehydrogenase 3H1 (ALDH3H1); FUNCTIONS IN: 3-chloroallyl aldehyde dehydrogenase activity, aldehyde dehydrogenase (NAD) activity; INVOLVED IN: response to desiccation, response to salt stress, response to abscisic acid stimulus; LOCATED IN: endop…	5.1	fermentation.aldehyde dehydrogenase	Chara_Exp5_MF4_acid_2	668.722	3	668.721	2003.14	8310500
MF4_acidic	CL6596.Contig1_All	LVLSAAAQHVTPVTLELGGK	(at1g44170 : 342.0) Encodes a protein similar to the aldehyde dehydrogenase cp-ADH from C.plantagineum. Constitutively expressed at low levels.; aldehyde dehydrogenase 3H1 (ALDH3H1); FUNCTIONS IN: 3-chloroallyl aldehyde dehydrogenase activity, aldehyde dehydrogenase (NAD) activity; INVOLVED IN: response to desiccation, response to salt stress, response to abscisic acid stimulus; LOCATED IN: endop…	5.1	fermentation.aldehyde dehydrogenase	Chara_Exp5_MF4_acid_1		3	668.721	2003.14	2974800
MF1_alkaline	CL6596.Contig1_All	SPTIVDATADLR	(at1g44170 : 342.0) Encodes a protein similar to the aldehyde dehydrogenase cp-ADH from C.plantagineum. Constitutively expressed at low levels.; aldehyde dehydrogenase 3H1 (ALDH3H1); FUNCTIONS IN: 3-chloroallyl aldehyde dehydrogenase activity, aldehyde dehydrogenase (NAD) activity; INVOLVED IN: response to desiccation, response to salt stress, response to abscisic acid stimulus; LOCATED IN: endop…	5.1	fermentation.aldehyde dehydrogenase	Chara_Exp5_MF1_alkaline_2	630.338	2	629.836	1257.66	12069000
MF1_alkaline	CL6596.Contig1_All	SPTIVDATADLR	(at1g44170 : 342.0) Encodes a protein similar to the aldehyde dehydrogenase cp-ADH from C.plantagineum. Constitutively expressed at low levels.; aldehyde dehydrogenase 3H1 (ALDH3H1); FUNCTIONS IN: 3-chloroallyl aldehyde dehydrogenase activity, aldehyde dehydrogenase (NAD) activity; INVOLVED IN: response to desiccation, response to salt stress, response to abscisic acid stimulus; LOCATED IN: endop…	5.1	fermentation.aldehyde dehydrogenase	Chara_Exp5_MF1_alkaline_3	629.835	2	629.836	1257.66	10419000
MF2_alkaline	CL6596.Contig1_All	SPTIVDATADLR	(at1g44170 : 342.0) Encodes a protein similar to the aldehyde dehydrogenase cp-ADH from C.plantagineum. Constitutively expressed at low levels.; aldehyde dehydrogenase 3H1 (ALDH3H1); FUNCTIONS IN: 3-chloroallyl aldehyde dehydrogenase activity, aldehyde dehydrogenase (NAD) activity; INVOLVED IN: response to desiccation, response to salt stress, response to abscisic acid stimulus; LOCATED IN: endop…	5.1	fermentation.aldehyde dehydrogenase	Chara_Exp5_MF2_alkaline_1	630.336	2	629.836	1257.66	7096100
MF2_alkaline	CL6596.Contig1_All	SPTIVDATADLR	(at1g44170 : 342.0) Encodes a protein similar to the aldehyde dehydrogenase cp-ADH from C.plantagineum. Constitutively expressed at low levels.; aldehyde dehydrogenase 3H1 (ALDH3H1); FUNCTIONS IN: 3-chloroallyl aldehyde dehydrogenase activity, aldehyde dehydrogenase (NAD) activity; INVOLVED IN: response to desiccation, response to salt stress, response to abscisic acid stimulus; LOCATED IN: endop…	5.1	fermentation.aldehyde dehydrogenase	Chara_Exp5_MF2_alkaline_2	630.337	2	629.836	1257.66	9263400
MF2_alkaline	CL6596.Contig1_All	SPTIVDATADLR	(at1g44170 : 342.0) Encodes a protein similar to the aldehyde dehydrogenase cp-ADH from C.plantagineum. Constitutively expressed at low levels.; aldehyde dehydrogenase 3H1 (ALDH3H1); FUNCTIONS IN: 3-chloroallyl aldehyde dehydrogenase activity, aldehyde dehydrogenase (NAD) activity; INVOLVED IN: response to desiccation, response to salt stress, response to abscisic acid stimulus; LOCATED IN: endop…	5.1	fermentation.aldehyde dehydrogenase	Chara_Exp5_MF2_alkaline_3	629.836	2	629.836	1257.66	9407800
MF3_acidic	CL6596.Contig1_All	SPTIVDATADLR	(at1g44170 : 342.0) Encodes a protein similar to the aldehyde dehydrogenase cp-ADH from C.plantagineum. Constitutively expressed at low levels.; aldehyde dehydrogenase 3H1 (ALDH3H1); FUNCTIONS IN: 3-chloroallyl aldehyde dehydrogenase activity, aldehyde dehydrogenase (NAD) activity; INVOLVED IN: response to desiccation, response to salt stress, response to abscisic acid stimulus; LOCATED IN: endop…	5.1	fermentation.aldehyde dehydrogenase	Chara_Exp5_MF3_acid_1	629.836	2	629.836	1257.66	9036100
MF3_acidic	CL6596.Contig1_All	SPTIVDATADLR	(at1g44170 : 342.0) Encodes a protein similar to the aldehyde dehydrogenase cp-ADH from C.plantagineum. Constitutively expressed at low levels.; aldehyde dehydrogenase 3H1 (ALDH3H1); FUNCTIONS IN: 3-chloroallyl aldehyde dehydrogenase activity, aldehyde dehydrogenase (NAD) activity; INVOLVED IN: response to desiccation, response to salt stress, response to abscisic acid stimulus; LOCATED IN: endop…	5.1	fermentation.aldehyde dehydrogenase	Chara_Exp5_MF3_acid_2	630.337	2	629.836	1257.66	10335000
MF3_acidic	CL6596.Contig1_All	SPTIVDATADLR	(at1g44170 : 342.0) Encodes a protein similar to the aldehyde dehydrogenase cp-ADH from C.plantagineum. Constitutively expressed at low levels.; aldehyde dehydrogenase 3H1 (ALDH3H1); FUNCTIONS IN: 3-chloroallyl aldehyde dehydrogenase activity, aldehyde dehydrogenase (NAD) activity; INVOLVED IN: response to desiccation, response to salt stress, response to abscisic acid stimulus; LOCATED IN: endop…	5.1	fermentation.aldehyde dehydrogenase	Chara_Exp5_MF3_acid_3	629.836	2	629.836	1257.66	17213000
MF4_acidic	CL6596.Contig1_All	SPTIVDATADLR	(at1g44170 : 342.0) Encodes a protein similar to the aldehyde dehydrogenase cp-ADH from C.plantagineum. Constitutively expressed at low levels.; aldehyde dehydrogenase 3H1 (ALDH3H1); FUNCTIONS IN: 3-chloroallyl aldehyde dehydrogenase activity, aldehyde dehydrogenase (NAD) activity; INVOLVED IN: response to desiccation, response to salt stress, response to abscisic acid stimulus; LOCATED IN: endop…	5.1	fermentation.aldehyde dehydrogenase	Chara_Exp5_MF4_acid_1	629.835	2	629.836	1257.66	4172300
MF4_acidic	CL6596.Contig1_All	SPTIVDATADLR	(at1g44170 : 342.0) Encodes a protein similar to the aldehyde dehydrogenase cp-ADH from C.plantagineum. Constitutively expressed at low levels.; aldehyde dehydrogenase 3H1 (ALDH3H1); FUNCTIONS IN: 3-chloroallyl aldehyde dehydrogenase activity, aldehyde dehydrogenase (NAD) activity; INVOLVED IN: response to desiccation, response to salt stress, response to abscisic acid stimulus; LOCATED IN: endop…	5.1	fermentation.aldehyde dehydrogenase	Chara_Exp5_MF4_acid_2	629.838	2	629.836	1257.66	8450600
MF3_acidic	CL6596.Contig1_All	TIAEAIEIVNAKPKPLALYYFTR	(at1g44170 : 342.0) Encodes a protein similar to the aldehyde dehydrogenase cp-ADH from C.plantagineum. Constitutively expressed at low levels.; aldehyde dehydrogenase 3H1 (ALDH3H1); FUNCTIONS IN: 3-chloroallyl aldehyde dehydrogenase activity, aldehyde dehydrogenase (NAD) activity; INVOLVED IN: response to desiccation, response to salt stress, response to abscisic acid stimulus; LOCATED IN: endop…	5.1	fermentation.aldehyde dehydrogenase	Chara_Exp5_MF3_acid_3	656.124	4	656.123	2620.46	9171900
MF3_acidic	Unigene510_All	VIGSGTNLDSSR	(at4g17260 : 358.0) Lactate/malate dehydrogenase family protein; FUNCTIONS IN: in 6 functions; INVOLVED IN: response to salt stress, response to abscisic acid stimulus; LOCATED IN: plasma membrane; EXPRESSED IN: 24 plant structures; EXPRESSED DURING: 13 growth stages; CONTAINS InterPro DOMAIN/s: L-lactate dehydrogenase (InterPro:IPR011304), Lactate/malate dehydrogenase, C-terminal (InterPro:IPR02…	5.1	fermentation.LDH	Chara_Exp5_MF3_acid_1	603.309	2	603.31	1204.6	5179900
MF3_acidic	Unigene510_All	VIGSGTNLDSSR	(at4g17260 : 358.0) Lactate/malate dehydrogenase family protein; FUNCTIONS IN: in 6 functions; INVOLVED IN: response to salt stress, response to abscisic acid stimulus; LOCATED IN: plasma membrane; EXPRESSED IN: 24 plant structures; EXPRESSED DURING: 13 growth stages; CONTAINS InterPro DOMAIN/s: L-lactate dehydrogenase (InterPro:IPR011304), Lactate/malate dehydrogenase, C-terminal (InterPro:IPR02…	5.1	fermentation.LDH	Chara_Exp5_MF3_acid_2	603.309	2	603.31	1204.6	4500000
MF3_acidic	Unigene510_All	VIGSGTNLDSSR	(at4g17260 : 358.0) Lactate/malate dehydrogenase family protein; FUNCTIONS IN: in 6 functions; INVOLVED IN: response to salt stress, response to abscisic acid stimulus; LOCATED IN: plasma membrane; EXPRESSED IN: 24 plant structures; EXPRESSED DURING: 13 growth stages; CONTAINS InterPro DOMAIN/s: L-lactate dehydrogenase (InterPro:IPR011304), Lactate/malate dehydrogenase, C-terminal (InterPro:IPR02…	5.1	fermentation.LDH	Chara_Exp5_MF3_acid_3	603.31	2	603.31	1204.6	8394500
MF4_acidic	Unigene510_All	VIGSGTNLDSSR	(at4g17260 : 358.0) Lactate/malate dehydrogenase family protein; FUNCTIONS IN: in 6 functions; INVOLVED IN: response to salt stress, response to abscisic acid stimulus; LOCATED IN: plasma membrane; EXPRESSED IN: 24 plant structures; EXPRESSED DURING: 13 growth stages; CONTAINS InterPro DOMAIN/s: L-lactate dehydrogenase (InterPro:IPR011304), Lactate/malate dehydrogenase, C-terminal (InterPro:IPR02…	5.1	fermentation.LDH	Chara_Exp5_MF4_acid_2	603.308	2	603.31	1204.6
MF1_alkaline	Unigene510_All	VIGSGTNLDSSR	(at4g17260 : 358.0) Lactate/malate dehydrogenase family protein; FUNCTIONS IN: in 6 functions; INVOLVED IN: response to salt stress, response to abscisic acid stimulus; LOCATED IN: plasma membrane; EXPRESSED IN: 24 plant structures; EXPRESSED DURING: 13 growth stages; CONTAINS InterPro DOMAIN/s: L-lactate dehydrogenase (InterPro:IPR011304), Lactate/malate dehydrogenase, C-terminal (InterPro:IPR02…	5.1	fermentation.LDH	Chara_Exp5_MF1_alkaline_2		2	603.31	1204.6	3246000
MF2_alkaline	Unigene6907_All	AALSDKYFVER	(at2g42790 : 650.0) Encodes a peroxisomal citrate synthase that is expressed throughout seedling and shoot development.; citrate synthase 3 (CSY3); FUNCTIONS IN: citrate (SI)-synthase activity; INVOLVED IN: fatty acid beta-oxidation, tricarboxylic acid cycle; LOCATED IN: peroxisome; EXPRESSED IN: 23 plant structures; EXPRESSED DURING: 15 growth stages; CONTAINS InterPro DOMAIN/s: Citrate synthase…	6.1	gluconeogenesis / glyoxylate cycle.citrate synthase	Chara_Exp5_MF2_alkaline_3	433.231	3	433.563	1297.67
MF3_acidic	Unigene6907_All	AALSDKYFVER	(at2g42790 : 650.0) Encodes a peroxisomal citrate synthase that is expressed throughout seedling and shoot development.; citrate synthase 3 (CSY3); FUNCTIONS IN: citrate (SI)-synthase activity; INVOLVED IN: fatty acid beta-oxidation, tricarboxylic acid cycle; LOCATED IN: peroxisome; EXPRESSED IN: 23 plant structures; EXPRESSED DURING: 15 growth stages; CONTAINS InterPro DOMAIN/s: Citrate synthase…	6.1	gluconeogenesis / glyoxylate cycle.citrate synthase	Chara_Exp5_MF3_acid_1	433.263	3	433.563	1297.67	8576000
MF3_acidic	Unigene6907_All	AALSDKYFVER	(at2g42790 : 650.0) Encodes a peroxisomal citrate synthase that is expressed throughout seedling and shoot development.; citrate synthase 3 (CSY3); FUNCTIONS IN: citrate (SI)-synthase activity; INVOLVED IN: fatty acid beta-oxidation, tricarboxylic acid cycle; LOCATED IN: peroxisome; EXPRESSED IN: 23 plant structures; EXPRESSED DURING: 15 growth stages; CONTAINS InterPro DOMAIN/s: Citrate synthase…	6.1	gluconeogenesis / glyoxylate cycle.citrate synthase	Chara_Exp5_MF3_acid_3	433.261	3	433.563	1297.67	13114000
MF1_alkaline	Unigene6907_All	AALSDKYFVER	(at2g42790 : 650.0) Encodes a peroxisomal citrate synthase that is expressed throughout seedling and shoot development.; citrate synthase 3 (CSY3); FUNCTIONS IN: citrate (SI)-synthase activity; INVOLVED IN: fatty acid beta-oxidation, tricarboxylic acid cycle; LOCATED IN: peroxisome; EXPRESSED IN: 23 plant structures; EXPRESSED DURING: 15 growth stages; CONTAINS InterPro DOMAIN/s: Citrate synthase…	6.1	gluconeogenesis / glyoxylate cycle.citrate synthase	Chara_Exp5_MF1_alkaline_2		3	433.563	1297.67	6133300
MF2_alkaline	Unigene6907_All	AALSDKYFVER	(at2g42790 : 650.0) Encodes a peroxisomal citrate synthase that is expressed throughout seedling and shoot development.; citrate synthase 3 (CSY3); FUNCTIONS IN: citrate (SI)-synthase activity; INVOLVED IN: fatty acid beta-oxidation, tricarboxylic acid cycle; LOCATED IN: peroxisome; EXPRESSED IN: 23 plant structures; EXPRESSED DURING: 15 growth stages; CONTAINS InterPro DOMAIN/s: Citrate synthase…	6.1	gluconeogenesis / glyoxylate cycle.citrate synthase	Chara_Exp5_MF2_alkaline_2		3	433.563	1297.67	4022500
MF2_alkaline	Unigene6907_All	APTLAAAAYHR	(at2g42790 : 650.0) Encodes a peroxisomal citrate synthase that is expressed throughout seedling and shoot development.; citrate synthase 3 (CSY3); FUNCTIONS IN: citrate (SI)-synthase activity; INVOLVED IN: fatty acid beta-oxidation, tricarboxylic acid cycle; LOCATED IN: peroxisome; EXPRESSED IN: 23 plant structures; EXPRESSED DURING: 15 growth stages; CONTAINS InterPro DOMAIN/s: Citrate synthase…	6.1	gluconeogenesis / glyoxylate cycle.citrate synthase	Chara_Exp5_MF2_alkaline_1	381.209	3	381.209	1140.6	11081000
MF1_alkaline	Unigene6907_All	ITAGGDGVGLK	(at2g42790 : 650.0) Encodes a peroxisomal citrate synthase that is expressed throughout seedling and shoot development.; citrate synthase 3 (CSY3); FUNCTIONS IN: citrate (SI)-synthase activity; INVOLVED IN: fatty acid beta-oxidation, tricarboxylic acid cycle; LOCATED IN: peroxisome; EXPRESSED IN: 23 plant structures; EXPRESSED DURING: 15 growth stages; CONTAINS InterPro DOMAIN/s: Citrate synthase…	6.1	gluconeogenesis / glyoxylate cycle.citrate synthase	Chara_Exp5_MF1_alkaline_2	494.275	2	494.277	986.54
MF3_acidic	Unigene6907_All	ITAGGDGVGLK	(at2g42790 : 650.0) Encodes a peroxisomal citrate synthase that is expressed throughout seedling and shoot development.; citrate synthase 3 (CSY3); FUNCTIONS IN: citrate (SI)-synthase activity; INVOLVED IN: fatty acid beta-oxidation, tricarboxylic acid cycle; LOCATED IN: peroxisome; EXPRESSED IN: 23 plant structures; EXPRESSED DURING: 15 growth stages; CONTAINS InterPro DOMAIN/s: Citrate synthase…	6.1	gluconeogenesis / glyoxylate cycle.citrate synthase	Chara_Exp5_MF3_acid_3	494.279	2	494.277	986.54
MF1_alkaline	Unigene6907_All	KYEIPIIDGGAINAGDLKK	(at2g42790 : 650.0) Encodes a peroxisomal citrate synthase that is expressed throughout seedling and shoot development.; citrate synthase 3 (CSY3); FUNCTIONS IN: citrate (SI)-synthase activity; INVOLVED IN: fatty acid beta-oxidation, tricarboxylic acid cycle; LOCATED IN: peroxisome; EXPRESSED IN: 23 plant structures; EXPRESSED DURING: 15 growth stages; CONTAINS InterPro DOMAIN/s: Citrate synthase…	6.1	gluconeogenesis / glyoxylate cycle.citrate synthase	Chara_Exp5_MF1_alkaline_2	504.941	4	504.535	2014.11	6366100
MF2_alkaline	Unigene6907_All	KYEIPIIDGGAINAGDLKK	(at2g42790 : 650.0) Encodes a peroxisomal citrate synthase that is expressed throughout seedling and shoot development.; citrate synthase 3 (CSY3); FUNCTIONS IN: citrate (SI)-synthase activity; INVOLVED IN: fatty acid beta-oxidation, tricarboxylic acid cycle; LOCATED IN: peroxisome; EXPRESSED IN: 23 plant structures; EXPRESSED DURING: 15 growth stages; CONTAINS InterPro DOMAIN/s: Citrate synthase…	6.1	gluconeogenesis / glyoxylate cycle.citrate synthase	Chara_Exp5_MF2_alkaline_1	504.535	4	504.535	2014.11	4553200
MF2_alkaline	Unigene6907_All	KYEIPIIDGGAINAGDLKK	(at2g42790 : 650.0) Encodes a peroxisomal citrate synthase that is expressed throughout seedling and shoot development.; citrate synthase 3 (CSY3); FUNCTIONS IN: citrate (SI)-synthase activity; INVOLVED IN: fatty acid beta-oxidation, tricarboxylic acid cycle; LOCATED IN: peroxisome; EXPRESSED IN: 23 plant structures; EXPRESSED DURING: 15 growth stages; CONTAINS InterPro DOMAIN/s: Citrate synthase…	6.1	gluconeogenesis / glyoxylate cycle.citrate synthase	Chara_Exp5_MF2_alkaline_3	504.941	4	504.535	2014.11	7735400
MF3_acidic	Unigene6907_All	KYEIPIIDGGAINAGDLKK	(at2g42790 : 650.0) Encodes a peroxisomal citrate synthase that is expressed throughout seedling and shoot development.; citrate synthase 3 (CSY3); FUNCTIONS IN: citrate (SI)-synthase activity; INVOLVED IN: fatty acid beta-oxidation, tricarboxylic acid cycle; LOCATED IN: peroxisome; EXPRESSED IN: 23 plant structures; EXPRESSED DURING: 15 growth stages; CONTAINS InterPro DOMAIN/s: Citrate synthase…	6.1	gluconeogenesis / glyoxylate cycle.citrate synthase	Chara_Exp5_MF3_acid_2	672.377	3	672.377	2014.11	4658800
MF3_acidic	Unigene6907_All	KYEIPIIDGGAINAGDLKK	(at2g42790 : 650.0) Encodes a peroxisomal citrate synthase that is expressed throughout seedling and shoot development.; citrate synthase 3 (CSY3); FUNCTIONS IN: citrate (SI)-synthase activity; INVOLVED IN: fatty acid beta-oxidation, tricarboxylic acid cycle; LOCATED IN: peroxisome; EXPRESSED IN: 23 plant structures; EXPRESSED DURING: 15 growth stages; CONTAINS InterPro DOMAIN/s: Citrate synthase…	6.1	gluconeogenesis / glyoxylate cycle.citrate synthase	Chara_Exp5_MF3_acid_3	504.535	4	504.535	2014.11	19605000
MF3_acidic	Unigene6907_All	KYEIPIIDGGAINAGDLKK	(at2g42790 : 650.0) Encodes a peroxisomal citrate synthase that is expressed throughout seedling and shoot development.; citrate synthase 3 (CSY3); FUNCTIONS IN: citrate (SI)-synthase activity; INVOLVED IN: fatty acid beta-oxidation, tricarboxylic acid cycle; LOCATED IN: peroxisome; EXPRESSED IN: 23 plant structures; EXPRESSED DURING: 15 growth stages; CONTAINS InterPro DOMAIN/s: Citrate synthase…	6.1	gluconeogenesis / glyoxylate cycle.citrate synthase	Chara_Exp5_MF3_acid_2		4	504.535	2014.11	7467700
MF1_alkaline	Unigene6907_All	LYDPGYFNTAPVR	(at2g42790 : 650.0) Encodes a peroxisomal citrate synthase that is expressed throughout seedling and shoot development.; citrate synthase 3 (CSY3); FUNCTIONS IN: citrate (SI)-synthase activity; INVOLVED IN: fatty acid beta-oxidation, tricarboxylic acid cycle; LOCATED IN: peroxisome; EXPRESSED IN: 23 plant structures; EXPRESSED DURING: 15 growth stages; CONTAINS InterPro DOMAIN/s: Citrate synthase…	6.1	gluconeogenesis / glyoxylate cycle.citrate synthase	Chara_Exp5_MF1_alkaline_2	756.875	2	756.878	1511.74
MF1_alkaline	Unigene6907_All	LYDPGYFNTAPVR	(at2g42790 : 650.0) Encodes a peroxisomal citrate synthase that is expressed throughout seedling and shoot development.; citrate synthase 3 (CSY3); FUNCTIONS IN: citrate (SI)-synthase activity; INVOLVED IN: fatty acid beta-oxidation, tricarboxylic acid cycle; LOCATED IN: peroxisome; EXPRESSED IN: 23 plant structures; EXPRESSED DURING: 15 growth stages; CONTAINS InterPro DOMAIN/s: Citrate synthase…	6.1	gluconeogenesis / glyoxylate cycle.citrate synthase	Chara_Exp5_MF1_alkaline_3	757.378	2	756.878	1511.74	5394200
MF2_alkaline	Unigene6907_All	LYDPGYFNTAPVR	(at2g42790 : 650.0) Encodes a peroxisomal citrate synthase that is expressed throughout seedling and shoot development.; citrate synthase 3 (CSY3); FUNCTIONS IN: citrate (SI)-synthase activity; INVOLVED IN: fatty acid beta-oxidation, tricarboxylic acid cycle; LOCATED IN: peroxisome; EXPRESSED IN: 23 plant structures; EXPRESSED DURING: 15 growth stages; CONTAINS InterPro DOMAIN/s: Citrate synthase…	6.1	gluconeogenesis / glyoxylate cycle.citrate synthase	Chara_Exp5_MF2_alkaline_1	757.375	2	756.878	1511.74	4710800
MF2_alkaline	Unigene6907_All	LYDPGYFNTAPVR	(at2g42790 : 650.0) Encodes a peroxisomal citrate synthase that is expressed throughout seedling and shoot development.; citrate synthase 3 (CSY3); FUNCTIONS IN: citrate (SI)-synthase activity; INVOLVED IN: fatty acid beta-oxidation, tricarboxylic acid cycle; LOCATED IN: peroxisome; EXPRESSED IN: 23 plant structures; EXPRESSED DURING: 15 growth stages; CONTAINS InterPro DOMAIN/s: Citrate synthase…	6.1	gluconeogenesis / glyoxylate cycle.citrate synthase	Chara_Exp5_MF2_alkaline_3	756.875	2	756.878	1511.74
MF3_acidic	Unigene6907_All	LYDPGYFNTAPVR	(at2g42790 : 650.0) Encodes a peroxisomal citrate synthase that is expressed throughout seedling and shoot development.; citrate synthase 3 (CSY3); FUNCTIONS IN: citrate (SI)-synthase activity; INVOLVED IN: fatty acid beta-oxidation, tricarboxylic acid cycle; LOCATED IN: peroxisome; EXPRESSED IN: 23 plant structures; EXPRESSED DURING: 15 growth stages; CONTAINS InterPro DOMAIN/s: Citrate synthase…	6.1	gluconeogenesis / glyoxylate cycle.citrate synthase	Chara_Exp5_MF3_acid_2	756.874	2	756.878	1511.74	6277200
MF3_acidic	Unigene6907_All	MLMEIGDVNNVPAFLEGVK	(at2g42790 : 650.0) Encodes a peroxisomal citrate synthase that is expressed throughout seedling and shoot development.; citrate synthase 3 (CSY3); FUNCTIONS IN: citrate (SI)-synthase activity; INVOLVED IN: fatty acid beta-oxidation, tricarboxylic acid cycle; LOCATED IN: peroxisome; EXPRESSED IN: 23 plant structures; EXPRESSED DURING: 15 growth stages; CONTAINS InterPro DOMAIN/s: Citrate synthase…	6.1	gluconeogenesis / glyoxylate cycle.citrate synthase	Chara_Exp5_MF3_acid_3	692.689	3	692.688	2075.04
MF3_acidic	Unigene6907_All	NLAEEVFSIVGKDPLIEVAR	(at2g42790 : 650.0) Encodes a peroxisomal citrate synthase that is expressed throughout seedling and shoot development.; citrate synthase 3 (CSY3); FUNCTIONS IN: citrate (SI)-synthase activity; INVOLVED IN: fatty acid beta-oxidation, tricarboxylic acid cycle; LOCATED IN: peroxisome; EXPRESSED IN: 23 plant structures; EXPRESSED DURING: 15 growth stages; CONTAINS InterPro DOMAIN/s: Citrate synthase…	6.1	gluconeogenesis / glyoxylate cycle.citrate synthase	Chara_Exp5_MF3_acid_2	734.072	3	733.739	2198.19	1588600
MF3_acidic	Unigene6907_All	NLAEEVFSIVGKDPLIEVAR	(at2g42790 : 650.0) Encodes a peroxisomal citrate synthase that is expressed throughout seedling and shoot development.; citrate synthase 3 (CSY3); FUNCTIONS IN: citrate (SI)-synthase activity; INVOLVED IN: fatty acid beta-oxidation, tricarboxylic acid cycle; LOCATED IN: peroxisome; EXPRESSED IN: 23 plant structures; EXPRESSED DURING: 15 growth stages; CONTAINS InterPro DOMAIN/s: Citrate synthase…	6.1	gluconeogenesis / glyoxylate cycle.citrate synthase	Chara_Exp5_MF3_acid_3	733.738	3	733.739	2198.19	2702300
MF1_alkaline	Unigene6907_All	QESSSSSAGETVGAIPQSNASK	(at2g42790 : 650.0) Encodes a peroxisomal citrate synthase that is expressed throughout seedling and shoot development.; citrate synthase 3 (CSY3); FUNCTIONS IN: citrate (SI)-synthase activity; INVOLVED IN: fatty acid beta-oxidation, tricarboxylic acid cycle; LOCATED IN: peroxisome; EXPRESSED IN: 23 plant structures; EXPRESSED DURING: 15 growth stages; CONTAINS InterPro DOMAIN/s: Citrate synthase…	6.1	gluconeogenesis / glyoxylate cycle.citrate synthase	Chara_Exp5_MF1_alkaline_3	708.334	3	708.001	2120.98	8440200
MF3_acidic	Unigene6907_All	QESSSSSAGETVGAIPQSNASK	(at2g42790 : 650.0) Encodes a peroxisomal citrate synthase that is expressed throughout seedling and shoot development.; citrate synthase 3 (CSY3); FUNCTIONS IN: citrate (SI)-synthase activity; INVOLVED IN: fatty acid beta-oxidation, tricarboxylic acid cycle; LOCATED IN: peroxisome; EXPRESSED IN: 23 plant structures; EXPRESSED DURING: 15 growth stages; CONTAINS InterPro DOMAIN/s: Citrate synthase…	6.1	gluconeogenesis / glyoxylate cycle.citrate synthase	Chara_Exp5_MF3_acid_1	708.337	3	708.001	2120.98	5985500
MF3_acidic	Unigene6907_All	QESSSSSAGETVGAIPQSNASK	(at2g42790 : 650.0) Encodes a peroxisomal citrate synthase that is expressed throughout seedling and shoot development.; citrate synthase 3 (CSY3); FUNCTIONS IN: citrate (SI)-synthase activity; INVOLVED IN: fatty acid beta-oxidation, tricarboxylic acid cycle; LOCATED IN: peroxisome; EXPRESSED IN: 23 plant structures; EXPRESSED DURING: 15 growth stages; CONTAINS InterPro DOMAIN/s: Citrate synthase…	6.1	gluconeogenesis / glyoxylate cycle.citrate synthase	Chara_Exp5_MF3_acid_2	708.337	3	708.001	2120.98	5583900
MF3_acidic	Unigene3237_All	AGAGSATLSMAYAAAK	(q42972|mdhg_orysa : 481.0) Malate dehydrogenase, glyoxysomal precursor (EC 1.1.1.37) - Oryza sativa (Rice) & (at5g09660 : 470.0) encodes a microbody NAD-dependent malate dehydrogenase encodes an peroxisomal NAD-malate dehydrogenase that is involved in fatty acid beta-oxidation through providing NAD to the process of converting fatty acyl CoA to acetyl CoA.; peroxisomal NAD-malate dehydrogenase 2…	6.3	gluconeogenesis / glyoxylate cycle.Malate DH	Chara_Exp5_MF3_acid_1	729.361	2	728.859	1455.7	9038100
MF3_acidic	Unigene3237_All	AGAGSATLSMAYAAAK	(q42972|mdhg_orysa : 481.0) Malate dehydrogenase, glyoxysomal precursor (EC 1.1.1.37) - Oryza sativa (Rice) & (at5g09660 : 470.0) encodes a microbody NAD-dependent malate dehydrogenase encodes an peroxisomal NAD-malate dehydrogenase that is involved in fatty acid beta-oxidation through providing NAD to the process of converting fatty acyl CoA to acetyl CoA.; peroxisomal NAD-malate dehydrogenase 2…	6.3	gluconeogenesis / glyoxylate cycle.Malate DH	Chara_Exp5_MF3_acid_3	728.858	2	728.859	1455.7	15929000
MF3_acidic	Unigene3237_All	AGAGSATLSMAYAAAK	(q42972|mdhg_orysa : 481.0) Malate dehydrogenase, glyoxysomal precursor (EC 1.1.1.37) - Oryza sativa (Rice) & (at5g09660 : 470.0) encodes a microbody NAD-dependent malate dehydrogenase encodes an peroxisomal NAD-malate dehydrogenase that is involved in fatty acid beta-oxidation through providing NAD to the process of converting fatty acyl CoA to acetyl CoA.; peroxisomal NAD-malate dehydrogenase 2…	6.3	gluconeogenesis / glyoxylate cycle.Malate DH	Chara_Exp5_MF3_acid_2		2	728.859	1455.7	6408500
MF3_acidic	Unigene3237_All	AGAGSATLSMAYAAAK	(q42972|mdhg_orysa : 481.0) Malate dehydrogenase, glyoxysomal precursor (EC 1.1.1.37) - Oryza sativa (Rice) & (at5g09660 : 470.0) encodes a microbody NAD-dependent malate dehydrogenase encodes an peroxisomal NAD-malate dehydrogenase that is involved in fatty acid beta-oxidation through providing NAD to the process of converting fatty acyl CoA to acetyl CoA.; peroxisomal NAD-malate dehydrogenase 2…	6.3	gluconeogenesis / glyoxylate cycle.Malate DH	Chara_Exp5_MF3_acid_1	721.365	2	720.861	1439.71	11312000
MF4_acidic	Unigene3237_All	AGAGSATLSMAYAAAK	(q42972|mdhg_orysa : 481.0) Malate dehydrogenase, glyoxysomal precursor (EC 1.1.1.37) - Oryza sativa (Rice) & (at5g09660 : 470.0) encodes a microbody NAD-dependent malate dehydrogenase encodes an peroxisomal NAD-malate dehydrogenase that is involved in fatty acid beta-oxidation through providing NAD to the process of converting fatty acyl CoA to acetyl CoA.; peroxisomal NAD-malate dehydrogenase 2…	6.3	gluconeogenesis / glyoxylate cycle.Malate DH	Chara_Exp5_MF4_acid_2	720.86	2	720.861	1439.71	4041400
MF3_acidic	Unigene3237_All	AIVNIISNPVNSTVPIAAEVFK	(q42972|mdhg_orysa : 481.0) Malate dehydrogenase, glyoxysomal precursor (EC 1.1.1.37) - Oryza sativa (Rice) & (at5g09660 : 470.0) encodes a microbody NAD-dependent malate dehydrogenase encodes an peroxisomal NAD-malate dehydrogenase that is involved in fatty acid beta-oxidation through providing NAD to the process of converting fatty acyl CoA to acetyl CoA.; peroxisomal NAD-malate dehydrogenase 2…	6.3	gluconeogenesis / glyoxylate cycle.Malate DH	Chara_Exp5_MF3_acid_1	766.434	3	766.102	2295.28	6517500
MF3_acidic	Unigene3237_All	AIVNIISNPVNSTVPIAAEVFK	(q42972|mdhg_orysa : 481.0) Malate dehydrogenase, glyoxysomal precursor (EC 1.1.1.37) - Oryza sativa (Rice) & (at5g09660 : 470.0) encodes a microbody NAD-dependent malate dehydrogenase encodes an peroxisomal NAD-malate dehydrogenase that is involved in fatty acid beta-oxidation through providing NAD to the process of converting fatty acyl CoA to acetyl CoA.; peroxisomal NAD-malate dehydrogenase 2…	6.3	gluconeogenesis / glyoxylate cycle.Malate DH	Chara_Exp5_MF3_acid_2	766.437	3	766.102	2295.28	8470700
MF3_acidic	Unigene3237_All	AIVNIISNPVNSTVPIAAEVFK	(q42972|mdhg_orysa : 481.0) Malate dehydrogenase, glyoxysomal precursor (EC 1.1.1.37) - Oryza sativa (Rice) & (at5g09660 : 470.0) encodes a microbody NAD-dependent malate dehydrogenase encodes an peroxisomal NAD-malate dehydrogenase that is involved in fatty acid beta-oxidation through providing NAD to the process of converting fatty acyl CoA to acetyl CoA.; peroxisomal NAD-malate dehydrogenase 2…	6.3	gluconeogenesis / glyoxylate cycle.Malate DH	Chara_Exp5_MF3_acid_3	766.437	3	766.102	2295.28	17791000
MF4_acidic	Unigene3237_All	AIVNIISNPVNSTVPIAAEVFK	(q42972|mdhg_orysa : 481.0) Malate dehydrogenase, glyoxysomal precursor (EC 1.1.1.37) - Oryza sativa (Rice) & (at5g09660 : 470.0) encodes a microbody NAD-dependent malate dehydrogenase encodes an peroxisomal NAD-malate dehydrogenase that is involved in fatty acid beta-oxidation through providing NAD to the process of converting fatty acyl CoA to acetyl CoA.; peroxisomal NAD-malate dehydrogenase 2…	6.3	gluconeogenesis / glyoxylate cycle.Malate DH	Chara_Exp5_MF4_acid_1	766.104	3	766.102	2295.28	2188800
MF4_acidic	Unigene3237_All	AIVNIISNPVNSTVPIAAEVFK	(q42972|mdhg_orysa : 481.0) Malate dehydrogenase, glyoxysomal precursor (EC 1.1.1.37) - Oryza sativa (Rice) & (at5g09660 : 470.0) encodes a microbody NAD-dependent malate dehydrogenase encodes an peroxisomal NAD-malate dehydrogenase that is involved in fatty acid beta-oxidation through providing NAD to the process of converting fatty acyl CoA to acetyl CoA.; peroxisomal NAD-malate dehydrogenase 2…	6.3	gluconeogenesis / glyoxylate cycle.Malate DH	Chara_Exp5_MF4_acid_2	766.436	3	766.102	2295.28	2711500
MF1_alkaline	Unigene3237_All	AIVNIISNPVNSTVPIAAEVFK	(q42972|mdhg_orysa : 481.0) Malate dehydrogenase, glyoxysomal precursor (EC 1.1.1.37) - Oryza sativa (Rice) & (at5g09660 : 470.0) encodes a microbody NAD-dependent malate dehydrogenase encodes an peroxisomal NAD-malate dehydrogenase that is involved in fatty acid beta-oxidation through providing NAD to the process of converting fatty acyl CoA to acetyl CoA.; peroxisomal NAD-malate dehydrogenase 2…	6.3	gluconeogenesis / glyoxylate cycle.Malate DH	Chara_Exp5_MF1_alkaline_2		3	766.102	2295.28	2773500
MF1_alkaline	Unigene3237_All	AIVNIISNPVNSTVPIAAEVFK	(q42972|mdhg_orysa : 481.0) Malate dehydrogenase, glyoxysomal precursor (EC 1.1.1.37) - Oryza sativa (Rice) & (at5g09660 : 470.0) encodes a microbody NAD-dependent malate dehydrogenase encodes an peroxisomal NAD-malate dehydrogenase that is involved in fatty acid beta-oxidation through providing NAD to the process of converting fatty acyl CoA to acetyl CoA.; peroxisomal NAD-malate dehydrogenase 2…	6.3	gluconeogenesis / glyoxylate cycle.Malate DH	Chara_Exp5_MF1_alkaline_3		3	766.102	2295.28	3335800
MF2_alkaline	Unigene3237_All	AIVNIISNPVNSTVPIAAEVFK	(q42972|mdhg_orysa : 481.0) Malate dehydrogenase, glyoxysomal precursor (EC 1.1.1.37) - Oryza sativa (Rice) & (at5g09660 : 470.0) encodes a microbody NAD-dependent malate dehydrogenase encodes an peroxisomal NAD-malate dehydrogenase that is involved in fatty acid beta-oxidation through providing NAD to the process of converting fatty acyl CoA to acetyl CoA.; peroxisomal NAD-malate dehydrogenase 2…	6.3	gluconeogenesis / glyoxylate cycle.Malate DH	Chara_Exp5_MF2_alkaline_1		3	766.102	2295.28	2704600
MF2_alkaline	Unigene3237_All	AIVNIISNPVNSTVPIAAEVFK	(q42972|mdhg_orysa : 481.0) Malate dehydrogenase, glyoxysomal precursor (EC 1.1.1.37) - Oryza sativa (Rice) & (at5g09660 : 470.0) encodes a microbody NAD-dependent malate dehydrogenase encodes an peroxisomal NAD-malate dehydrogenase that is involved in fatty acid beta-oxidation through providing NAD to the process of converting fatty acyl CoA to acetyl CoA.; peroxisomal NAD-malate dehydrogenase 2…	6.3	gluconeogenesis / glyoxylate cycle.Malate DH	Chara_Exp5_MF2_alkaline_2		3	766.102	2295.28	2058800
MF2_alkaline	Unigene3237_All	AIVNIISNPVNSTVPIAAEVFK	(q42972|mdhg_orysa : 481.0) Malate dehydrogenase, glyoxysomal precursor (EC 1.1.1.37) - Oryza sativa (Rice) & (at5g09660 : 470.0) encodes a microbody NAD-dependent malate dehydrogenase encodes an peroxisomal NAD-malate dehydrogenase that is involved in fatty acid beta-oxidation through providing NAD to the process of converting fatty acyl CoA to acetyl CoA.; peroxisomal NAD-malate dehydrogenase 2…	6.3	gluconeogenesis / glyoxylate cycle.Malate DH	Chara_Exp5_MF2_alkaline_3		3	766.102	2295.28	3044500
MF1_alkaline	Unigene3237_All	AIVNIISNPVNSTVPIAAEVFKK	(q42972|mdhg_orysa : 481.0) Malate dehydrogenase, glyoxysomal precursor (EC 1.1.1.37) - Oryza sativa (Rice) & (at5g09660 : 470.0) encodes a microbody NAD-dependent malate dehydrogenase encodes an peroxisomal NAD-malate dehydrogenase that is involved in fatty acid beta-oxidation through providing NAD to the process of converting fatty acyl CoA to acetyl CoA.; peroxisomal NAD-malate dehydrogenase 2…	6.3	gluconeogenesis / glyoxylate cycle.Malate DH	Chara_Exp5_MF1_alkaline_2	808.798	3	808.8	2423.38	5554100
MF1_alkaline	Unigene3237_All	AIVNIISNPVNSTVPIAAEVFKK	(q42972|mdhg_orysa : 481.0) Malate dehydrogenase, glyoxysomal precursor (EC 1.1.1.37) - Oryza sativa (Rice) & (at5g09660 : 470.0) encodes a microbody NAD-dependent malate dehydrogenase encodes an peroxisomal NAD-malate dehydrogenase that is involved in fatty acid beta-oxidation through providing NAD to the process of converting fatty acyl CoA to acetyl CoA.; peroxisomal NAD-malate dehydrogenase 2…	6.3	gluconeogenesis / glyoxylate cycle.Malate DH	Chara_Exp5_MF1_alkaline_3	808.8	3	808.8	2423.38	5970400
MF1_alkaline	Unigene3237_All	AIVNIISNPVNSTVPIAAEVFKK	(q42972|mdhg_orysa : 481.0) Malate dehydrogenase, glyoxysomal precursor (EC 1.1.1.37) - Oryza sativa (Rice) & (at5g09660 : 470.0) encodes a microbody NAD-dependent malate dehydrogenase encodes an peroxisomal NAD-malate dehydrogenase that is involved in fatty acid beta-oxidation through providing NAD to the process of converting fatty acyl CoA to acetyl CoA.; peroxisomal NAD-malate dehydrogenase 2…	6.3	gluconeogenesis / glyoxylate cycle.Malate DH	Chara_Exp5_MF1_alkaline_3	607.105	4	606.852	2423.38	2689600
MF2_alkaline	Unigene3237_All	AIVNIISNPVNSTVPIAAEVFKK	(q42972|mdhg_orysa : 481.0) Malate dehydrogenase, glyoxysomal precursor (EC 1.1.1.37) - Oryza sativa (Rice) & (at5g09660 : 470.0) encodes a microbody NAD-dependent malate dehydrogenase encodes an peroxisomal NAD-malate dehydrogenase that is involved in fatty acid beta-oxidation through providing NAD to the process of converting fatty acyl CoA to acetyl CoA.; peroxisomal NAD-malate dehydrogenase 2…	6.3	gluconeogenesis / glyoxylate cycle.Malate DH	Chara_Exp5_MF2_alkaline_1	808.799	3	808.8	2423.38	5911000
MF2_alkaline	Unigene3237_All	AIVNIISNPVNSTVPIAAEVFKK	(q42972|mdhg_orysa : 481.0) Malate dehydrogenase, glyoxysomal precursor (EC 1.1.1.37) - Oryza sativa (Rice) & (at5g09660 : 470.0) encodes a microbody NAD-dependent malate dehydrogenase encodes an peroxisomal NAD-malate dehydrogenase that is involved in fatty acid beta-oxidation through providing NAD to the process of converting fatty acyl CoA to acetyl CoA.; peroxisomal NAD-malate dehydrogenase 2…	6.3	gluconeogenesis / glyoxylate cycle.Malate DH	Chara_Exp5_MF2_alkaline_2	808.8	3	808.8	2423.38	4710300
MF2_alkaline	Unigene3237_All	AIVNIISNPVNSTVPIAAEVFKK	(q42972|mdhg_orysa : 481.0) Malate dehydrogenase, glyoxysomal precursor (EC 1.1.1.37) - Oryza sativa (Rice) & (at5g09660 : 470.0) encodes a microbody NAD-dependent malate dehydrogenase encodes an peroxisomal NAD-malate dehydrogenase that is involved in fatty acid beta-oxidation through providing NAD to the process of converting fatty acyl CoA to acetyl CoA.; peroxisomal NAD-malate dehydrogenase 2…	6.3	gluconeogenesis / glyoxylate cycle.Malate DH	Chara_Exp5_MF2_alkaline_3	809.137	3	808.8	2423.38	5159700
MF3_acidic	Unigene3237_All	AIVNIISNPVNSTVPIAAEVFKK	(q42972|mdhg_orysa : 481.0) Malate dehydrogenase, glyoxysomal precursor (EC 1.1.1.37) - Oryza sativa (Rice) & (at5g09660 : 470.0) encodes a microbody NAD-dependent malate dehydrogenase encodes an peroxisomal NAD-malate dehydrogenase that is involved in fatty acid beta-oxidation through providing NAD to the process of converting fatty acyl CoA to acetyl CoA.; peroxisomal NAD-malate dehydrogenase 2…	6.3	gluconeogenesis / glyoxylate cycle.Malate DH	Chara_Exp5_MF3_acid_1	809.135	3	808.8	2423.38	14271000
MF3_acidic	Unigene3237_All	AIVNIISNPVNSTVPIAAEVFKK	(q42972|mdhg_orysa : 481.0) Malate dehydrogenase, glyoxysomal precursor (EC 1.1.1.37) - Oryza sativa (Rice) & (at5g09660 : 470.0) encodes a microbody NAD-dependent malate dehydrogenase encodes an peroxisomal NAD-malate dehydrogenase that is involved in fatty acid beta-oxidation through providing NAD to the process of converting fatty acyl CoA to acetyl CoA.; peroxisomal NAD-malate dehydrogenase 2…	6.3	gluconeogenesis / glyoxylate cycle.Malate DH	Chara_Exp5_MF3_acid_1	607.103	4	606.852	2423.38	5892000
MF3_acidic	Unigene3237_All	AIVNIISNPVNSTVPIAAEVFKK	(q42972|mdhg_orysa : 481.0) Malate dehydrogenase, glyoxysomal precursor (EC 1.1.1.37) - Oryza sativa (Rice) & (at5g09660 : 470.0) encodes a microbody NAD-dependent malate dehydrogenase encodes an peroxisomal NAD-malate dehydrogenase that is involved in fatty acid beta-oxidation through providing NAD to the process of converting fatty acyl CoA to acetyl CoA.; peroxisomal NAD-malate dehydrogenase 2…	6.3	gluconeogenesis / glyoxylate cycle.Malate DH	Chara_Exp5_MF3_acid_2	809.135	3	808.8	2423.38	17448000
MF3_acidic	Unigene3237_All	AIVNIISNPVNSTVPIAAEVFKK	(q42972|mdhg_orysa : 481.0) Malate dehydrogenase, glyoxysomal precursor (EC 1.1.1.37) - Oryza sativa (Rice) & (at5g09660 : 470.0) encodes a microbody NAD-dependent malate dehydrogenase encodes an peroxisomal NAD-malate dehydrogenase that is involved in fatty acid beta-oxidation through providing NAD to the process of converting fatty acyl CoA to acetyl CoA.; peroxisomal NAD-malate dehydrogenase 2…	6.3	gluconeogenesis / glyoxylate cycle.Malate DH	Chara_Exp5_MF3_acid_2	607.102	4	606.852	2423.38	6333200
MF3_acidic	Unigene3237_All	AIVNIISNPVNSTVPIAAEVFKK	(q42972|mdhg_orysa : 481.0) Malate dehydrogenase, glyoxysomal precursor (EC 1.1.1.37) - Oryza sativa (Rice) & (at5g09660 : 470.0) encodes a microbody NAD-dependent malate dehydrogenase encodes an peroxisomal NAD-malate dehydrogenase that is involved in fatty acid beta-oxidation through providing NAD to the process of converting fatty acyl CoA to acetyl CoA.; peroxisomal NAD-malate dehydrogenase 2…	6.3	gluconeogenesis / glyoxylate cycle.Malate DH	Chara_Exp5_MF3_acid_3	809.135	3	808.8	2423.38	47212000
MF3_acidic	Unigene3237_All	AIVNIISNPVNSTVPIAAEVFKK	(q42972|mdhg_orysa : 481.0) Malate dehydrogenase, glyoxysomal precursor (EC 1.1.1.37) - Oryza sativa (Rice) & (at5g09660 : 470.0) encodes a microbody NAD-dependent malate dehydrogenase encodes an peroxisomal NAD-malate dehydrogenase that is involved in fatty acid beta-oxidation through providing NAD to the process of converting fatty acyl CoA to acetyl CoA.; peroxisomal NAD-malate dehydrogenase 2…	6.3	gluconeogenesis / glyoxylate cycle.Malate DH	Chara_Exp5_MF3_acid_3	606.851	4	606.852	2423.38	12546000
MF4_acidic	Unigene3237_All	AIVNIISNPVNSTVPIAAEVFKK	(q42972|mdhg_orysa : 481.0) Malate dehydrogenase, glyoxysomal precursor (EC 1.1.1.37) - Oryza sativa (Rice) & (at5g09660 : 470.0) encodes a microbody NAD-dependent malate dehydrogenase encodes an peroxisomal NAD-malate dehydrogenase that is involved in fatty acid beta-oxidation through providing NAD to the process of converting fatty acyl CoA to acetyl CoA.; peroxisomal NAD-malate dehydrogenase 2…	6.3	gluconeogenesis / glyoxylate cycle.Malate DH	Chara_Exp5_MF4_acid_1	809.136	3	808.8	2423.38	2678900
MF4_acidic	Unigene3237_All	AIVNIISNPVNSTVPIAAEVFKK	(q42972|mdhg_orysa : 481.0) Malate dehydrogenase, glyoxysomal precursor (EC 1.1.1.37) - Oryza sativa (Rice) & (at5g09660 : 470.0) encodes a microbody NAD-dependent malate dehydrogenase encodes an peroxisomal NAD-malate dehydrogenase that is involved in fatty acid beta-oxidation through providing NAD to the process of converting fatty acyl CoA to acetyl CoA.; peroxisomal NAD-malate dehydrogenase 2…	6.3	gluconeogenesis / glyoxylate cycle.Malate DH	Chara_Exp5_MF4_acid_2	809.136	3	808.8	2423.38	4317700
MF1_alkaline	Unigene3237_All	AIVNIISNPVNSTVPIAAEVFKK	(q42972|mdhg_orysa : 481.0) Malate dehydrogenase, glyoxysomal precursor (EC 1.1.1.37) - Oryza sativa (Rice) & (at5g09660 : 470.0) encodes a microbody NAD-dependent malate dehydrogenase encodes an peroxisomal NAD-malate dehydrogenase that is involved in fatty acid beta-oxidation through providing NAD to the process of converting fatty acyl CoA to acetyl CoA.; peroxisomal NAD-malate dehydrogenase 2…	6.3	gluconeogenesis / glyoxylate cycle.Malate DH	Chara_Exp5_MF1_alkaline_2		4	606.852	2423.38	1114300
MF4_acidic	Unigene3237_All	AIVNIISNPVNSTVPIAAEVFKK	(q42972|mdhg_orysa : 481.0) Malate dehydrogenase, glyoxysomal precursor (EC 1.1.1.37) - Oryza sativa (Rice) & (at5g09660 : 470.0) encodes a microbody NAD-dependent malate dehydrogenase encodes an peroxisomal NAD-malate dehydrogenase that is involved in fatty acid beta-oxidation through providing NAD to the process of converting fatty acyl CoA to acetyl CoA.; peroxisomal NAD-malate dehydrogenase 2…	6.3	gluconeogenesis / glyoxylate cycle.Malate DH	Chara_Exp5_MF4_acid_1		4	606.852	2423.38	2794100
MF2_alkaline	Unigene3237_All	DDLFNINAGIVK	(q42972|mdhg_orysa : 481.0) Malate dehydrogenase, glyoxysomal precursor (EC 1.1.1.37) - Oryza sativa (Rice) & (at5g09660 : 470.0) encodes a microbody NAD-dependent malate dehydrogenase encodes an peroxisomal NAD-malate dehydrogenase that is involved in fatty acid beta-oxidation through providing NAD to the process of converting fatty acyl CoA to acetyl CoA.; peroxisomal NAD-malate dehydrogenase 2…	6.3	gluconeogenesis / glyoxylate cycle.Malate DH	Chara_Exp5_MF2_alkaline_2	440.237	3	440.238	1317.69
MF2_alkaline	Unigene3237_All	DDLFNINAGIVK	(q42972|mdhg_orysa : 481.0) Malate dehydrogenase, glyoxysomal precursor (EC 1.1.1.37) - Oryza sativa (Rice) & (at5g09660 : 470.0) encodes a microbody NAD-dependent malate dehydrogenase encodes an peroxisomal NAD-malate dehydrogenase that is involved in fatty acid beta-oxidation through providing NAD to the process of converting fatty acyl CoA to acetyl CoA.; peroxisomal NAD-malate dehydrogenase 2…	6.3	gluconeogenesis / glyoxylate cycle.Malate DH	Chara_Exp5_MF2_alkaline_3	660.355	2	659.854	1317.69	5667600
MF3_acidic	Unigene3237_All	DDLFNINAGIVK	(q42972|mdhg_orysa : 481.0) Malate dehydrogenase, glyoxysomal precursor (EC 1.1.1.37) - Oryza sativa (Rice) & (at5g09660 : 470.0) encodes a microbody NAD-dependent malate dehydrogenase encodes an peroxisomal NAD-malate dehydrogenase that is involved in fatty acid beta-oxidation through providing NAD to the process of converting fatty acyl CoA to acetyl CoA.; peroxisomal NAD-malate dehydrogenase 2…	6.3	gluconeogenesis / glyoxylate cycle.Malate DH	Chara_Exp5_MF3_acid_1	659.853	2	659.854	1317.69	11873000
MF3_acidic	Unigene3237_All	DDLFNINAGIVK	(q42972|mdhg_orysa : 481.0) Malate dehydrogenase, glyoxysomal precursor (EC 1.1.1.37) - Oryza sativa (Rice) & (at5g09660 : 470.0) encodes a microbody NAD-dependent malate dehydrogenase encodes an peroxisomal NAD-malate dehydrogenase that is involved in fatty acid beta-oxidation through providing NAD to the process of converting fatty acyl CoA to acetyl CoA.; peroxisomal NAD-malate dehydrogenase 2…	6.3	gluconeogenesis / glyoxylate cycle.Malate DH	Chara_Exp5_MF3_acid_1	440.238	3	440.238	1317.69	1398200
MF3_acidic	Unigene3237_All	DDLFNINAGIVK	(q42972|mdhg_orysa : 481.0) Malate dehydrogenase, glyoxysomal precursor (EC 1.1.1.37) - Oryza sativa (Rice) & (at5g09660 : 470.0) encodes a microbody NAD-dependent malate dehydrogenase encodes an peroxisomal NAD-malate dehydrogenase that is involved in fatty acid beta-oxidation through providing NAD to the process of converting fatty acyl CoA to acetyl CoA.; peroxisomal NAD-malate dehydrogenase 2…	6.3	gluconeogenesis / glyoxylate cycle.Malate DH	Chara_Exp5_MF3_acid_2	440.239	3	440.238	1317.69	2574800
MF3_acidic	Unigene3237_All	DDLFNINAGIVK	(q42972|mdhg_orysa : 481.0) Malate dehydrogenase, glyoxysomal precursor (EC 1.1.1.37) - Oryza sativa (Rice) & (at5g09660 : 470.0) encodes a microbody NAD-dependent malate dehydrogenase encodes an peroxisomal NAD-malate dehydrogenase that is involved in fatty acid beta-oxidation through providing NAD to the process of converting fatty acyl CoA to acetyl CoA.; peroxisomal NAD-malate dehydrogenase 2…	6.3	gluconeogenesis / glyoxylate cycle.Malate DH	Chara_Exp5_MF3_acid_2	660.355	2	659.854	1317.69	11385000
MF3_acidic	Unigene3237_All	DDLFNINAGIVK	(q42972|mdhg_orysa : 481.0) Malate dehydrogenase, glyoxysomal precursor (EC 1.1.1.37) - Oryza sativa (Rice) & (at5g09660 : 470.0) encodes a microbody NAD-dependent malate dehydrogenase encodes an peroxisomal NAD-malate dehydrogenase that is involved in fatty acid beta-oxidation through providing NAD to the process of converting fatty acyl CoA to acetyl CoA.; peroxisomal NAD-malate dehydrogenase 2…	6.3	gluconeogenesis / glyoxylate cycle.Malate DH	Chara_Exp5_MF3_acid_3	659.853	2	659.854	1317.69	23225000
MF4_acidic	Unigene3237_All	DDLFNINAGIVK	(q42972|mdhg_orysa : 481.0) Malate dehydrogenase, glyoxysomal precursor (EC 1.1.1.37) - Oryza sativa (Rice) & (at5g09660 : 470.0) encodes a microbody NAD-dependent malate dehydrogenase encodes an peroxisomal NAD-malate dehydrogenase that is involved in fatty acid beta-oxidation through providing NAD to the process of converting fatty acyl CoA to acetyl CoA.; peroxisomal NAD-malate dehydrogenase 2…	6.3	gluconeogenesis / glyoxylate cycle.Malate DH	Chara_Exp5_MF4_acid_1	660.356	2	659.854	1317.69	4911000
MF4_acidic	Unigene3237_All	DDLFNINAGIVK	(q42972|mdhg_orysa : 481.0) Malate dehydrogenase, glyoxysomal precursor (EC 1.1.1.37) - Oryza sativa (Rice) & (at5g09660 : 470.0) encodes a microbody NAD-dependent malate dehydrogenase encodes an peroxisomal NAD-malate dehydrogenase that is involved in fatty acid beta-oxidation through providing NAD to the process of converting fatty acyl CoA to acetyl CoA.; peroxisomal NAD-malate dehydrogenase 2…	6.3	gluconeogenesis / glyoxylate cycle.Malate DH	Chara_Exp5_MF4_acid_1	440.572	3	440.238	1317.69
MF1_alkaline	Unigene3237_All	DDLFNINAGIVK	(q42972|mdhg_orysa : 481.0) Malate dehydrogenase, glyoxysomal precursor (EC 1.1.1.37) - Oryza sativa (Rice) & (at5g09660 : 470.0) encodes a microbody NAD-dependent malate dehydrogenase encodes an peroxisomal NAD-malate dehydrogenase that is involved in fatty acid beta-oxidation through providing NAD to the process of converting fatty acyl CoA to acetyl CoA.; peroxisomal NAD-malate dehydrogenase 2…	6.3	gluconeogenesis / glyoxylate cycle.Malate DH	Chara_Exp5_MF1_alkaline_2		2	659.854	1317.69	7802100
MF1_alkaline	Unigene3237_All	DDLFNINAGIVK	(q42972|mdhg_orysa : 481.0) Malate dehydrogenase, glyoxysomal precursor (EC 1.1.1.37) - Oryza sativa (Rice) & (at5g09660 : 470.0) encodes a microbody NAD-dependent malate dehydrogenase encodes an peroxisomal NAD-malate dehydrogenase that is involved in fatty acid beta-oxidation through providing NAD to the process of converting fatty acyl CoA to acetyl CoA.; peroxisomal NAD-malate dehydrogenase 2…	6.3	gluconeogenesis / glyoxylate cycle.Malate DH	Chara_Exp5_MF1_alkaline_3		3	440.238	1317.69	1029500
MF2_alkaline	Unigene3237_All	DDLFNINAGIVK	(q42972|mdhg_orysa : 481.0) Malate dehydrogenase, glyoxysomal precursor (EC 1.1.1.37) - Oryza sativa (Rice) & (at5g09660 : 470.0) encodes a microbody NAD-dependent malate dehydrogenase encodes an peroxisomal NAD-malate dehydrogenase that is involved in fatty acid beta-oxidation through providing NAD to the process of converting fatty acyl CoA to acetyl CoA.; peroxisomal NAD-malate dehydrogenase 2…	6.3	gluconeogenesis / glyoxylate cycle.Malate DH	Chara_Exp5_MF2_alkaline_1		2	659.854	1317.69	5697200
MF3_acidic	Unigene3237_All	DDLFNINAGIVK	(q42972|mdhg_orysa : 481.0) Malate dehydrogenase, glyoxysomal precursor (EC 1.1.1.37) - Oryza sativa (Rice) & (at5g09660 : 470.0) encodes a microbody NAD-dependent malate dehydrogenase encodes an peroxisomal NAD-malate dehydrogenase that is involved in fatty acid beta-oxidation through providing NAD to the process of converting fatty acyl CoA to acetyl CoA.; peroxisomal NAD-malate dehydrogenase 2…	6.3	gluconeogenesis / glyoxylate cycle.Malate DH	Chara_Exp5_MF3_acid_3		3	440.238	1317.69	3577000
MF1_alkaline	Unigene3237_All	IQNGGTEVVEAK	(q42972|mdhg_orysa : 481.0) Malate dehydrogenase, glyoxysomal precursor (EC 1.1.1.37) - Oryza sativa (Rice) & (at5g09660 : 470.0) encodes a microbody NAD-dependent malate dehydrogenase encodes an peroxisomal NAD-malate dehydrogenase that is involved in fatty acid beta-oxidation through providing NAD to the process of converting fatty acyl CoA to acetyl CoA.; peroxisomal NAD-malate dehydrogenase 2…	6.3	gluconeogenesis / glyoxylate cycle.Malate DH	Chara_Exp5_MF1_alkaline_2	622.828	2	622.828	1243.64	10246000
MF1_alkaline	Unigene3237_All	IQNGGTEVVEAK	(q42972|mdhg_orysa : 481.0) Malate dehydrogenase, glyoxysomal precursor (EC 1.1.1.37) - Oryza sativa (Rice) & (at5g09660 : 470.0) encodes a microbody NAD-dependent malate dehydrogenase encodes an peroxisomal NAD-malate dehydrogenase that is involved in fatty acid beta-oxidation through providing NAD to the process of converting fatty acyl CoA to acetyl CoA.; peroxisomal NAD-malate dehydrogenase 2…	6.3	gluconeogenesis / glyoxylate cycle.Malate DH	Chara_Exp5_MF1_alkaline_3	622.827	2	622.828	1243.64	6553200
MF2_alkaline	Unigene3237_All	IQNGGTEVVEAK	(q42972|mdhg_orysa : 481.0) Malate dehydrogenase, glyoxysomal precursor (EC 1.1.1.37) - Oryza sativa (Rice) & (at5g09660 : 470.0) encodes a microbody NAD-dependent malate dehydrogenase encodes an peroxisomal NAD-malate dehydrogenase that is involved in fatty acid beta-oxidation through providing NAD to the process of converting fatty acyl CoA to acetyl CoA.; peroxisomal NAD-malate dehydrogenase 2…	6.3	gluconeogenesis / glyoxylate cycle.Malate DH	Chara_Exp5_MF2_alkaline_1	623.328	2	622.828	1243.64	12352000
MF2_alkaline	Unigene3237_All	IQNGGTEVVEAK	(q42972|mdhg_orysa : 481.0) Malate dehydrogenase, glyoxysomal precursor (EC 1.1.1.37) - Oryza sativa (Rice) & (at5g09660 : 470.0) encodes a microbody NAD-dependent malate dehydrogenase encodes an peroxisomal NAD-malate dehydrogenase that is involved in fatty acid beta-oxidation through providing NAD to the process of converting fatty acyl CoA to acetyl CoA.; peroxisomal NAD-malate dehydrogenase 2…	6.3	gluconeogenesis / glyoxylate cycle.Malate DH	Chara_Exp5_MF2_alkaline_2	622.827	2	622.828	1243.64	11399000
MF2_alkaline	Unigene3237_All	IQNGGTEVVEAK	(q42972|mdhg_orysa : 481.0) Malate dehydrogenase, glyoxysomal precursor (EC 1.1.1.37) - Oryza sativa (Rice) & (at5g09660 : 470.0) encodes a microbody NAD-dependent malate dehydrogenase encodes an peroxisomal NAD-malate dehydrogenase that is involved in fatty acid beta-oxidation through providing NAD to the process of converting fatty acyl CoA to acetyl CoA.; peroxisomal NAD-malate dehydrogenase 2…	6.3	gluconeogenesis / glyoxylate cycle.Malate DH	Chara_Exp5_MF2_alkaline_3	622.828	2	622.828	1243.64	12160000
MF3_acidic	Unigene3237_All	IQNGGTEVVEAK	(q42972|mdhg_orysa : 481.0) Malate dehydrogenase, glyoxysomal precursor (EC 1.1.1.37) - Oryza sativa (Rice) & (at5g09660 : 470.0) encodes a microbody NAD-dependent malate dehydrogenase encodes an peroxisomal NAD-malate dehydrogenase that is involved in fatty acid beta-oxidation through providing NAD to the process of converting fatty acyl CoA to acetyl CoA.; peroxisomal NAD-malate dehydrogenase 2…	6.3	gluconeogenesis / glyoxylate cycle.Malate DH	Chara_Exp5_MF3_acid_1	622.828	2	622.828	1243.64	27878000
MF3_acidic	Unigene3237_All	IQNGGTEVVEAK	(q42972|mdhg_orysa : 481.0) Malate dehydrogenase, glyoxysomal precursor (EC 1.1.1.37) - Oryza sativa (Rice) & (at5g09660 : 470.0) encodes a microbody NAD-dependent malate dehydrogenase encodes an peroxisomal NAD-malate dehydrogenase that is involved in fatty acid beta-oxidation through providing NAD to the process of converting fatty acyl CoA to acetyl CoA.; peroxisomal NAD-malate dehydrogenase 2…	6.3	gluconeogenesis / glyoxylate cycle.Malate DH	Chara_Exp5_MF3_acid_2	622.828	2	622.828	1243.64	22735000
MF3_acidic	Unigene3237_All	IQNGGTEVVEAK	(q42972|mdhg_orysa : 481.0) Malate dehydrogenase, glyoxysomal precursor (EC 1.1.1.37) - Oryza sativa (Rice) & (at5g09660 : 470.0) encodes a microbody NAD-dependent malate dehydrogenase encodes an peroxisomal NAD-malate dehydrogenase that is involved in fatty acid beta-oxidation through providing NAD to the process of converting fatty acyl CoA to acetyl CoA.; peroxisomal NAD-malate dehydrogenase 2…	6.3	gluconeogenesis / glyoxylate cycle.Malate DH	Chara_Exp5_MF3_acid_3	622.827	2	622.828	1243.64	39126000
MF4_acidic	Unigene3237_All	IQNGGTEVVEAK	(q42972|mdhg_orysa : 481.0) Malate dehydrogenase, glyoxysomal precursor (EC 1.1.1.37) - Oryza sativa (Rice) & (at5g09660 : 470.0) encodes a microbody NAD-dependent malate dehydrogenase encodes an peroxisomal NAD-malate dehydrogenase that is involved in fatty acid beta-oxidation through providing NAD to the process of converting fatty acyl CoA to acetyl CoA.; peroxisomal NAD-malate dehydrogenase 2…	6.3	gluconeogenesis / glyoxylate cycle.Malate DH	Chara_Exp5_MF4_acid_1	622.827	2	622.828	1243.64	25012000
MF4_acidic	Unigene3237_All	IQNGGTEVVEAK	(q42972|mdhg_orysa : 481.0) Malate dehydrogenase, glyoxysomal precursor (EC 1.1.1.37) - Oryza sativa (Rice) & (at5g09660 : 470.0) encodes a microbody NAD-dependent malate dehydrogenase encodes an peroxisomal NAD-malate dehydrogenase that is involved in fatty acid beta-oxidation through providing NAD to the process of converting fatty acyl CoA to acetyl CoA.; peroxisomal NAD-malate dehydrogenase 2…	6.3	gluconeogenesis / glyoxylate cycle.Malate DH	Chara_Exp5_MF4_acid_2	622.828	2	622.828	1243.64	26395000
MF3_acidic	Unigene3237_All	KLFGVTTLDVVR	(q42972|mdhg_orysa : 481.0) Malate dehydrogenase, glyoxysomal precursor (EC 1.1.1.37) - Oryza sativa (Rice) & (at5g09660 : 470.0) encodes a microbody NAD-dependent malate dehydrogenase encodes an peroxisomal NAD-malate dehydrogenase that is involved in fatty acid beta-oxidation through providing NAD to the process of converting fatty acyl CoA to acetyl CoA.; peroxisomal NAD-malate dehydrogenase 2…	6.3	gluconeogenesis / glyoxylate cycle.Malate DH	Chara_Exp5_MF3_acid_3	449.938	3	449.938	1346.79	6513500
MF1_alkaline	Unigene3237_All	LFGVTTLDVVR	(q42972|mdhg_orysa : 481.0) Malate dehydrogenase, glyoxysomal precursor (EC 1.1.1.37) - Oryza sativa (Rice) & (at5g09660 : 470.0) encodes a microbody NAD-dependent malate dehydrogenase encodes an peroxisomal NAD-malate dehydrogenase that is involved in fatty acid beta-oxidation through providing NAD to the process of converting fatty acyl CoA to acetyl CoA.; peroxisomal NAD-malate dehydrogenase 2…	6.3	gluconeogenesis / glyoxylate cycle.Malate DH	Chara_Exp5_MF1_alkaline_2	610.356	2	610.356	1218.7	9688200
MF1_alkaline	Unigene3237_All	LFGVTTLDVVR	(q42972|mdhg_orysa : 481.0) Malate dehydrogenase, glyoxysomal precursor (EC 1.1.1.37) - Oryza sativa (Rice) & (at5g09660 : 470.0) encodes a microbody NAD-dependent malate dehydrogenase encodes an peroxisomal NAD-malate dehydrogenase that is involved in fatty acid beta-oxidation through providing NAD to the process of converting fatty acyl CoA to acetyl CoA.; peroxisomal NAD-malate dehydrogenase 2…	6.3	gluconeogenesis / glyoxylate cycle.Malate DH	Chara_Exp5_MF1_alkaline_3	610.357	2	610.356	1218.7	9577600
MF2_alkaline	Unigene3237_All	LFGVTTLDVVR	(q42972|mdhg_orysa : 481.0) Malate dehydrogenase, glyoxysomal precursor (EC 1.1.1.37) - Oryza sativa (Rice) & (at5g09660 : 470.0) encodes a microbody NAD-dependent malate dehydrogenase encodes an peroxisomal NAD-malate dehydrogenase that is involved in fatty acid beta-oxidation through providing NAD to the process of converting fatty acyl CoA to acetyl CoA.; peroxisomal NAD-malate dehydrogenase 2…	6.3	gluconeogenesis / glyoxylate cycle.Malate DH	Chara_Exp5_MF2_alkaline_1	610.356	2	610.356	1218.7	10422000
MF2_alkaline	Unigene3237_All	LFGVTTLDVVR	(q42972|mdhg_orysa : 481.0) Malate dehydrogenase, glyoxysomal precursor (EC 1.1.1.37) - Oryza sativa (Rice) & (at5g09660 : 470.0) encodes a microbody NAD-dependent malate dehydrogenase encodes an peroxisomal NAD-malate dehydrogenase that is involved in fatty acid beta-oxidation through providing NAD to the process of converting fatty acyl CoA to acetyl CoA.; peroxisomal NAD-malate dehydrogenase 2…	6.3	gluconeogenesis / glyoxylate cycle.Malate DH	Chara_Exp5_MF2_alkaline_2	610.357	2	610.356	1218.7	8432200
MF2_alkaline	Unigene3237_All	LFGVTTLDVVR	(q42972|mdhg_orysa : 481.0) Malate dehydrogenase, glyoxysomal precursor (EC 1.1.1.37) - Oryza sativa (Rice) & (at5g09660 : 470.0) encodes a microbody NAD-dependent malate dehydrogenase encodes an peroxisomal NAD-malate dehydrogenase that is involved in fatty acid beta-oxidation through providing NAD to the process of converting fatty acyl CoA to acetyl CoA.; peroxisomal NAD-malate dehydrogenase 2…	6.3	gluconeogenesis / glyoxylate cycle.Malate DH	Chara_Exp5_MF2_alkaline_3	610.356	2	610.356	1218.7	9506600
MF3_acidic	Unigene3237_All	LFGVTTLDVVR	(q42972|mdhg_orysa : 481.0) Malate dehydrogenase, glyoxysomal precursor (EC 1.1.1.37) - Oryza sativa (Rice) & (at5g09660 : 470.0) encodes a microbody NAD-dependent malate dehydrogenase encodes an peroxisomal NAD-malate dehydrogenase that is involved in fatty acid beta-oxidation through providing NAD to the process of converting fatty acyl CoA to acetyl CoA.; peroxisomal NAD-malate dehydrogenase 2…	6.3	gluconeogenesis / glyoxylate cycle.Malate DH	Chara_Exp5_MF3_acid_1	610.356	2	610.356	1218.7	23365000
MF3_acidic	Unigene3237_All	LFGVTTLDVVR	(q42972|mdhg_orysa : 481.0) Malate dehydrogenase, glyoxysomal precursor (EC 1.1.1.37) - Oryza sativa (Rice) & (at5g09660 : 470.0) encodes a microbody NAD-dependent malate dehydrogenase encodes an peroxisomal NAD-malate dehydrogenase that is involved in fatty acid beta-oxidation through providing NAD to the process of converting fatty acyl CoA to acetyl CoA.; peroxisomal NAD-malate dehydrogenase 2…	6.3	gluconeogenesis / glyoxylate cycle.Malate DH	Chara_Exp5_MF3_acid_2	610.356	2	610.356	1218.7	25787000
MF3_acidic	Unigene3237_All	LFGVTTLDVVR	(q42972|mdhg_orysa : 481.0) Malate dehydrogenase, glyoxysomal precursor (EC 1.1.1.37) - Oryza sativa (Rice) & (at5g09660 : 470.0) encodes a microbody NAD-dependent malate dehydrogenase encodes an peroxisomal NAD-malate dehydrogenase that is involved in fatty acid beta-oxidation through providing NAD to the process of converting fatty acyl CoA to acetyl CoA.; peroxisomal NAD-malate dehydrogenase 2…	6.3	gluconeogenesis / glyoxylate cycle.Malate DH	Chara_Exp5_MF3_acid_3	610.357	2	610.356	1218.7	59162000
MF4_acidic	Unigene3237_All	LFGVTTLDVVR	(q42972|mdhg_orysa : 481.0) Malate dehydrogenase, glyoxysomal precursor (EC 1.1.1.37) - Oryza sativa (Rice) & (at5g09660 : 470.0) encodes a microbody NAD-dependent malate dehydrogenase encodes an peroxisomal NAD-malate dehydrogenase that is involved in fatty acid beta-oxidation through providing NAD to the process of converting fatty acyl CoA to acetyl CoA.; peroxisomal NAD-malate dehydrogenase 2…	6.3	gluconeogenesis / glyoxylate cycle.Malate DH	Chara_Exp5_MF4_acid_1	610.356	2	610.356	1218.7	10596000
MF4_acidic	Unigene3237_All	LFGVTTLDVVR	(q42972|mdhg_orysa : 481.0) Malate dehydrogenase, glyoxysomal precursor (EC 1.1.1.37) - Oryza sativa (Rice) & (at5g09660 : 470.0) encodes a microbody NAD-dependent malate dehydrogenase encodes an peroxisomal NAD-malate dehydrogenase that is involved in fatty acid beta-oxidation through providing NAD to the process of converting fatty acyl CoA to acetyl CoA.; peroxisomal NAD-malate dehydrogenase 2…	6.3	gluconeogenesis / glyoxylate cycle.Malate DH	Chara_Exp5_MF4_acid_2	610.356	2	610.356	1218.7	8991900
MF2_alkaline	Unigene3237_All	MNPLVGTLNLYDVVNTPGVTADLSHTNTSAQVR	(q42972|mdhg_orysa : 481.0) Malate dehydrogenase, glyoxysomal precursor (EC 1.1.1.37) - Oryza sativa (Rice) & (at5g09660 : 470.0) encodes a microbody NAD-dependent malate dehydrogenase encodes an peroxisomal NAD-malate dehydrogenase that is involved in fatty acid beta-oxidation through providing NAD to the process of converting fatty acyl CoA to acetyl CoA.; peroxisomal NAD-malate dehydrogenase 2…	6.3	gluconeogenesis / glyoxylate cycle.Malate DH	Chara_Exp5_MF2_alkaline_1	875.701	4	875.198	3496.76	4581700
MF2_alkaline	Unigene3237_All	MNPLVGTLNLYDVVNTPGVTADLSHTNTSAQVR	(q42972|mdhg_orysa : 481.0) Malate dehydrogenase, glyoxysomal precursor (EC 1.1.1.37) - Oryza sativa (Rice) & (at5g09660 : 470.0) encodes a microbody NAD-dependent malate dehydrogenase encodes an peroxisomal NAD-malate dehydrogenase that is involved in fatty acid beta-oxidation through providing NAD to the process of converting fatty acyl CoA to acetyl CoA.; peroxisomal NAD-malate dehydrogenase 2…	6.3	gluconeogenesis / glyoxylate cycle.Malate DH	Chara_Exp5_MF2_alkaline_2	875.7	4	875.198	3496.76	4299800
MF2_alkaline	Unigene3237_All	MNPLVGTLNLYDVVNTPGVTADLSHTNTSAQVR	(q42972|mdhg_orysa : 481.0) Malate dehydrogenase, glyoxysomal precursor (EC 1.1.1.37) - Oryza sativa (Rice) & (at5g09660 : 470.0) encodes a microbody NAD-dependent malate dehydrogenase encodes an peroxisomal NAD-malate dehydrogenase that is involved in fatty acid beta-oxidation through providing NAD to the process of converting fatty acyl CoA to acetyl CoA.; peroxisomal NAD-malate dehydrogenase 2…	6.3	gluconeogenesis / glyoxylate cycle.Malate DH	Chara_Exp5_MF2_alkaline_3	875.698	4	875.198	3496.76	4334400
MF3_acidic	Unigene3237_All	MNPLVGTLNLYDVVNTPGVTADLSHTNTSAQVR	(q42972|mdhg_orysa : 481.0) Malate dehydrogenase, glyoxysomal precursor (EC 1.1.1.37) - Oryza sativa (Rice) & (at5g09660 : 470.0) encodes a microbody NAD-dependent malate dehydrogenase encodes an peroxisomal NAD-malate dehydrogenase that is involved in fatty acid beta-oxidation through providing NAD to the process of converting fatty acyl CoA to acetyl CoA.; peroxisomal NAD-malate dehydrogenase 2…	6.3	gluconeogenesis / glyoxylate cycle.Malate DH	Chara_Exp5_MF3_acid_1	875.448	4	875.198	3496.76	11682000
MF3_acidic	Unigene3237_All	MNPLVGTLNLYDVVNTPGVTADLSHTNTSAQVR	(q42972|mdhg_orysa : 481.0) Malate dehydrogenase, glyoxysomal precursor (EC 1.1.1.37) - Oryza sativa (Rice) & (at5g09660 : 470.0) encodes a microbody NAD-dependent malate dehydrogenase encodes an peroxisomal NAD-malate dehydrogenase that is involved in fatty acid beta-oxidation through providing NAD to the process of converting fatty acyl CoA to acetyl CoA.; peroxisomal NAD-malate dehydrogenase 2…	6.3	gluconeogenesis / glyoxylate cycle.Malate DH	Chara_Exp5_MF3_acid_1	1166.93	3	1166.59	3496.76	5102800
MF3_acidic	Unigene3237_All	MNPLVGTLNLYDVVNTPGVTADLSHTNTSAQVR	(q42972|mdhg_orysa : 481.0) Malate dehydrogenase, glyoxysomal precursor (EC 1.1.1.37) - Oryza sativa (Rice) & (at5g09660 : 470.0) encodes a microbody NAD-dependent malate dehydrogenase encodes an peroxisomal NAD-malate dehydrogenase that is involved in fatty acid beta-oxidation through providing NAD to the process of converting fatty acyl CoA to acetyl CoA.; peroxisomal NAD-malate dehydrogenase 2…	6.3	gluconeogenesis / glyoxylate cycle.Malate DH	Chara_Exp5_MF3_acid_2	875.949	4	875.198	3496.76	10517000
MF3_acidic	Unigene3237_All	MNPLVGTLNLYDVVNTPGVTADLSHTNTSAQVR	(q42972|mdhg_orysa : 481.0) Malate dehydrogenase, glyoxysomal precursor (EC 1.1.1.37) - Oryza sativa (Rice) & (at5g09660 : 470.0) encodes a microbody NAD-dependent malate dehydrogenase encodes an peroxisomal NAD-malate dehydrogenase that is involved in fatty acid beta-oxidation through providing NAD to the process of converting fatty acyl CoA to acetyl CoA.; peroxisomal NAD-malate dehydrogenase 2…	6.3	gluconeogenesis / glyoxylate cycle.Malate DH	Chara_Exp5_MF3_acid_2	1166.93	3	1166.59	3496.76	4910400
MF3_acidic	Unigene3237_All	MNPLVGTLNLYDVVNTPGVTADLSHTNTSAQVR	(q42972|mdhg_orysa : 481.0) Malate dehydrogenase, glyoxysomal precursor (EC 1.1.1.37) - Oryza sativa (Rice) & (at5g09660 : 470.0) encodes a microbody NAD-dependent malate dehydrogenase encodes an peroxisomal NAD-malate dehydrogenase that is involved in fatty acid beta-oxidation through providing NAD to the process of converting fatty acyl CoA to acetyl CoA.; peroxisomal NAD-malate dehydrogenase 2…	6.3	gluconeogenesis / glyoxylate cycle.Malate DH	Chara_Exp5_MF3_acid_3	875.449	4	875.198	3496.76	20984000
MF3_acidic	Unigene3237_All	MNPLVGTLNLYDVVNTPGVTADLSHTNTSAQVR	(q42972|mdhg_orysa : 481.0) Malate dehydrogenase, glyoxysomal precursor (EC 1.1.1.37) - Oryza sativa (Rice) & (at5g09660 : 470.0) encodes a microbody NAD-dependent malate dehydrogenase encodes an peroxisomal NAD-malate dehydrogenase that is involved in fatty acid beta-oxidation through providing NAD to the process of converting fatty acyl CoA to acetyl CoA.; peroxisomal NAD-malate dehydrogenase 2…	6.3	gluconeogenesis / glyoxylate cycle.Malate DH	Chara_Exp5_MF3_acid_3	1167.6	3	1166.59	3496.76	8273000
MF3_acidic	Unigene3237_All	MNPLVGTLNLYDVVNTPGVTADLSHTNTSAQVR	(q42972|mdhg_orysa : 481.0) Malate dehydrogenase, glyoxysomal precursor (EC 1.1.1.37) - Oryza sativa (Rice) & (at5g09660 : 470.0) encodes a microbody NAD-dependent malate dehydrogenase encodes an peroxisomal NAD-malate dehydrogenase that is involved in fatty acid beta-oxidation through providing NAD to the process of converting fatty acyl CoA to acetyl CoA.; peroxisomal NAD-malate dehydrogenase 2…	6.3	gluconeogenesis / glyoxylate cycle.Malate DH	Chara_Exp5_MF3_acid_3	1166.6	3	1166.59	3496.76
MF4_acidic	Unigene3237_All	MNPLVGTLNLYDVVNTPGVTADLSHTNTSAQVR	(q42972|mdhg_orysa : 481.0) Malate dehydrogenase, glyoxysomal precursor (EC 1.1.1.37) - Oryza sativa (Rice) & (at5g09660 : 470.0) encodes a microbody NAD-dependent malate dehydrogenase encodes an peroxisomal NAD-malate dehydrogenase that is involved in fatty acid beta-oxidation through providing NAD to the process of converting fatty acyl CoA to acetyl CoA.; peroxisomal NAD-malate dehydrogenase 2…	6.3	gluconeogenesis / glyoxylate cycle.Malate DH	Chara_Exp5_MF4_acid_1	875.7	4	875.198	3496.76	4170700
MF4_acidic	Unigene3237_All	MNPLVGTLNLYDVVNTPGVTADLSHTNTSAQVR	(q42972|mdhg_orysa : 481.0) Malate dehydrogenase, glyoxysomal precursor (EC 1.1.1.37) - Oryza sativa (Rice) & (at5g09660 : 470.0) encodes a microbody NAD-dependent malate dehydrogenase encodes an peroxisomal NAD-malate dehydrogenase that is involved in fatty acid beta-oxidation through providing NAD to the process of converting fatty acyl CoA to acetyl CoA.; peroxisomal NAD-malate dehydrogenase 2…	6.3	gluconeogenesis / glyoxylate cycle.Malate DH	Chara_Exp5_MF4_acid_2	875.443	4	875.198	3496.76	4724800
MF1_alkaline	Unigene3237_All	MNPLVGTLNLYDVVNTPGVTADLSHTNTSAQVR	(q42972|mdhg_orysa : 481.0) Malate dehydrogenase, glyoxysomal precursor (EC 1.1.1.37) - Oryza sativa (Rice) & (at5g09660 : 470.0) encodes a microbody NAD-dependent malate dehydrogenase encodes an peroxisomal NAD-malate dehydrogenase that is involved in fatty acid beta-oxidation through providing NAD to the process of converting fatty acyl CoA to acetyl CoA.; peroxisomal NAD-malate dehydrogenase 2…	6.3	gluconeogenesis / glyoxylate cycle.Malate DH	Chara_Exp5_MF1_alkaline_3		4	875.198	3496.76	3133500
MF3_acidic	Unigene3237_All	MNPLVGTLNLYDVVNTPGVTADLSHTNTSAQVR	(q42972|mdhg_orysa : 481.0) Malate dehydrogenase, glyoxysomal precursor (EC 1.1.1.37) - Oryza sativa (Rice) & (at5g09660 : 470.0) encodes a microbody NAD-dependent malate dehydrogenase encodes an peroxisomal NAD-malate dehydrogenase that is involved in fatty acid beta-oxidation through providing NAD to the process of converting fatty acyl CoA to acetyl CoA.; peroxisomal NAD-malate dehydrogenase 2…	6.3	gluconeogenesis / glyoxylate cycle.Malate DH	Chara_Exp5_MF3_acid_3	879.448	4	879.197	3512.76	6360900
MF3_acidic	Unigene3237_All	NGIEEYLPLGPMNEYER	(q42972|mdhg_orysa : 481.0) Malate dehydrogenase, glyoxysomal precursor (EC 1.1.1.37) - Oryza sativa (Rice) & (at5g09660 : 470.0) encodes a microbody NAD-dependent malate dehydrogenase encodes an peroxisomal NAD-malate dehydrogenase that is involved in fatty acid beta-oxidation through providing NAD to the process of converting fatty acyl CoA to acetyl CoA.; peroxisomal NAD-malate dehydrogenase 2…	6.3	gluconeogenesis / glyoxylate cycle.Malate DH	Chara_Exp5_MF3_acid_1	1012.98	2	1012.48	2022.94	2214100
MF3_acidic	Unigene3237_All	NGIEEYLPLGPMNEYER	(q42972|mdhg_orysa : 481.0) Malate dehydrogenase, glyoxysomal precursor (EC 1.1.1.37) - Oryza sativa (Rice) & (at5g09660 : 470.0) encodes a microbody NAD-dependent malate dehydrogenase encodes an peroxisomal NAD-malate dehydrogenase that is involved in fatty acid beta-oxidation through providing NAD to the process of converting fatty acyl CoA to acetyl CoA.; peroxisomal NAD-malate dehydrogenase 2…	6.3	gluconeogenesis / glyoxylate cycle.Malate DH	Chara_Exp5_MF3_acid_1	675.32	3	675.319	2022.94	4458300
MF3_acidic	Unigene3237_All	NGIEEYLPLGPMNEYER	(q42972|mdhg_orysa : 481.0) Malate dehydrogenase, glyoxysomal precursor (EC 1.1.1.37) - Oryza sativa (Rice) & (at5g09660 : 470.0) encodes a microbody NAD-dependent malate dehydrogenase encodes an peroxisomal NAD-malate dehydrogenase that is involved in fatty acid beta-oxidation through providing NAD to the process of converting fatty acyl CoA to acetyl CoA.; peroxisomal NAD-malate dehydrogenase 2…	6.3	gluconeogenesis / glyoxylate cycle.Malate DH	Chara_Exp5_MF3_acid_2	1012.48	2	1012.48	2022.94	6581400
MF3_acidic	Unigene3237_All	NGIEEYLPLGPMNEYER	(q42972|mdhg_orysa : 481.0) Malate dehydrogenase, glyoxysomal precursor (EC 1.1.1.37) - Oryza sativa (Rice) & (at5g09660 : 470.0) encodes a microbody NAD-dependent malate dehydrogenase encodes an peroxisomal NAD-malate dehydrogenase that is involved in fatty acid beta-oxidation through providing NAD to the process of converting fatty acyl CoA to acetyl CoA.; peroxisomal NAD-malate dehydrogenase 2…	6.3	gluconeogenesis / glyoxylate cycle.Malate DH	Chara_Exp5_MF3_acid_2	675.32	3	675.319	2022.94	4138100
MF3_acidic	Unigene3237_All	NGIEEYLPLGPMNEYER	(q42972|mdhg_orysa : 481.0) Malate dehydrogenase, glyoxysomal precursor (EC 1.1.1.37) - Oryza sativa (Rice) & (at5g09660 : 470.0) encodes a microbody NAD-dependent malate dehydrogenase encodes an peroxisomal NAD-malate dehydrogenase that is involved in fatty acid beta-oxidation through providing NAD to the process of converting fatty acyl CoA to acetyl CoA.; peroxisomal NAD-malate dehydrogenase 2…	6.3	gluconeogenesis / glyoxylate cycle.Malate DH	Chara_Exp5_MF3_acid_3	675.653	3	675.319	2022.94	10219000
MF2_alkaline	Unigene3237_All	NGIEEYLPLGPMNEYER	(q42972|mdhg_orysa : 481.0) Malate dehydrogenase, glyoxysomal precursor (EC 1.1.1.37) - Oryza sativa (Rice) & (at5g09660 : 470.0) encodes a microbody NAD-dependent malate dehydrogenase encodes an peroxisomal NAD-malate dehydrogenase that is involved in fatty acid beta-oxidation through providing NAD to the process of converting fatty acyl CoA to acetyl CoA.; peroxisomal NAD-malate dehydrogenase 2…	6.3	gluconeogenesis / glyoxylate cycle.Malate DH	Chara_Exp5_MF2_alkaline_2		3	675.319	2022.94	3076400
MF4_acidic	Unigene3237_All	NGIEEYLPLGPMNEYER	(q42972|mdhg_orysa : 481.0) Malate dehydrogenase, glyoxysomal precursor (EC 1.1.1.37) - Oryza sativa (Rice) & (at5g09660 : 470.0) encodes a microbody NAD-dependent malate dehydrogenase encodes an peroxisomal NAD-malate dehydrogenase that is involved in fatty acid beta-oxidation through providing NAD to the process of converting fatty acyl CoA to acetyl CoA.; peroxisomal NAD-malate dehydrogenase 2…	6.3	gluconeogenesis / glyoxylate cycle.Malate DH	Chara_Exp5_MF4_acid_1		2	1012.48	2022.94	986650
MF1_alkaline	Unigene3237_All	QETDYLTNR	(q42972|mdhg_orysa : 481.0) Malate dehydrogenase, glyoxysomal precursor (EC 1.1.1.37) - Oryza sativa (Rice) & (at5g09660 : 470.0) encodes a microbody NAD-dependent malate dehydrogenase encodes an peroxisomal NAD-malate dehydrogenase that is involved in fatty acid beta-oxidation through providing NAD to the process of converting fatty acyl CoA to acetyl CoA.; peroxisomal NAD-malate dehydrogenase 2…	6.3	gluconeogenesis / glyoxylate cycle.Malate DH	Chara_Exp5_MF1_alkaline_2	570.271	2	570.27	1138.53	15476000
MF1_alkaline	Unigene3237_All	QETDYLTNR	(q42972|mdhg_orysa : 481.0) Malate dehydrogenase, glyoxysomal precursor (EC 1.1.1.37) - Oryza sativa (Rice) & (at5g09660 : 470.0) encodes a microbody NAD-dependent malate dehydrogenase encodes an peroxisomal NAD-malate dehydrogenase that is involved in fatty acid beta-oxidation through providing NAD to the process of converting fatty acyl CoA to acetyl CoA.; peroxisomal NAD-malate dehydrogenase 2…	6.3	gluconeogenesis / glyoxylate cycle.Malate DH	Chara_Exp5_MF1_alkaline_3	570.323	2	570.27	1138.53	8985700
MF2_alkaline	Unigene3237_All	QETDYLTNR	(q42972|mdhg_orysa : 481.0) Malate dehydrogenase, glyoxysomal precursor (EC 1.1.1.37) - Oryza sativa (Rice) & (at5g09660 : 470.0) encodes a microbody NAD-dependent malate dehydrogenase encodes an peroxisomal NAD-malate dehydrogenase that is involved in fatty acid beta-oxidation through providing NAD to the process of converting fatty acyl CoA to acetyl CoA.; peroxisomal NAD-malate dehydrogenase 2…	6.3	gluconeogenesis / glyoxylate cycle.Malate DH	Chara_Exp5_MF2_alkaline_1	570.269	2	570.27	1138.53	13684000
MF2_alkaline	Unigene3237_All	QETDYLTNR	(q42972|mdhg_orysa : 481.0) Malate dehydrogenase, glyoxysomal precursor (EC 1.1.1.37) - Oryza sativa (Rice) & (at5g09660 : 470.0) encodes a microbody NAD-dependent malate dehydrogenase encodes an peroxisomal NAD-malate dehydrogenase that is involved in fatty acid beta-oxidation through providing NAD to the process of converting fatty acyl CoA to acetyl CoA.; peroxisomal NAD-malate dehydrogenase 2…	6.3	gluconeogenesis / glyoxylate cycle.Malate DH	Chara_Exp5_MF2_alkaline_2	570.27	2	570.27	1138.53	6491200
MF2_alkaline	Unigene3237_All	QETDYLTNR	(q42972|mdhg_orysa : 481.0) Malate dehydrogenase, glyoxysomal precursor (EC 1.1.1.37) - Oryza sativa (Rice) & (at5g09660 : 470.0) encodes a microbody NAD-dependent malate dehydrogenase encodes an peroxisomal NAD-malate dehydrogenase that is involved in fatty acid beta-oxidation through providing NAD to the process of converting fatty acyl CoA to acetyl CoA.; peroxisomal NAD-malate dehydrogenase 2…	6.3	gluconeogenesis / glyoxylate cycle.Malate DH	Chara_Exp5_MF2_alkaline_3	570.27	2	570.27	1138.53	11047000
MF3_acidic	Unigene3237_All	QETDYLTNR	(q42972|mdhg_orysa : 481.0) Malate dehydrogenase, glyoxysomal precursor (EC 1.1.1.37) - Oryza sativa (Rice) & (at5g09660 : 470.0) encodes a microbody NAD-dependent malate dehydrogenase encodes an peroxisomal NAD-malate dehydrogenase that is involved in fatty acid beta-oxidation through providing NAD to the process of converting fatty acyl CoA to acetyl CoA.; peroxisomal NAD-malate dehydrogenase 2…	6.3	gluconeogenesis / glyoxylate cycle.Malate DH	Chara_Exp5_MF3_acid_1	570.27	2	570.27	1138.53	24458000
MF3_acidic	Unigene3237_All	QETDYLTNR	(q42972|mdhg_orysa : 481.0) Malate dehydrogenase, glyoxysomal precursor (EC 1.1.1.37) - Oryza sativa (Rice) & (at5g09660 : 470.0) encodes a microbody NAD-dependent malate dehydrogenase encodes an peroxisomal NAD-malate dehydrogenase that is involved in fatty acid beta-oxidation through providing NAD to the process of converting fatty acyl CoA to acetyl CoA.; peroxisomal NAD-malate dehydrogenase 2…	6.3	gluconeogenesis / glyoxylate cycle.Malate DH	Chara_Exp5_MF3_acid_2	570.27	2	570.27	1138.53	24019000
MF3_acidic	Unigene3237_All	QETDYLTNR	(q42972|mdhg_orysa : 481.0) Malate dehydrogenase, glyoxysomal precursor (EC 1.1.1.37) - Oryza sativa (Rice) & (at5g09660 : 470.0) encodes a microbody NAD-dependent malate dehydrogenase encodes an peroxisomal NAD-malate dehydrogenase that is involved in fatty acid beta-oxidation through providing NAD to the process of converting fatty acyl CoA to acetyl CoA.; peroxisomal NAD-malate dehydrogenase 2…	6.3	gluconeogenesis / glyoxylate cycle.Malate DH	Chara_Exp5_MF3_acid_3	570.27	2	570.27	1138.53	40124000
MF4_acidic	Unigene3237_All	QETDYLTNR	(q42972|mdhg_orysa : 481.0) Malate dehydrogenase, glyoxysomal precursor (EC 1.1.1.37) - Oryza sativa (Rice) & (at5g09660 : 470.0) encodes a microbody NAD-dependent malate dehydrogenase encodes an peroxisomal NAD-malate dehydrogenase that is involved in fatty acid beta-oxidation through providing NAD to the process of converting fatty acyl CoA to acetyl CoA.; peroxisomal NAD-malate dehydrogenase 2…	6.3	gluconeogenesis / glyoxylate cycle.Malate DH	Chara_Exp5_MF4_acid_1	570.27	2	570.27	1138.53	8739400
MF4_acidic	Unigene3237_All	QETDYLTNR	(q42972|mdhg_orysa : 481.0) Malate dehydrogenase, glyoxysomal precursor (EC 1.1.1.37) - Oryza sativa (Rice) & (at5g09660 : 470.0) encodes a microbody NAD-dependent malate dehydrogenase encodes an peroxisomal NAD-malate dehydrogenase that is involved in fatty acid beta-oxidation through providing NAD to the process of converting fatty acyl CoA to acetyl CoA.; peroxisomal NAD-malate dehydrogenase 2…	6.3	gluconeogenesis / glyoxylate cycle.Malate DH	Chara_Exp5_MF4_acid_2	570.271	2	570.27	1138.53	11167000
MF1_alkaline	Unigene3237_All	VAILGAAGGIGQPLALLMK	(q42972|mdhg_orysa : 481.0) Malate dehydrogenase, glyoxysomal precursor (EC 1.1.1.37) - Oryza sativa (Rice) & (at5g09660 : 470.0) encodes a microbody NAD-dependent malate dehydrogenase encodes an peroxisomal NAD-malate dehydrogenase that is involved in fatty acid beta-oxidation through providing NAD to the process of converting fatty acyl CoA to acetyl CoA.; peroxisomal NAD-malate dehydrogenase 2…	6.3	gluconeogenesis / glyoxylate cycle.Malate DH	Chara_Exp5_MF1_alkaline_2	598.362	3	598.362	1792.06
MF1_alkaline	Unigene3237_All	VAILGAAGGIGQPLALLMK	(q42972|mdhg_orysa : 481.0) Malate dehydrogenase, glyoxysomal precursor (EC 1.1.1.37) - Oryza sativa (Rice) & (at5g09660 : 470.0) encodes a microbody NAD-dependent malate dehydrogenase encodes an peroxisomal NAD-malate dehydrogenase that is involved in fatty acid beta-oxidation through providing NAD to the process of converting fatty acyl CoA to acetyl CoA.; peroxisomal NAD-malate dehydrogenase 2…	6.3	gluconeogenesis / glyoxylate cycle.Malate DH	Chara_Exp5_MF1_alkaline_3	598.363	3	598.362	1792.06
MF2_alkaline	Unigene3237_All	VAILGAAGGIGQPLALLMK	(q42972|mdhg_orysa : 481.0) Malate dehydrogenase, glyoxysomal precursor (EC 1.1.1.37) - Oryza sativa (Rice) & (at5g09660 : 470.0) encodes a microbody NAD-dependent malate dehydrogenase encodes an peroxisomal NAD-malate dehydrogenase that is involved in fatty acid beta-oxidation through providing NAD to the process of converting fatty acyl CoA to acetyl CoA.; peroxisomal NAD-malate dehydrogenase 2…	6.3	gluconeogenesis / glyoxylate cycle.Malate DH	Chara_Exp5_MF2_alkaline_1	598.362	3	598.362	1792.06
MF2_alkaline	Unigene3237_All	VAILGAAGGIGQPLALLMK	(q42972|mdhg_orysa : 481.0) Malate dehydrogenase, glyoxysomal precursor (EC 1.1.1.37) - Oryza sativa (Rice) & (at5g09660 : 470.0) encodes a microbody NAD-dependent malate dehydrogenase encodes an peroxisomal NAD-malate dehydrogenase that is involved in fatty acid beta-oxidation through providing NAD to the process of converting fatty acyl CoA to acetyl CoA.; peroxisomal NAD-malate dehydrogenase 2…	6.3	gluconeogenesis / glyoxylate cycle.Malate DH	Chara_Exp5_MF2_alkaline_2	598.694	3	598.362	1792.06	2948700
MF2_alkaline	Unigene3237_All	VAILGAAGGIGQPLALLMK	(q42972|mdhg_orysa : 481.0) Malate dehydrogenase, glyoxysomal precursor (EC 1.1.1.37) - Oryza sativa (Rice) & (at5g09660 : 470.0) encodes a microbody NAD-dependent malate dehydrogenase encodes an peroxisomal NAD-malate dehydrogenase that is involved in fatty acid beta-oxidation through providing NAD to the process of converting fatty acyl CoA to acetyl CoA.; peroxisomal NAD-malate dehydrogenase 2…	6.3	gluconeogenesis / glyoxylate cycle.Malate DH	Chara_Exp5_MF2_alkaline_3	598.697	3	598.362	1792.06	1811900
MF3_acidic	Unigene3237_All	VAILGAAGGIGQPLALLMK	(q42972|mdhg_orysa : 481.0) Malate dehydrogenase, glyoxysomal precursor (EC 1.1.1.37) - Oryza sativa (Rice) & (at5g09660 : 470.0) encodes a microbody NAD-dependent malate dehydrogenase encodes an peroxisomal NAD-malate dehydrogenase that is involved in fatty acid beta-oxidation through providing NAD to the process of converting fatty acyl CoA to acetyl CoA.; peroxisomal NAD-malate dehydrogenase 2…	6.3	gluconeogenesis / glyoxylate cycle.Malate DH	Chara_Exp5_MF3_acid_1	598.696	3	598.362	1792.06	5443700
MF3_acidic	Unigene3237_All	VAILGAAGGIGQPLALLMK	(q42972|mdhg_orysa : 481.0) Malate dehydrogenase, glyoxysomal precursor (EC 1.1.1.37) - Oryza sativa (Rice) & (at5g09660 : 470.0) encodes a microbody NAD-dependent malate dehydrogenase encodes an peroxisomal NAD-malate dehydrogenase that is involved in fatty acid beta-oxidation through providing NAD to the process of converting fatty acyl CoA to acetyl CoA.; peroxisomal NAD-malate dehydrogenase 2…	6.3	gluconeogenesis / glyoxylate cycle.Malate DH	Chara_Exp5_MF3_acid_1	897.539	2	897.04	1792.06	3077400
MF3_acidic	Unigene3237_All	VAILGAAGGIGQPLALLMK	(q42972|mdhg_orysa : 481.0) Malate dehydrogenase, glyoxysomal precursor (EC 1.1.1.37) - Oryza sativa (Rice) & (at5g09660 : 470.0) encodes a microbody NAD-dependent malate dehydrogenase encodes an peroxisomal NAD-malate dehydrogenase that is involved in fatty acid beta-oxidation through providing NAD to the process of converting fatty acyl CoA to acetyl CoA.; peroxisomal NAD-malate dehydrogenase 2…	6.3	gluconeogenesis / glyoxylate cycle.Malate DH	Chara_Exp5_MF3_acid_2	598.696	3	598.362	1792.06	8144700
MF3_acidic	Unigene3237_All	VAILGAAGGIGQPLALLMK	(q42972|mdhg_orysa : 481.0) Malate dehydrogenase, glyoxysomal precursor (EC 1.1.1.37) - Oryza sativa (Rice) & (at5g09660 : 470.0) encodes a microbody NAD-dependent malate dehydrogenase encodes an peroxisomal NAD-malate dehydrogenase that is involved in fatty acid beta-oxidation through providing NAD to the process of converting fatty acyl CoA to acetyl CoA.; peroxisomal NAD-malate dehydrogenase 2…	6.3	gluconeogenesis / glyoxylate cycle.Malate DH	Chara_Exp5_MF3_acid_2	897.041	2	897.04	1792.06	3910400
MF3_acidic	Unigene3237_All	VAILGAAGGIGQPLALLMK	(q42972|mdhg_orysa : 481.0) Malate dehydrogenase, glyoxysomal precursor (EC 1.1.1.37) - Oryza sativa (Rice) & (at5g09660 : 470.0) encodes a microbody NAD-dependent malate dehydrogenase encodes an peroxisomal NAD-malate dehydrogenase that is involved in fatty acid beta-oxidation through providing NAD to the process of converting fatty acyl CoA to acetyl CoA.; peroxisomal NAD-malate dehydrogenase 2…	6.3	gluconeogenesis / glyoxylate cycle.Malate DH	Chara_Exp5_MF3_acid_3	598.363	3	598.362	1792.06	16596000
MF3_acidic	Unigene3237_All	VAILGAAGGIGQPLALLMK	(q42972|mdhg_orysa : 481.0) Malate dehydrogenase, glyoxysomal precursor (EC 1.1.1.37) - Oryza sativa (Rice) & (at5g09660 : 470.0) encodes a microbody NAD-dependent malate dehydrogenase encodes an peroxisomal NAD-malate dehydrogenase that is involved in fatty acid beta-oxidation through providing NAD to the process of converting fatty acyl CoA to acetyl CoA.; peroxisomal NAD-malate dehydrogenase 2…	6.3	gluconeogenesis / glyoxylate cycle.Malate DH	Chara_Exp5_MF3_acid_3	897.541	2	897.04	1792.06	8384600
MF4_acidic	Unigene3237_All	VAILGAAGGIGQPLALLMK	(q42972|mdhg_orysa : 481.0) Malate dehydrogenase, glyoxysomal precursor (EC 1.1.1.37) - Oryza sativa (Rice) & (at5g09660 : 470.0) encodes a microbody NAD-dependent malate dehydrogenase encodes an peroxisomal NAD-malate dehydrogenase that is involved in fatty acid beta-oxidation through providing NAD to the process of converting fatty acyl CoA to acetyl CoA.; peroxisomal NAD-malate dehydrogenase 2…	6.3	gluconeogenesis / glyoxylate cycle.Malate DH	Chara_Exp5_MF4_acid_2	598.697	3	598.362	1792.06	1877600
MF4_acidic	Unigene3237_All	VAILGAAGGIGQPLALLMK	(q42972|mdhg_orysa : 481.0) Malate dehydrogenase, glyoxysomal precursor (EC 1.1.1.37) - Oryza sativa (Rice) & (at5g09660 : 470.0) encodes a microbody NAD-dependent malate dehydrogenase encodes an peroxisomal NAD-malate dehydrogenase that is involved in fatty acid beta-oxidation through providing NAD to the process of converting fatty acyl CoA to acetyl CoA.; peroxisomal NAD-malate dehydrogenase 2…	6.3	gluconeogenesis / glyoxylate cycle.Malate DH	Chara_Exp5_MF4_acid_2	598.698	3	598.362	1792.06	3776600
MF4_acidic	Unigene3237_All	VAILGAAGGIGQPLALLMK	(q42972|mdhg_orysa : 481.0) Malate dehydrogenase, glyoxysomal precursor (EC 1.1.1.37) - Oryza sativa (Rice) & (at5g09660 : 470.0) encodes a microbody NAD-dependent malate dehydrogenase encodes an peroxisomal NAD-malate dehydrogenase that is involved in fatty acid beta-oxidation through providing NAD to the process of converting fatty acyl CoA to acetyl CoA.; peroxisomal NAD-malate dehydrogenase 2…	6.3	gluconeogenesis / glyoxylate cycle.Malate DH	Chara_Exp5_MF4_acid_1		3	598.362	1792.06	1350700
MF4_acidic	Unigene3237_All	VAILGAAGGIGQPLALLMK	(q42972|mdhg_orysa : 481.0) Malate dehydrogenase, glyoxysomal precursor (EC 1.1.1.37) - Oryza sativa (Rice) & (at5g09660 : 470.0) encodes a microbody NAD-dependent malate dehydrogenase encodes an peroxisomal NAD-malate dehydrogenase that is involved in fatty acid beta-oxidation through providing NAD to the process of converting fatty acyl CoA to acetyl CoA.; peroxisomal NAD-malate dehydrogenase 2…	6.3	gluconeogenesis / glyoxylate cycle.Malate DH	Chara_Exp5_MF4_acid_2		3	598.362	1792.06	390350
MF3_acidic	Unigene3237_All	VAILGAAGGIGQPLALLMK	(q42972|mdhg_orysa : 481.0) Malate dehydrogenase, glyoxysomal precursor (EC 1.1.1.37) - Oryza sativa (Rice) & (at5g09660 : 470.0) encodes a microbody NAD-dependent malate dehydrogenase encodes an peroxisomal NAD-malate dehydrogenase that is involved in fatty acid beta-oxidation through providing NAD to the process of converting fatty acyl CoA to acetyl CoA.; peroxisomal NAD-malate dehydrogenase 2…	6.3	gluconeogenesis / glyoxylate cycle.Malate DH	Chara_Exp5_MF3_acid_1	603.694	3	603.694	1808.06
MF1_alkaline	CL639.Contig1_All	AKNVEELHALQK	(p42066|pepck_cucsa : 504.0) Phosphoenolpyruvate carboxykinase [ATP] (EC 4.1.1.49) (PEP carboxykinase) (Phosphoenolpyruvate carboxylase) (PEPCK) - Cucumis sativus (Cucumber) & (at5g65690 : 501.0) Encodes a putative phosphoenolpyruvate carboxykinase (ATP-dependent).; phosphoenolpyruvate carboxykinase 2 (PCK2); FUNCTIONS IN: phosphoenolpyruvate carboxykinase activity, purine nucleotide binding, pho…	6.4	gluconeogenesis / glyoxylate cycle.PEPCK	Chara_Exp5_MF1_alkaline_2	345.696	4	345.696	1378.76	2609500
MF1_alkaline	CL639.Contig1_All	AKNVEELHALQK	(p42066|pepck_cucsa : 504.0) Phosphoenolpyruvate carboxykinase [ATP] (EC 4.1.1.49) (PEP carboxykinase) (Phosphoenolpyruvate carboxylase) (PEPCK) - Cucumis sativus (Cucumber) & (at5g65690 : 501.0) Encodes a putative phosphoenolpyruvate carboxykinase (ATP-dependent).; phosphoenolpyruvate carboxykinase 2 (PCK2); FUNCTIONS IN: phosphoenolpyruvate carboxykinase activity, purine nucleotide binding, pho…	6.4	gluconeogenesis / glyoxylate cycle.PEPCK	Chara_Exp5_MF1_alkaline_3	345.948	4	345.696	1378.76	1493100
MF2_alkaline	CL639.Contig1_All	AKNVEELHALQK	(p42066|pepck_cucsa : 504.0) Phosphoenolpyruvate carboxykinase [ATP] (EC 4.1.1.49) (PEP carboxykinase) (Phosphoenolpyruvate carboxylase) (PEPCK) - Cucumis sativus (Cucumber) & (at5g65690 : 501.0) Encodes a putative phosphoenolpyruvate carboxykinase (ATP-dependent).; phosphoenolpyruvate carboxykinase 2 (PCK2); FUNCTIONS IN: phosphoenolpyruvate carboxykinase activity, purine nucleotide binding, pho…	6.4	gluconeogenesis / glyoxylate cycle.PEPCK	Chara_Exp5_MF2_alkaline_2	345.697	4	345.696	1378.76	2004100
MF3_acidic	CL639.Contig1_All	AKNVEELHALQK	(p42066|pepck_cucsa : 504.0) Phosphoenolpyruvate carboxykinase [ATP] (EC 4.1.1.49) (PEP carboxykinase) (Phosphoenolpyruvate carboxylase) (PEPCK) - Cucumis sativus (Cucumber) & (at5g65690 : 501.0) Encodes a putative phosphoenolpyruvate carboxykinase (ATP-dependent).; phosphoenolpyruvate carboxykinase 2 (PCK2); FUNCTIONS IN: phosphoenolpyruvate carboxykinase activity, purine nucleotide binding, pho…	6.4	gluconeogenesis / glyoxylate cycle.PEPCK	Chara_Exp5_MF3_acid_3	345.696	4	345.696	1378.76	5188200
MF3_acidic	CL639.Contig1_All	AKNVEELHALQK	(p42066|pepck_cucsa : 504.0) Phosphoenolpyruvate carboxykinase [ATP] (EC 4.1.1.49) (PEP carboxykinase) (Phosphoenolpyruvate carboxylase) (PEPCK) - Cucumis sativus (Cucumber) & (at5g65690 : 501.0) Encodes a putative phosphoenolpyruvate carboxykinase (ATP-dependent).; phosphoenolpyruvate carboxykinase 2 (PCK2); FUNCTIONS IN: phosphoenolpyruvate carboxykinase activity, purine nucleotide binding, pho…	6.4	gluconeogenesis / glyoxylate cycle.PEPCK	Chara_Exp5_MF3_acid_1		4	345.696	1378.76	1750500
MF3_acidic	CL639.Contig1_All	AKNVEELHALQK	(p42066|pepck_cucsa : 504.0) Phosphoenolpyruvate carboxykinase [ATP] (EC 4.1.1.49) (PEP carboxykinase) (Phosphoenolpyruvate carboxylase) (PEPCK) - Cucumis sativus (Cucumber) & (at5g65690 : 501.0) Encodes a putative phosphoenolpyruvate carboxykinase (ATP-dependent).; phosphoenolpyruvate carboxykinase 2 (PCK2); FUNCTIONS IN: phosphoenolpyruvate carboxykinase activity, purine nucleotide binding, pho…	6.4	gluconeogenesis / glyoxylate cycle.PEPCK	Chara_Exp5_MF3_acid_2		4	345.696	1378.76	2448200
MF4_acidic	CL639.Contig1_All	AKNVEELHALQK	(p42066|pepck_cucsa : 504.0) Phosphoenolpyruvate carboxykinase [ATP] (EC 4.1.1.49) (PEP carboxykinase) (Phosphoenolpyruvate carboxylase) (PEPCK) - Cucumis sativus (Cucumber) & (at5g65690 : 501.0) Encodes a putative phosphoenolpyruvate carboxykinase (ATP-dependent).; phosphoenolpyruvate carboxykinase 2 (PCK2); FUNCTIONS IN: phosphoenolpyruvate carboxykinase activity, purine nucleotide binding, pho…	6.4	gluconeogenesis / glyoxylate cycle.PEPCK	Chara_Exp5_MF4_acid_1		4	345.696	1378.76	4393400
MF1_alkaline	CL639.Contig1_All	NVEELHALQK	(p42066|pepck_cucsa : 504.0) Phosphoenolpyruvate carboxykinase [ATP] (EC 4.1.1.49) (PEP carboxykinase) (Phosphoenolpyruvate carboxylase) (PEPCK) - Cucumis sativus (Cucumber) & (at5g65690 : 501.0) Encodes a putative phosphoenolpyruvate carboxykinase (ATP-dependent).; phosphoenolpyruvate carboxykinase 2 (PCK2); FUNCTIONS IN: phosphoenolpyruvate carboxykinase activity, purine nucleotide binding, pho…	6.4	gluconeogenesis / glyoxylate cycle.PEPCK	Chara_Exp5_MF1_alkaline_2	590.819	2	590.82	1179.62
MF3_acidic	CL639.Contig5_All	EKEPEIWDAIR	(at5g65690 : 866.0) Encodes a putative phosphoenolpyruvate carboxykinase (ATP-dependent).; phosphoenolpyruvate carboxykinase 2 (PCK2); FUNCTIONS IN: phosphoenolpyruvate carboxykinase activity, purine nucleotide binding, phosphoenolpyruvate carboxykinase (ATP) activity, ATP binding; INVOLVED IN: gluconeogenesis; LOCATED IN: cellular_component unknown; EXPRESSED IN: stem, male gametophyte, root, fl…	6.4	gluconeogenesis / glyoxylate cycle.PEPCK	Chara_Exp5_MF3_acid_1	462.574	3	462.574	1384.7
[truncated: 97,291 more rows]
